# Supplementary material for: Elucidation of miRNAs-Mediated Responses to Low Nitrogen Stress by Deep Sequencing of Two Soybean Genotypes
Source: PLoS One. 2013 Jul 8;8(7):e67423. doi: 10.1371/journal.pone.0067423 (PMC3704600; doi:10.1371/journal.pone.0067423)
Supplement: Figure S2 — Stability evaluation of candidate reference genes expression with geNorm software. (XLS) [file pone.0067423.s002.xls]

## Sheet: Sheet1
Figure S2. Stability evaluation of candidate reference genes expression with geNorm software
Relative quantification of one gene as example
amplification efficiency of gma-miR156b-5p	2
amplification efficiency of gma-miR1520d-3p	2
amplification efficiency of gma-miR1511-3p	2
		Ct value	mean Ct	Quantity
gma-miR156b-5p	116RS	18.2948	18.6017	0.881817
	116RS	18.8414
	116RS	18.6687
	116RSC	18.288	18.4202	1
	116RSC	18.4472
	116RSC	18.5255
gma-miR1520d-3p	116RS	24.4252	24.1372	0.925909
	116RS	24.0076
	116RS	23.9788
	116RSC	23.9085	24.0261	1
	116RSC	24.0355
	116RSC	24.1344
Gene of interest （GOI）	116RS	15.29	15.1933	1
gma-miR1511-3p	116RS	15.14
	116RS	15.15
	116RSC	15.51	15.5733	0.768438
	116RSC	15.62
	116RSC	15.59
normalization factors	factor
NF 116RS	0.903594
NF 116RSC	1
normalized expression levels	expression level
GOInorm 116RS	1.10669
GOInorm 116RSC	0.768438
rescaled norm. expression	expression level
GOInorm/rescaled 116RS	1.44018
GOInorm/rescaled 116RSC	1
