# Supplementary material for: Elucidation of miRNAs-Mediated Responses to Low Nitrogen Stress by Deep Sequencing of Two Soybean Genotypes
Source: PLoS One. 2013 Jul 8;8(7):e67423. doi: 10.1371/journal.pone.0067423 (PMC3704600; doi:10.1371/journal.pone.0067423)
Supplement: Table S1 — Stem-loop RT-PCR Primers. All primers used in stem-loop RT-PCR. (XLS) [file pone.0067423.s003.xls]

## Sheet: Sheet1
Table S1. Lists of primers used in this paper.
miRNA name	primer sequence (5' - 3')
ACT-F	CGGTGGTTCTATCTTGGCATC
ACT-R	GTCTTTCGCTTCAATAACCCTA
TUA5-F	AGGTCGGAAACTCCTGCTGG
TUA5-R	AAGGTGTTGAAGGCGTCGTG
miR1520d-3p-RT	GTCGTATCCAGTGCAGGGTCCGAGGTATTCGCACTGGATACGAC ATTGTC
miR1520d-3p-F	CCGGGCG AATCAGAACATGACACG
miR156b-5p-RT	GTCGTATCCAGTGCAGGGTCCGAGGTATTCGCACTGGATACGAC GTGCTC
miR156b-5p--F	CCGTGGCG TTGACAGAAGAGAGAG
miR166a-5p-RT	GTCGTATCCAGTGCAGGGTCCGAGGTATTCGCACTGGATACGAC CCTCGA
miR166a-5p--F	CGGCGCGGAATGTTGTCTGGC
miR1511-3p-RT	GTCGTATCCAGTGCAGGGTCCGAGGTATTCGCACTGGATACGACCATGGT
miR1511-3p-F	GCGGTG AACCAGGCTCTGAT
miR390a/c-3p-RT	GTCGTATCCAGTGCAGGGTCCGAGGTATTCGCACTGGATACGACGAAACT
miR390a/c-3p-F	TCGTGC CGCTATCCATCCTG
miR396b/c/d/f/g-5p-RT	GTCGTATCCAGTGCAGGGTCCGAGGTATTCGCACTGGATACGACAAGTTC
miR396b/c/d/f/g-5p-F	CGGCGG TTCCACAGCTTTCT
miR396b/d/g-3p-RT	GTCGTATCCAGTGCAGGGTCCGAGGTATTCGCACTGGATACGACTCTCCC
miR396b/d/g-3p-F	TGGCGG GCTCAAGAAAGCTGT
miR398a/b-3p-RT	GTCGTATCCAGTGCAGGGTCCGAGGTATTCGCACTGGATACGACCTCAAA
miR398a/b-3p-F	TGGCGG TTCTCAGGTCACCCCT
miR4348-5p-RT	GTCGTATCCAGTGCAGGGTCCGAGGTATTCGCACTGGATACGACATGTCA
miR4348-5p-F	GCGGCGG AAACTTGTAAGATGG
miR4413a-RT	GTCGTATCCAGTGCAGGGTCCGAGGTATTCGCACTGGATACGACCAGTGA
miR4413a-F	GCGGCGG TAAGAGAATTGTAA
miR482a-3p-RT	GTCGTATCCAGTGCAGGGTCCGAGGTATTCGCACTGGATACGACTAGGAA
miR482a-3p-F	TCACGC TTCCCAATTCCGCCCA
miR156p-5p-RT	GTCGTATCCAGTGCAGGGTCCGAGGTATTCGCACTGGATACGACGTGCTC
miR156p-5p-F	GCGGCG TTGACAGAAGAAAGG
miR171n-3p -RT	GTCGTATCCAGTGCAGGGTCCGAGGTATTCGCACTGGATACGACTAAGAT
miR171n-3p -F	CTGGC TTGAGCCGCGTCAAT
miR171o-5p-RT	GTCGTATCCAGTGCAGGGTCCGAGGTATTCGCACTGGATACGACGATTGA
miR171o-5p-F	GCGGCG AGATATTGGTACGGT
miR172l-3p -RT	GTCGTATCCAGTGCAGGGTCCGAGGTATTCGCACTGGATACGACATGCAG
miR172l-3p-F	GCCGC GGAATCTTGATGATG
universal R	GTGCAGGGTCCGAGGT
