# Supplementary material for: Elucidation of miRNAs-Mediated Responses to Low Nitrogen Stress by Deep Sequencing of Two Soybean Genotypes
Source: PLoS One. 2013 Jul 8;8(7):e67423. doi: 10.1371/journal.pone.0067423 (PMC3704600; doi:10.1371/journal.pone.0067423)
Supplement: Table S2 — Known miRNAs or miRNA* variants analyzed in Glycine max . Most abundant variants on the whole stem of known miRNA precursors (5′ arm or 3′ arm) in all libraries, comparison between unified known miRNAs variants and annotated known miRNAs and abundance of known miRNAs or miRNA* variants. (XLS) [file pone.0067423.s004.xls]

## Sheet: Sheet1
Table S2 :Known miRNAs or miRNA* variants analyzed in Glycine max Sheet1:Most abundant variants on the whole stem of known miRNA precursor(5’ arm or 3’ arm) in all libraries ﹟:Pink indicates alternative use of the pre-miRNA 5’ and 3’ arms as mature miRNA source in different library §:ching indicates the miRNA* of unified most abundant sequence couldn't be distinguished from miRNA precursor to for…
﹟miRNA name	﹟unified miRNA variants sequence	§miRNA name	※unified most abundant sequence and it's miRNA*	⊙miRNA name	the unified most abundant sequence on 3p' and/or 5p' of a miRNA precursor in all libraries	★name of most abundant sequence	★the most abundant sequence on 3p' and/or 5p' of a miRNA precursor in all libraries	116RS	116RSC	116RL	116RLC	84RT	84RTC	84RC	84RCC	116ST	116STC	116SC	116SCC	84SS	84SSC	84SL	84SLC
gma-miR1507a-5p		gma-miR1507a-5p	AGAGGTGTATGGAGTGAGAGA	gma-miR1507a-5p	AGAGGTGTATGGAGTGAGAGA	gma-miR1507a-5p	AGAGGTGTATGGAGTGAGAGA	AGAGGTGTATGGAGTGAGAGA	AGAGGTGTATGGAGTGAGAGA	AGAGGTGTATGGAGTGAGAGA	AGAGGTGTATGGAGTGAGAGA	AGAGGTGTATGGAGTGAGAGA	AGAGGTGTATGGAGTGAGAGA	AGAGGTGTATGGAGTGAGAGA	AGAGGTGTATGGAGTGAGAGA	AGAGGTGTATGGAGTGAGAGA	AGAGGTGTATGGAGTGAGAGA	AGAGGTGTATGGAGTGAGAGA	AGAGGTGTATGGAGTGAGAGA	AGAGGTGTATGGAGTGAGAGA	AGAGGTGTATGGAGTGAGAGA	AGAGGTGTATGGAGTGAGAGA	AGAGGTGTATGGAGTGAGAGA
gma-miR1507a-3p	TCTCATTCCATACATCGTCTGA	gma-miR1507a-3p	TCTCATTCCATACATCGTCTGA	gma-miR1507a-3p	TCTCATTCCATACATCGTCTGA	gma-miR1507a-3p	TCTCATTCCATACATCGTCTGA	TCTCATTCCATACATCGTCTGA	TCTCATTCCATACATCGTCTGA	TCTCATTCCATACATCGTCTGA	TCTCATTCCATACATCGTCTGA	TCTCATTCCATACATCGTCTGA	TCTCATTCCATACATCGTCTGA	TCTCATTCCATACATCGTCTGA	TCTCATTCCATACATCGTCTGA	TCTCATTCCATACATCGTCTGA	TCTCATTCCATACATCGTCTGA	TCTCATTCCATACATCGTCTGA	TCTCATTCCATACATCGTCTGA	TCTCATTCCATACATCGTCTGA	TCTCATTCCATACATCGTCTGA	TCTCATTCCATACATCGTCTGA	TCTCATTCCATACATCGTCTGA
gma-miR1507b-5p		gma-miR1507b-5p	AGAGATGTATGGAGTGAGAGA	gma-miR1507b-5p	AGAGATGTATGGAGTGAGAGA	gma-miR1507b-5p	AGAGATGTATGGAGTGAGAGA	AGAGATGTATGGAGTGAGAGA	AGAGATGTATGGAGTGAGAGA	AGAGATGTATGGAGTGAGAGA	AGAGATGTATGGAGTGAGAGA	AGAGATGTATGGAGTGAGAGA	AGAGATGTATGGAGTGAGAGA	AGAGATGTATGGAGTGAGAGA	AGAGATGTATGGAGTGAGAGA	AGAGATGTATGGAGTGAGAGA	AGAGATGTATGGAGTGAGAGA	AGAGATGTATGGAGTGAGAGA	AGAGATGTATGGAGTGAGAGA	AGAGATGTATGGAGTGAGAGA	AGAGATGTATGGAGTGAGAGA	AGAGATGTATGGAGTGAGAGA	AGAGATGTATGGAGTGAGAGA
gma-miR1507b-3p	TCTCATTCCATACATCGTCTGA	gma-miR1507b-3p	TCTCATTCCATACATCGTCTGA	gma-miR1507b-3p	TCTCATTCCATACATCGTCTGA	gma-miR1507b-3p	TCTCATTCCATACATCGTCTGA	TCTCATTCCATACATCGTCTGA	TCTCATTCCATACATCGTCTGA	TCTCATTCCATACATCGTCTGA	TCTCATTCCATACATCGTCTGA	TCTCATTCCATACATCGTCTGA	TCTCATTCCATACATCGTCTGA	TCTCATTCCATACATCGTCTGA	TCTCATTCCATACATCGTCTGA	TCTCATTCCATACATCGTCTGA	TCTCATTCCATACATCGTCTGA	TCTCATTCCATACATCGTCTGA	TCTCATTCCATACATCGTCTGA	TCTCATTCCATACATCGTCTGA	TCTCATTCCATACATCGTCTGA	TCTCATTCCATACATCGTCTGA	TCTCATTCCATACATCGTCTGA
gma-miR1507c-5p	AGAGGTGTTTGGGATGAGAGA	gma-miR1507c-5p	AGAGGTGTTTGGGATGAGAGA	gma-miR1507c-5p	AGAGGTGTTTGGGATGAGAGA	gma-miR1507c-5p	AGAGGTGTTTGGGATGAGAGA	AGAGGTGTTTGGGATGAGAGA	AGAGGTGTTTGGGATGAGAGA	AGAGGTGTTTGGGATGAGAGA	AGAGGTGTTTGGGATGAGAGA	AGAGGTGTTTGGGATGAGAGA	AGAGGTGTTTGGGATGAGAGA	AGAGGTGTTTGGGATGAGAGA	AGAGGTGTTTGGGATGAGAGA	AGAGGTGTTTGGGATGAGAGA	AGAGGTGTTTGGGATGAGAGA	AGAGGTGTTTGGGATGAGAGA	AGAGGTGTTTGGGATGAGAGA	AGAGGTGTTTGGGATGAGAGA	AGAGGTGTTTGGGATGAGAGA	AGAGGTGTTTGGGATGAGAGA	AGAGGTGTTTGGGATGAGAGA
gma-miR1507c-3p		gma-miR1507c-3p	CCTCATTCCAAACATCATCTAA	gma-miR1507c-3p	CCTCATTCCAAACATCATCTAA	gma-miR1507c-3p	CCTCATTCCAAACATCATCTAA	CCTCATTCCAAACATCATCTAA	CCTCATTCCAAACATCATCTAA	CCTCATTCCAAACATCATCTAA	CCTCATTCCAAACATCATCTAA	CCTCATTCCAAACATCATCTAA	CCTCATTCCAAACATCATCTAA	CCTCATTCCAAACATCATCTAA	CCTCATTCCAAACATCATCTAA	CCTCATTCCAAACATCATCTAA	CCTCATTCCAAACATCATCTAA	CCTCATTCCAAACATCATCTAA	CCTCATTCCAAACATCATCTAA	CCTCATTCCAAACATCATCTAA	CCTCATTCCAAACATCATCTAA	CCTCATTCCAAACATCATCTAA	CCTCATTCCAAACATCATCTAA
gma-miR1508a-5p		gma-miR1508a-5p	ACTGCTATTCCCATTTCTAAA	gma-miR1508a-5p	ACTGCTATTCCCATTTCTAAA	gma-miR1508a-5p	ACTGCTATTCCCATTTCTAAA	ACTGCTATTCCCATTTCTAAA	ACTGCTATTCCCATTTCTAAA	ACTGCTATTCCCATTTCTAAA	ACTGCTATTCCCATTTCTAAA	ACTGCTATTCCCATTTCTAAA	ACTGCTATTCCCATTTCTAAA	ACTGCTATTCCCATTTCTAAA	ACTGCTATTCCCATTTCTAAA	ACTGCTATTCCCATTTCTAAA	ACTGCTATTCCCATTTCTAAA	ACTGCTATTCCCATTTCTAAA	ACTGCTATTCCCATTTCTAAA	ACTGCTATTCCCATTTCTAAA	ACTGCTATTCCCATTTCTAAA	ACTGCTATTCCCATTTCTAAA	ACTGCTATTCCCATTTCTAAA
gma-miR1508a-3p	TAGAAAGGGAAATAGCAGTTG	gma-miR1508a-3p	TAGAAAGGGAAATAGCAGTTG	gma-miR1508a-3p	TAGAAAGGGAAATAGCAGTTG	gma-miR1508a-3p	TAGAAAGGGAAATAGCAGTTG	TAGAAAGGGAAATAGCAGTTG	TAGAAAGGGAAATAGCAGTTG	TAGAAAGGGAAATAGCAGTTG	TAGAAAGGGAAATAGCAGTTG	TAGAAAGGGAAATAGCAGTTG	TAGAAAGGGAAATAGCAGTTG	TAGAAAGGGAAATAGCAGTTG.	TAGAAAGGGAAATAGCAGTTG.	TAGAAAGGGAAATAGCAGTTG	TAGAAAGGGAAATAGCAGTTG	TAGAAAGGGAAATAGCAGTTG	TAGAAAGGGAAATAGCAGTTG	TAGAAAGGGAAATAGCAGTTG	TAGAAAGGGAAATAGCAGTTG	TAGAAAGGGAAATAGCAGTTG	TAGAAAGGGAAATAGCAGTTG
gma-miR1508b-5p	ACTGCTATTCCCATTTCTAAA	gma-miR1508b-5p	ACTGCTATTCCCATTTCTAAA	gma-miR1508b-5p	ACTGCTATTCCCATTTCTAAA	gma-miR1508b-5p	ACTGCTATTCCCATTTCTAAA	ACTGCTATTCCCATTTCTAAA	ACTGCTATTCCCATTTCTAAA	ACTGCTATTCCCATTTCTAAA	ACTGCTATTCCCATTTCTAAA	ACTGCTATTCCCATTTCTAAA	ACTGCTATTCCCATTTCTAAA	ACTGCTATTCCCATTTCTAAA	ACTGCTATTCCCATTTCTAAA	ACTGCTATTCCCATTTCTAAA	ACTGCTATTCCCATTTCTAAA	ACTGCTATTCCCATTTCTAAA	ACTGCTATTCCCATTTCTAAA	ACTGCTATTCCCATTTCTAAA	ACTGCTATTCCCATTTCTAAA	ACTGCTATTCCCATTTCTAAA	ACTGCTATTCCCATTTCTAAA
gma-miR1508b-3p	TAGAAAGGGGAATAGCAGTTG	gma-miR1508b-3p	TAGAAAGGGGAATAGCAGTTG	gma-miR1508b-3p	TAGAAAGGGGAATAGCAGTTG	gma-miR1508b-3p	TAGAAAGGGGAATAGCAGTTG	TAGAAAGGGGAATAGCAGTTG	TAGAAAGGGGAATAGCAGTTG	TAGAAAGGGGAATAGCAGTTG	TAGAAAGGGGAATAGCAGTTG	TAGAAAGGGGAATAGCAGTTG	TAGAAAGGGGAATAGCAGTTG	TAGAAAGGGAAATAGCAGTTG.	TAGAAAGGGAAATAGCAGTTG.	TAGAAAGGGGAATAGCAGTTG	TAGAAAGGGGAATAGCAGTTG	TAGAAAGGGGAATAGCAGTTG	TAGAAAGGGGAATAGCAGTTG	TAGAAAGGGGAATAGCAGTTG	TAGAAAGGGGAATAGCAGTTG	TAGAAAGGGGAATAGCAGTTG	TAGAAAGGGGAATAGCAGTTG
gma-miR1508c-5p		gma-miR1508c-5p	ACTGCTATTTTCCTTTTTGAA	gma-miR1508c-5p		gma-miR1508c-5p
gma-miR1508c-3p	TAGAAAGGGAAATAGCAGTTG	gma-miR1508c-3p	TAGAAAGGGAAATAGCAGTTG	gma-miR1508c-3p	TAGAAAGGGAAATAGCAGTTG	gma-miR1508c-3p	TAGAAAGGGAAATAGCAGTTG	TAGAAAGGGAAATAGCAGTTG	TAGAAAGGGAAATAGCAGTTG	TAGAAAGGGAAATAGCAGTTG	TAGAAAGGGAAATAGCAGTTG	TAGAAAGGGAAATAGCAGTTG	TAGAAAGGGAAATAGCAGTTG	TAGAAAGGGAAATAGCAGTTG	TAGAAAGGGAAATAGCAGTTG	TAGAAAGGGAAATAGCAGTTG	TAGAAAGGGAAATAGCAGTTG	TAGAAAGGGAAATAGCAGTTG	TAGAAAGGGAAATAGCAGTTG	TAGAAAGGGAAATAGCAGTTG	TAGAAAGGGAAATAGCAGTTG	TAGAAAGGGAAATAGCAGTTG	TAGAAAGGGAAATAGCAGTTG
gma-miR1509a-5p	TTAATCAAGGAAATCACGGTCG	gma-miR1509a-5p	TTAATCAAGGAAATCACGGTCG	gma-miR1509a-5p	TTAATCAAGGAAATCACGGTCG	gma-miR1509a-5p	TTAATCAAGGAAATCACGGTCG	TTAATCAAGGAAATCACGGTCG	TTAATCAAGGAAATCACGGTCG	TTAATCAAGGAAATCACGGTCG	TTAATCAAGGAAATCACGGTCG	TTAATCAAGGAAATCACGGTCG	TTAATCAAGGAAATCACGGTCG	TTAATCAAGGAAATCACGGTCG	TTAATCAAGGAAATCACGGTCG	TTAATCAAGGAAATCACGGTCG	TTAATCAAGGAAATCACGGTCG	TTAATCAAGGAAATCACGGTCG	TTAATCAAGGAAATCACGGTCG	TTAATCAAGGAAATCACGGTCG	TTAATCAAGGAAATCACGGTCG	TTAATCAAGGAAATCACGGTCG	TTAATCAAGGAAATCACGGTCG
gma-miR1509a-3p		gma-miR1509a-3p	CGACCGTGTTTCCTTGGTTAA	gma-miR1509a-3p	CGACCGTGTTTCCTTGGTTAA	gma-miR1509a-3p	CGACCGTGTTTCCTTGGTTAA	CGACCGTGTTTCCTTGGTTAA	CGACCGTGTTTCCTTGGTTAA	CGACCGTGTTTCCTTGGTTAA	CGACCGTGTTTCCTTGGTTAA	CGACCGTGTTTCCTTGGTTAA	CGACCGTGTTTCCTTGGTTAA	CGACCGTGTTTCCTTGGTTAA	CGACCGTGTTTCCTTGGTTAA		CGACCGTGTTTCCTTGGTTAA		CGACCGTGTTTCCTTGGTTAA		CGACCGTGTTTCCTTGGTTAA		CGACCGTGTTTCCTTGGTTAA
						gma-miR1509a-3p	ACCGTGTTTCCTTGGTTAACG									ACCGTGTTTCCTTGGTTAACG		ACCGTGTTTCCTTGGTTAACG		ACCGTGTTTCCTTGGTTAACG	ACCGTGTTTCCTTGGTTAACG	ACCGTGTTTCCTTGGTTAACG
gma-miR1509b-5p	TTAATCAAGGAAATCACGGTTG	gma-miR1509b-5p	TTAATCAAGGAAATCACGGTTG	gma-miR1509b-5p	TTAATCAAGGAAATCACGGTTG	gma-miR1509b-5p	TTAATCAAGGAAATCACGGTTG	TTAATCAAGGAAATCACGGTTG	TTAATCAAGGAAATCACGGTTG	TTAATCAAGGAAATCACGGTTG	TTAATCAAGGAAATCACGGTTG	TTAATCAAGGAAATCACGGTTG	TTAATCAAGGAAATCACGGTTG	TTAATCAAGGAAATCACGGTTG	TTAATCAAGGAAATCACGGTTG	TTAATCAAGGAAATCACGGTTG	TTAATCAAGGAAATCACGGTTG	TTAATCAAGGAAATCACGGTTG	TTAATCAAGGAAATCACGGTTG	TTAATCAAGGAAATCACGGTTG	TTAATCAAGGAAATCACGGTTG	TTAATCAAGGAAATCACGGTTG	TTAATCAAGGAAATCACGGTTG
gma-miR1509b-3p		gma-miR1509b-3p	CCACTGTGTTTCCTTGGTTAA	gma-miR1509b-3p	CCACTGTGTTTCCTTGGTTAA	gma-miR1509b-3p	CCACTGTGTTTCCTTGGTTAA	CCACTGTGTTTCCTTGGTTAA	CCACTGTGTTTCCTTGGTTAA	CCACTGTGTTTCCTTGGTTAA	CCACTGTGTTTCCTTGGTTAA	CCACTGTGTTTCCTTGGTTAA	CCACTGTGTTTCCTTGGTTAA	CCACTGTGTTTCCTTGGTTAA	CCACTGTGTTTCCTTGGTTAA	CCACTGTGTTTCCTTGGTTAA	CCACTGTGTTTCCTTGGTTAA	CCACTGTGTTTCCTTGGTTAA			CCACTGTGTTTCCTTGGTTAA
gma-miR1510a-5p.1	AGGGATAGGTAAAACAATGAC	gma-miR1510a-5p.1	AGGGATAGGTAAAACAATGAC	gma-miR1510a-5p.1	AGGGATAGGTAAAACAATGAC	gma-miR1510a-5p	AGGGATAGGTAAAACAATGAC					AGGGATAGGTAAAACAATGAC	AGGGATAGGTAAAACAATGAC	AGGGATAGGTAAAACAATGAC	AGGGATAGGTAAAACAATGAC	AGGGATAGGTAAAACAATGAC	AGGGATAGGTAAAACAATGAC			AGGGATAGGTAAAACAATGAC	AGGGATAGGTAAAACAATGAC	AGGGATAGGTAAAACAATGAC	AGGGATAGGTAAAACAATGAC
gma-miR1510a-5p.2	TGGAACTGGAGGGATAGGTAAA	gma-miR1510a-5p.2	TGGAACTGGAGGGATAGGTAAA	gma-miR1510a-5p.2	TGGAACTGGAGGGATAGGTAAA	gma-miR1510a-5p	TGGAACTGGAGGGATAGGTAAA	TGGAACTGGAGGGATAGGTAAA	TGGAACTGGAGGGATAGGTAAA
gma-miR1510a-5p.3	TGGAACTGGAGGGATAGGTAA	gma-miR1510a-5p.3	TGGAACTGGAGGGATAGGTAA	gma-miR1510a-5p.3	TGGAACTGGAGGGATAGGTAA	gma-miR1510a-5p	TGGAACTGGAGGGATAGGTAA			TGGAACTGGAGGGATAGGTAA	TGGAACTGGAGGGATAGGTAA							TGGAACTGGAGGGATAGGTAA	TGGAACTGGAGGGATAGGTAA
gma-miR1510a-3p	TGTTGTTTTACCTATTCCACC	gma-miR1510a-3p	TGTTGTTTTACCTATTCCACC	gma-miR1510a-3p	TGTTGTTTTACCTATTCCACC	gma-miR1510a-3p	TGTTGTTTTACCTATTCCACC	TGTTGTTTTACCTATTCCACC	TGTTGTTTTACCTATTCCACC	TGTTGTTTTACCTATTCCACC	TGTTGTTTTACCTATTCCACC	TGTTGTTTTACCTATTCCACC	TGTTGTTTTACCTATTCCACC	TGTTGTTTTACCTATTCCACC	TGTTGTTTTACCTATTCCACC	TGTTGTTTTACCTATTCCACC	TGTTGTTTTACCTATTCCACC	TGTTGTTTTACCTATTCCACC	TGTTGTTTTACCTATTCCACC	TGTTGTTTTACCTATTCCACC	TGTTGTTTTACCTATTCCACC	TGTTGTTTTACCTATTCCACC	TGTTGTTTTACCTATTCCACC
gma-miR1510b-5p	AGGGATAGGTAAAACAACTACT	gma-miR1510b-5p	AGGGATAGGTAAAACAACTACT	gma-miR1510b-5p	AGGGATAGGTAAAACAACTACT	gma-miR1510b-5p	AGGGATAGGTAAAACAACTACT	AGGGATAGGTAAAACAACTACT	AGGGATAGGTAAAACAACTACT	AGGGATAGGTAAAACAACTACT	AGGGATAGGTAAAACAACTACT	AGGGATAGGTAAAACAACTACT	AGGGATAGGTAAAACAACTACT	AGGGATAGGTAAAACAACTACT	AGGGATAGGTAAAACAACTACT	AGGGATAGGTAAAACAACTACT	AGGGATAGGTAAAACAACTACT	AGGGATAGGTAAAACAACTACT	AGGGATAGGTAAAACAACTACT	AGGGATAGGTAAAACAACTACT	AGGGATAGGTAAAACAACTACT	AGGGATAGGTAAAACAACTACT	AGGGATAGGTAAAACAACTACT
gma-miR1510b-3p		gma-miR1510b-3p	TGTTGTTTTACCTATTCCACC	gma-miR1510b-3p	TGTTGTTTTACCTATTCCACC	gma-miR1510b-3p	TGTTGTTTTACCTATTCCACC	TGTTGTTTTACCTATTCCACC	TGTTGTTTTACCTATTCCACC	TGTTGTTTTACCTATTCCACC	TGTTGTTTTACCTATTCCACC	TGTTGTTTTACCTATTCCACC	TGTTGTTTTACCTATTCCACC	TGTTGTTTTACCTATTCCACC	TGTTGTTTTACCTATTCCACC	TGTTGTTTTACCTATTCCACC	TGTTGTTTTACCTATTCCACC	TGTTGTTTTACCTATTCCACC	TGTTGTTTTACCTATTCCACC	TGTTGTTTTACCTATTCCACC	TGTTGTTTTACCTATTCCACC	TGTTGTTTTACCTATTCCACC	TGTTGTTTTACCTATTCCACC
gma-miR1511-5p	GTGGTATCAGGTCCTGCTTCA	gma-miR1511-5p	GTGGTATCAGGTCCTGCTTCA	gma-miR1511-5p	GTGGTATCAGGTCCTGCTTCA	gma-miR1511-5p	GTGGTATCAGGTCCTGCTTCA	GTGGTATCAGGTCCTGCTTCA	GTGGTATCAGGTCCTGCTTCA	GTGGTATCAGGTCCTGCTTCA	GTGGTATCAGGTCCTGCTTCA	GTGGTATCAGGTCCTGCTTCA	GTGGTATCAGGTCCTGCTTCA	GTGGTATCAGGTCCTGCTTCA	GTGGTATCAGGTCCTGCTTCA	GTGGTATCAGGTCCTGCTTCA	GTGGTATCAGGTCCTGCTTCA	GTGGTATCAGGTCCTGCTTCA	GTGGTATCAGGTCCTGCTTCA	GTGGTATCAGGTCCTGCTTCA	GTGGTATCAGGTCCTGCTTCA	GTGGTATCAGGTCCTGCTTCA	GTGGTATCAGGTCCTGCTTCA
gma-miR1511-3p.2	AACCAGGCTCTGATACCATGG	gma-miR1511-3p.2	AACCAGGCTCTGATACCATGG	gma-miR1511-3p.2	AACCAGGCTCTGATACCATGG	gma-miR1511-3p	AACCAGGCTCTGATACCATGG	AACCAGGCTCTGATACCATGG	AACCAGGCTCTGATACCATGG							AACCAGGCTCTGATACCATGG
gma-miR1511-3p.1	AACCAGGCTCTGATACCATG	gma-miR1511-3p.1	AACCAGGCTCTGATACCATG	gma-miR1511-3p.1	AACCAGGCTCTGATACCATG	gma-miR1511-3p	AACCAGGCTCTGATACCATG			AACCAGGCTCTGATACCATG		AACCAGGCTCTGATACCATG	AACCAGGCTCTGATACCATG	AACCAGGCTCTGATACCATG	AACCAGGCTCTGATACCATG		AACCAGGCTCTGATACCATG			AACCAGGCTCTGATACCATG
						gma-miR1511-3p	AACCAGGCTCTGATACCA											AACCAGGCTCTGATACCA			AACCAGGCTCTGATACCA	AACCAGGCTCTGATACCA	AACCAGGCTCTGATACCA
						gma-miR1511-3p	TTAACCAGGCTCTGATACCAT				TTAACCAGGCTCTGATACCAT								TTAACCAGGCTCTGATACCAT
						gma-miR1512a-5p	TAACTGAAAATTCTTAAAGTAT										TAACTGAAAATTCTTAAAGTAT			TAACTGAAAATTCTTAAAGTAT
gma-miR1512a-5p	TAACTGAAAATTCTTAAAGTA	gma-miR1512a-5p	TAACTGAAAATTCTTAAAGTA	gma-miR1512a-5p	TAACTGAAAATTCTTAAAGTA	gma-miR1512a-5p	TAACTGAAAATTCTTAAAGTA	TAACTGAAAATTCTTAAAGTA	TAACTGAAAATTCTTAAAGTA	TAACTGAAAATTCTTAAAGTA	TAACTGAAAATTCTTAAAGTA	TAACTGAAAATTCTTAAAGTA	TAACTGAAAATTCTTAAAGTA	TAACTGAAAATTCTTAAAGTA	TAACTGAAAATTCTTAAAGTA							TAACTGAAAATTCTTAAAGTA	TAACTGAAAATTCTTAAAGTA
gma-miR1512a-3p	ATGCTTTAAGAATTTCAGTTATG	gma-miR1512a-3p	ATGCTTTAAGAATTTCAGTTATG	gma-miR1512a-3p	ATGCTTTAAGAATTTCAGTTATG	gma-miR1512a-3p	ATGCTTTAAGAATTTCAGTTATG	ATGCTTTAAGAATTTCAGTTATG	ATGCTTTAAGAATTTCAGTTATG		ATGCTTTAAGAATTTCAGTTATG	ATGCTTTAAGAATTTCAGTTATG	ATGCTTTAAGAATTTCAGTTATG	ATGCTTTAAGAATTTCAGTTATG	ATGCTTTAAGAATTTCAGTTATG			ATGCTTTAAGAATTTCAGTTATG		ATGCTTTAAGAATTTCAGTTATG	ATGCTTTAAGAATTTCAGTTATG		ATGCTTTAAGAATTTCAGTTATG
						gma-miR1512a-3p	AATGCTTTAAGAATTTCAGTTATG			AATGCTTTAAGAATTTCAGTTATG
						gma-miR1512a-3p	TGCTTTAAGAATTTCAGTTAT									TGCTTTAAGAATTTCAGTTAT	TGCTTTAAGAATTTCAGTTAT		TGCTTTAAGAATTTCAGTTAT			TGCTTTAAGAATTTCAGTTAT
gma-miR1512b-5p	TAACTGGAAATTCTTAAAGCAT	gma-miR1512b-5p	TAACTGGAAATTCTTAAAGCAT	gma-miR1512b-5p	TAACTGGAAATTCTTAAAGCAT	gma-miR1512b-5p	TAACTGGAAATTCTTAAAGCAT	TAACTGGAAATTCTTAAAGCAT	TAACTGGAAATTCTTAAAGCAT	TAACTGGAAATTCTTAAAGCAT	TAACTGGAAATTCTTAAAGCAT	TAACTGGAAATTCTTAAAGCAT	TAACTGGAAATTCTTAAAGCAT	TAACTGGAAATTCTTAAAGCAT	TAACTGGAAATTCTTAAAGCAT	TAACTGGAAATTCTTAAAGCAT	TAACTGGAAATTCTTAAAGCAT	TAACTGGAAATTCTTAAAGCAT	TAACTGGAAATTCTTAAAGCAT	TAACTGGAAATTCTTAAAGCAT	TAACTGGAAATTCTTAAAGCAT	TAACTGGAAATTCTTAAAGCAT	TAACTGGAAATTCTTAAAGCAT
gma-miR1512b-3p	ATGCTTTAAGAATTTCAGTTATG	gma-miR1512b-3p	ATGCTTTAAGAATTTCAGTTATG	gma-miR1512b-3p	ATGCTTTAAGAATTTCAGTTATG	gma-miR1512b-3p	ATGCTTTAAGAATTTCAGTTATG	ATGCTTTAAGAATTTCAGTTATG	ATGCTTTAAGAATTTCAGTTATG		ATGCTTTAAGAATTTCAGTTATG	ATGCTTTAAGAATTTCAGTTATG	ATGCTTTAAGAATTTCAGTTATG	ATGCTTTAAGAATTTCAGTTATG	ATGCTTTAAGAATTTCAGTTATG			ATGCTTTAAGAATTTCAGTTATG		ATGCTTTAAGAATTTCAGTTATG	ATGCTTTAAGAATTTCAGTTATG		ATGCTTTAAGAATTTCAGTTATG
						gma-miR1512b-3p	AATGCTTTAAGAATTTCAGTTATG			AATGCTTTAAGAATTTCAGTTATG
						gma-miR1512b-3p	TGCTTTAAGAATTTCAGTTAT									TGCTTTAAGAATTTCAGTTAT	TGCTTTAAGAATTTCAGTTAT	TGCTTTAAGAATTTCAGTTAT	TGCTTTAAGAATTTCAGTTAT			TGCTTTAAGAATTTCAGTTAT
						gma-miR1512b-3p	ATGCTTTAAGAATTTCAGTTAT																ATGCTTTAAGAATTTCAGTTAT
gma-miR1512c-5p	TAACTGAACATTCTTAGAGCAT	gma-miR1512c-5p	TAACTGAACATTCTTAGAGCAT	gma-miR1512c-5p	TAACTGAACATTCTTAGAGCAT	gma-miR1512c-5p	TAACTGAACATTCTTAGAGCAT	TAACTGAACATTCTTAGAGCAT	TAACTGAACATTCTTAGAGCAT	TAACTGAACATTCTTAGAGCAT	TAACTGAACATTCTTAGAGCAT	TAACTGAACATTCTTAGAGCAT	TAACTGAACATTCTTAGAGCAT	TAACTGAACATTCTTAGAGCAT	TAACTGAACATTCTTAGAGCAT	TAACTGAACATTCTTAGAGCAT	TAACTGAACATTCTTAGAGCAT	TAACTGAACATTCTTAGAGCAT	TAACTGAACATTCTTAGAGCAT	TAACTGAACATTCTTAGAGCAT	TAACTGAACATTCTTAGAGCAT	TAACTGAACATTCTTAGAGCAT	TAACTGAACATTCTTAGAGCAT
gma-miR1512c-3p	ATGCTTTAAGAATTTCAGTTATG	gma-miR1512c-3p	ATGCTTTAAGAATTTCAGTTATG	gma-miR1512c-3p	ATGCTTTAAGAATTTCAGTTATG	gma-miR1512c-3p	ATGCTTTAAGAATTTCAGTTATG	ATGCTTTAAGAATTTCAGTTATG	ATGCTTTAAGAATTTCAGTTATG		ATGCTTTAAGAATTTCAGTTATG	ATGCTTTAAGAATTTCAGTTATG	ATGCTTTAAGAATTTCAGTTATG	ATGCTTTAAGAATTTCAGTTATG	ATGCTTTAAGAATTTCAGTTATG			ATGCTTTAAGAATTTCAGTTATG		ATGCTTTAAGAATTTCAGTTATG	ATGCTTTAAGAATTTCAGTTATG		ATGCTTTAAGAATTTCAGTTATG
						gma-miR1512c-3p	AATGCTTTAAGAATTTCAGTTATG			AATGCTTTAAGAATTTCAGTTATG
						gma-miR1512c-3p	TGCTTTAAGAATTTCAGTTAT									TGCTTTAAGAATTTCAGTTAT	TGCTTTAAGAATTTCAGTTAT	TGCTTTAAGAATTTCAGTTAT	TGCTTTAAGAATTTCAGTTAT			TGCTTTAAGAATTTCAGTTAT
						gma-miR1512c-3p	ATGCTTTAAGAATTTCAGTTAT																ATGCTTTAAGAATTTCAGTTAT
gma-miR1513a-5p	TGAGAGAAAGCCATGACTTAC	gma-miR1513a-5p	TGAGAGAAAGCCATGACTTAC	gma-miR1513a-5p	TGAGAGAAAGCCATGACTTAC	gma-miR1513a-5p	TGAGAGAAAGCCATGACTTAC	TGAGAGAAAGCCATGACTTAC	TGAGAGAAAGCCATGACTTAC	TGAGAGAAAGCCATGACTTAC	TGAGAGAAAGCCATGACTTAC	TGAGAGAAAGCCATGACTTAC	TGAGAGAAAGCCATGACTTAC	TGAGAGAAAGCCATGACTTAC	TGAGAGAAAGCCATGACTTAC	TGAGAGAAAGCCATGACTTAC	TGAGAGAAAGCCATGACTTAC	TGAGAGAAAGCCATGACTTAC	TGAGAGAAAGCCATGACTTAC	TGAGAGAAAGCCATGACTTAC	TGAGAGAAAGCCATGACTTAC	TGAGAGAAAGCCATGACTTAC	TGAGAGAAAGCCATGACTTAC
gma-miR1513a-3p		gma-miR1513a-3p	AAGTCATGGTTTTCTCTCATA	gma-miR1513a-3p		gma-miR1513a-3p
gma-miR1513b-5p		gma-miR1513b-5p	AAATCATGACTTTCTCTTGTA	gma-miR1513b-5p	AAATCATGACTTTCTCTTGTA	gma-miR1513b-5p	AAATCATGACTTTCTCTTGTA	AAATCATGACTTTCTCTTGTA	AAATCATGACTTTCTCTTGTA	AAATCATGACTTTCTCTTGTA	AAATCATGACTTTCTCTTGTA	AAATCATGACTTTCTCTTGTA	AAATCATGACTTTCTCTTGTA	AAATCATGACTTTCTCTTGTA	AAATCATGACTTTCTCTTGTA	AAATCATGACTTTCTCTTGTA	AAATCATGACTTTCTCTTGTA	AAATCATGACTTTCTCTTGTA	AAATCATGACTTTCTCTTGTA	AAATCATGACTTTCTCTTGTA	AAATCATGACTTTCTCTTGTA	AAATCATGACTTTCTCTTGTA	AAATCATGACTTTCTCTTGTA
gma-miR1513b-3p	TGAGAGAAAGCCATGACTTAC	gma-miR1513b-3p	TGAGAGAAAGCCATGACTTAC	gma-miR1513b-3p	TGAGAGAAAGCCATGACTTAC	gma-miR1513b-3p	TGAGAGAAAGCCATGACTTAC	TGAGAGAAAGCCATGACTTAC	TGAGAGAAAGCCATGACTTAC	TGAGAGAAAGCCATGACTTAC	TGAGAGAAAGCCATGACTTAC	TGAGAGAAAGCCATGACTTAC	TGAGAGAAAGCCATGACTTAC	TGAGAGAAAGCCATGACTTAC	TGAGAGAAAGCCATGACTTAC	TGAGAGAAAGCCATGACTTAC	TGAGAGAAAGCCATGACTTAC	TGAGAGAAAGCCATGACTTAC	TGAGAGAAAGCCATGACTTAC	TGAGAGAAAGCCATGACTTAC	TGAGAGAAAGCCATGACTTAC	TGAGAGAAAGCCATGACTTAC	TGAGAGAAAGCCATGACTTAC
gma-miR1513c-5p		gma-miR1513c-5p	AAAGCCATGACTTACACACGC	gma-miR1513c-5p	AAAGCCATGACTTACACACGC	gma-miR1513c-5p	AAAGCCATGACTTACACACGC	AAAGCCATGACTTACACACGC	AAAGCCATGACTTACACACGC	AAAGCCATGACTTACACACGC	AAAGCCATGACTTACACACGC	AAAGCCATGACTTACACACGC	AAAGCCATGACTTACACACGC	AAAGCCATGACTTACACACGC	AAAGCCATGACTTACACACGC	AAAGCCATGACTTACACACGC	AAAGCCATGACTTACACACGC	AAAGCCATGACTTACACACGC	AAAGCCATGACTTACACACGC	AAAGCCATGACTTACACACGC	AAAGCCATGACTTACACACGC	AAAGCCATGACTTACACACGC	AAAGCCATGACTTACACACGC
gma-miR1513c-3p	AAAGCCATGACTTACACACGC	gma-miR1513c-3p	GTGTGTAAGTCATGGCATTAT	gma-miR1513c-3p		gma-miR1513c-3p
gma-miR1514a-5p	TTCATTTTTAAAATAGGCATTG	gma-miR1514a-5p	TTCATTTTTAAAATAGGCATTG	gma-miR1514a-5p	TTCATTTTTAAAATAGGCATTG	gma-miR1514a-5p	TTCATTTTTAAAATAGGCATTG	TTCATTTTTAAAATAGGCATTG	TTCATTTTTAAAATAGGCATTG	TTCATTTTTAAAATAGGCATTG	TTCATTTTTAAAATAGGCATTG	TTCATTTTTAAAATAGGCATTG	TTCATTTTTAAAATAGGCATTG	TTCATTTTTAAAATAGGCATTG	TTCATTTTTAAAATAGGCATTG	TTCATTTTTAAAATAGGCATTG	TTCATTTTTAAAATAGGCATTG	TTCATTTTTAAAATAGGCATTG	TTCATTTTTAAAATAGGCATTG	TTCATTTTTAAAATAGGCATTG	TTCATTTTTAAAATAGGCATTG	TTCATTTTTAAAATAGGCATTG	TTCATTTTTAAAATAGGCATTG
gma-miR1514a-3p		gma-miR1514a-3p	ATGCCTATTTTAAAATGAAAA	gma-miR1514a-3p	ATGCCTATTTTAAAATGAAAA	gma-miR1514a-3p	ATGCCTATTTTAAAATGAAAA	ATGCCTATTTTAAAATGAAAA	ATGCCTATTTTAAAATGAAAA	ATGCCTATTTTAAAATGAAAA	ATGCCTATTTTAAAATGAAAA	ATGCCTATTTTAAAATGAAAA	ATGCCTATTTTAAAATGAAAA	ATGCCTATTTTAAAATGAAAA	ATGCCTATTTTAAAATGAAAA	ATGCCTATTTTAAAATGAAAA	ATGCCTATTTTAAAATGAAAA	ATGCCTATTTTAAAATGAAAA	ATGCCTATTTTAAAATGAAAA	ATGCCTATTTTAAAATGAAAA	ATGCCTATTTTAAAATGAAAA	ATGCCTATTTTAAAATGAAAA	ATGCCTATTTTAAAATGAAAA
gma-miR1514b-5p	TTCATTTTTAAAATAGACATTG	gma-miR1514b-5p	TTCATTTTTAAAATAGACATTG	gma-miR1514b-5p	TTCATTTTTAAAATAGACATTG	gma-miR1514b-5p	TTCATTTTTAAAATAGACATTG	TTCATTTTTAAAATAGACATTG	TTCATTTTTAAAATAGACATTG	TTCATTTTTAAAATAGACATTG	TTCATTTTTAAAATAGACATTG	TTCATTTTTAAAATAGACATTG	TTCATTTTTAAAATAGACATTG	TTCATTTTTAAAATAGACATTG	TTCATTTTTAAAATAGACATTG	TTCATTTTTAAAATAGACATTG	TTCATTTTTAAAATAGACATTG	TTCATTTTTAAAATAGACATTG	TTCATTTTTAAAATAGACATTG	TTCATTTTTAAAATAGACATTG	TTCATTTTTAAAATAGACATTG	TTCATTTTTAAAATAGACATTG	TTCATTTTTAAAATAGACATTG
gma-miR1514b-3p		gma-miR1514b-3p	ATGCCTATTTTAAAATGAAAA	gma-miR1514b-3p	ATGCCTATTTTAAAATGAAAA	gma-miR1514b-3p	ATGCCTATTTTAAAATGAAAA	ATGCCTATTTTAAAATGAAAA	ATGCCTATTTTAAAATGAAAA	ATGCCTATTTTAAAATGAAAA	ATGCCTATTTTAAAATGAAAA	ATGCCTATTTTAAAATGAAAA	ATGCCTATTTTAAAATGAAAA	ATGCCTATTTTAAAATGAAAA.	ATGCCTATTTTAAAATGAAAA.	ATGCCTATTTTAAAATGAAAA	ATGCCTATTTTAAAATGAAAA	ATGCCTATTTTAAAATGAAAA	ATGCCTATTTTAAAATGAAAA	ATGCCTATTTTAAAATGAAAA	ATGCCTATTTTAAAATGAAAA	ATGCCTATTTTAAAATGAAAA	ATGCCTATTTTAAAATGAAAA
gma-miR1515a-5p	TCATTTTGCGTGCAATGATCTG	gma-miR1515a-5p	TCATTTTGCGTGCAATGATCTG	gma-miR1515a-5p	TCATTTTGCGTGCAATGATCTG	gma-miR1515a-5p	TCATTTTGCGTGCAATGATCTG	TCATTTTGCGTGCAATGATCTG	TCATTTTGCGTGCAATGATCTG	TCATTTTGCGTGCAATGATCTG	TCATTTTGCGTGCAATGATCTG	TCATTTTGCGTGCAATGATCTG	TCATTTTGCGTGCAATGATCTG	TCATTTTGCGTGCAATGATCTG	TCATTTTGCGTGCAATGATCTG	TCATTTTGCGTGCAATGATCTG	TCATTTTGCGTGCAATGATCTG	TCATTTTGCGTGCAATGATCTG	TCATTTTGCGTGCAATGATCTG	TCATTTTGCGTGCAATGATCTG	TCATTTTGCGTGCAATGATCTG	TCATTTTGCGTGCAATGATCTG	TCATTTTGCGTGCAATGATCTG
gma-miR1515a-3p		gma-miR1515a-3p	GATCACTCACGCAAAATGATG	gma-miR1515a-3p		gma-miR1515a-3p
gma-miR1516a-5p	TTTGGATACAAGTTATAAGCTCT	gma-miR1516a-5p	TTTGGATACAAGTTATAAGCTCT	gma-miR1516a-5p	TTTGGATACAAGTTATAAGCTCT	gma-miR1516a-5p	TTTGGATACAAGTTATAAGCTCT	TTTGGATACAAGTTATAAGCTCT	TTTGGATACAAGTTATAAGCTCT	TTTGGATACAAGTTATAAGCTCT	TTTGGATACAAGTTATAAGCTCT	TTTGGATACAAGTTATAAGCTCT	TTTGGATACAAGTTATAAGCTCT	TTTGGATACAAGTTATAAGCTCT	TTTGGATACAAGTTATAAGCTCT	TTTGGATACAAGTTATAAGCTCT	TTTGGATACAAGTTATAAGCTCT	TTTGGATACAAGTTATAAGCTCT	TTTGGATACAAGTTATAAGCTCT	TTTGGATACAAGTTATAAGCTCT	TTTGGATACAAGTTATAAGCTCT	TTTGGATACAAGTTATAAGCTCT	TTTGGATACAAGTTATAAGCTCT
gma-miR1516a-3p		gma-miR1516a-3p	TCTCAAAAGAGCTTATGGCTT	gma-miR1516a-3p	TCTCAAAAGAGCTTATGGCTT	gma-miR1516a-3p	TCTCAAAAGAGCTTATGGCTT	TCTCAAAAGAGCTTATGGCTT			TCTCAAAAGAGCTTATGGCTT	TCTCAAAAGAGCTTATGGCTT	TCTCAAAAGAGCTTATGGCTT	TCTCAAAAGAGCTTATGGCTT	TCTCAAAAGAGCTTATGGCTT	TCTCAAAAGAGCTTATGGCTT	TCTCAAAAGAGCTTATGGCTT		TCTCAAAAGAGCTTATGGCTT		TCTCAAAAGAGCTTATGGCTT	TCTCAAAAGAGCTTATGGCTT	TCTCAAAAGAGCTTATGGCTT
						gma-miR1518-5p	AAAGTGAATATCATCGGCACAT		AAAGTGAATATCATCGGCACAT		AAAGTGAATATCATCGGCACAT							AAAGTGAATATCATCGGCACAT					AAAGTGAATATCATCGGCACAT
						gma-miR1518-5p	AAGTGAATATCATCGGCACAT												AAGTGAATATCATCGGCACAT
gma-miR1518-5p	TGTAAAGTGAATATCATCGGCA	gma-miR1518-5p	TGTAAAGTGAATATCATCGGCA	gma-miR1518-5p	TGTAAAGTGAATATCATCGGCA	gma-miR1518-5p	TGTAAAGTGAATATCATCGGCA	TGTAAAGTGAATATCATCGGCA	TGTAAAGTGAATATCATCGGCA	TGTAAAGTGAATATCATCGGCA		TGTAAAGTGAATATCATCGGCA	TGTAAAGTGAATATCATCGGCA	TGTAAAGTGAATATCATCGGCA	TGTAAAGTGAATATCATCGGCA	TGTAAAGTGAATATCATCGGCA	TGTAAAGTGAATATCATCGGCA			TGTAAAGTGAATATCATCGGCA	TGTAAAGTGAATATCATCGGCA	TGTAAAGTGAATATCATCGGCA	TGTAAAGTGAATATCATCGGCA
gma-miR1518-3p		gma-miR1518-3p		gma-miR1518-3p		gma-miR1518-3p
						gma-miR1519-5p	CTAAAGGATGACGTGACATGA	CTAAAGGATGACGTGACATGA	CTAAAGGATGACGTGACATGA	CTAAAGGATGACGTGACATGA	CTAAAGGATGACGTGACATGA
gma-miR1519-5p	ACTAAAGGATGACGTGACATGACA	gma-miR1519-5p	ACTAAAGGATGACGTGACATGACA	gma-miR1519-5p	ACTAAAGGATGACGTGACATGACA	gma-miR1519-5p	ACTAAAGGATGACGTGACATGACA					ACTAAAGGATGACGTGACATGACA	ACTAAAGGATGACGTGACATGACA	ACTAAAGGATGACGTGACATGACA	ACTAAAGGATGACGTGACATGACA	ACTAAAGGATGACGTGACATGACA	ACTAAAGGATGACGTGACATGACA	ACTAAAGGATGACGTGACATGACA	ACTAAAGGATGACGTGACATGACA	ACTAAAGGATGACGTGACATGACA	ACTAAAGGATGACGTGACATGACA	ACTAAAGGATGACGTGACATGACA	ACTAAAGGATGACGTGACATGACA
gma-miR1519-3p		gma-miR1519-3p	ATGGACACTTTAAGCACGATTTCT	gma-miR1519-3p	ATGGACACTTTAAGCACGATTTCT	gma-miR1519-3p	ATGGACACTTTAAGCACGATTTCT	ATGGACACTTTAAGCACGATTTCT			ATGGACACTTTAAGCACGATTTCT	ATGGACACTTTAAGCACGATTTCT	ATGGACACTTTAAGCACGATTTCT	ATGGACACTTTAAGCACGATTTCT	ATGGACACTTTAAGCACGATTTCT	ATGGACACTTTAAGCACGATTTCT		ATGGACACTTTAAGCACGATTTCT		ATGGACACTTTAAGCACGATTTCT	ATGGACACTTTAAGCACGATTTCT		ATGGACACTTTAAGCACGATTTCT
						gma-miR1519-3p	GCAATGCATGGACACTTTAAGCAC															GCAATGCATGGACACTTTAAGCAC
						gma-miR1519-3p	TGGACACTTTAAGCACGATTTCT			TGGACACTTTAAGCACGATTTCT									TGGACACTTTAAGCACGATTTCT
						gma-miR1519-3p	TTGCAATGCATGGACACTTTAAGC		TTGCAATGCATGGACACTTTAAGC								TTGCAATGCATGGACACTTTAAGC
gma-miR1520a-5p	TTCTTATTGGATGATGACTGT	gma-miR1520a-5p	TTCTTATTGGATGATGACTGT	gma-miR1520a-5p	TTCTTATTGGATGATGACTGT	gma-miR1520a-5p	TTCTTATTGGATGATGACTGT	TTCTTATTGGATGATGACTGT	TTCTTATTGGATGATGACTGT	TTCTTATTGGATGATGACTGT	TTCTTATTGGATGATGACTGT	TTCTTATTGGATGATGACTGT	TTCTTATTGGATGATGACTGT	TTCTTATTGGATGATGACTGT	TTCTTATTGGATGATGACTGT	TTCTTATTGGATGATGACTGT	TTCTTATTGGATGATGACTGT	TTCTTATTGGATGATGACTGT	TTCTTATTGGATGATGACTGT	TTCTTATTGGATGATGACTGT	TTCTTATTGGATGATGACTGT	TTCTTATTGGATGATGACTGT	TTCTTATTGGATGATGACTGT
gma-miR1520a-3p		gma-miR1520a-3p		gma-miR1520a-3p		gma-miR1520a-3p
gma-miR1520b-5p		gma-miR1520b-5p		gma-miR1520b-5p		gma-miR1520b-5p
gma-miR1520b-3p	AATCAGAACATGACACGTGACAGT	gma-miR1520b-3p	AATCAGAACATGACACGTGACAGT	gma-miR1520b-3p	AATCAGAACATGACACGTGACAGT	gma-miR1520b-3p	AATCAGAACATGACACGTGACAGT	AATCAGAACATGACACGTGACAGT	AATCAGAACATGACACGTGACAGT	AATCAGAACATGACACGTGACAGT	AATCAGAACATGACACGTGACAGT	AATCAGAACATGACACGTGACAGT	AATCAGAACATGACACGTGACAGT	AATCAGAACATGACACGTGACAGT	AATCAGAACATGACACGTGACAGT	AATCAGAACATGACACGTGACAGT	AATCAGAACATGACACGTGACAGT	CAATCAGAACATGACACGTGA	CAATCAGAACATGACACGTGA	CAATCAGAACATGACACGTGACAG	CAATCAGAACATGACACGTGACAG	CAATCAGAACATGACACGTGACAG	CAATCAGAACATGACACGTGACAG
gma-miR1520c-5p		gma-miR1520c-5p		gma-miR1520c-5p		gma-miR1520c-5p
gma-miR1520c-3p	TGACATCCAATCAGAACATGACAC	gma-miR1520c-3p	TGACATCCAATCAGAACATGACAC	gma-miR1520c-3p	TGACATCCAATCAGAACATGACAC	gma-miR1520c-3p	TGACATCCAATCAGAACATGACAC	TGACATCCAATCAGAACATGACAC	TGACATCCAATCAGAACATGACAC	TGACATCCAATCAGAACATGACAC	TGACATCCAATCAGAACATGACAC	TGACATCCAATCAGAACATGACAC	TGACATCCAATCAGAACATGACAC	TGACATCCAATCAGAACATGACAC	TGACATCCAATCAGAACATGACAC	TGACATCCAATCAGAACATGACAC	TGACATCCAATCAGAACATGACAC	TGACATCCAATCAGAACATGACAC	TGACATCCAATCAGAACATGACAC	TGACATCCAATCAGAACATGACAC	TGACATCCAATCAGAACATGACAC	TGACATCCAATCAGAACATGACAC	TGACATCCAATCAGAACATGACAC
gma-miR1520d-5p		gma-miR1520d-5p	TATCACATGTCATGTTCTGATTGG	gma-miR1520d-5p		gma-miR1520d-5p
gma-miR1520d-3p	AATCAGAACATGACACGTGACAAT	gma-miR1520d-3p	AATCAGAACATGACACGTGACAAT	gma-miR1520d-3p	AATCAGAACATGACACGTGACAAT	gma-miR1520d-3p	AATCAGAACATGACACGTGACAAT	AATCAGAACATGACACGTGACAAT	AATCAGAACATGACACGTGACAAT			AATCAGAACATGACACGTGACAAT	AATCAGAACATGACACGTGACAAT	AATCAGAACATGACACGTGACAAT	AATCAGAACATGACACGTGACAAT	AATCAGAACATGACACGTGACAAT	AATCAGAACATGACACGTGACAAT			AATCAGAACATGACACGTGACAAT	AATCAGAACATGACACGTGACAAT
						gma-miR1520d-3p	TCAATCAGAACATGACACGTGACA												TCAATCAGAACATGACACGTGACA			TCAATCAGAACATGACACGTGACA
						gma-miR1520d-3p	CAATCAGAACATGACACGTGACAA																CAATCAGAACATGACACGTGACAA
						gma-miR1520d-3p	CAATCAGAACATGACACGTGA			CAATCAGAACATGACACGTGA	CAATCAGAACATGACACGTGA							CAATCAGAACATGACACGTGA
gma-miR1520e-5p-1		gma-miR1520e-5p-1		gma-miR1520e-5p-1		gma-miR1520e-5p-1
gma-miR1520e-5p-2		gma-miR1520e-5p-2		gma-miR1520e-5p-2		gma-miR1520e-5p-2
gma-miR1520e-3p-2	TGACATCCAATCAGAACATGACAC	gma-miR1520e-3p-2	TGACATCCAATCAGAACATGACAC	gma-miR1520e-3p-2	TGACATCCAATCAGAACATGACAC	gma-miR1520e-3p-2	TGACATCCAATCAGAACATGACAC	TGACATCCAATCAGAACATGACAC	TGACATCCAATCAGAACATGACAC	TGACATCCAATCAGAACATGACAC	TGACATCCAATCAGAACATGACAC	TGACATCCAATCAGAACATGACAC	TGACATCCAATCAGAACATGACAC	TGACATCCAATCAGAACATGACAC	TGACATCCAATCAGAACATGACAC	TGACATCCAATCAGAACATGACAC	TGACATCCAATCAGAACATGACAC	TGACATCCAATCAGAACATGACAC	TGACATCCAATCAGAACATGACAC	TGACATCCAATCAGAACATGACAC	TGACATCCAATCAGAACATGACAC	TGACATCCAATCAGAACATGACAC	TGACATCCAATCAGAACATGACAC
gma-miR1520e-3p-1	CAATAAGAACGTGACATATGACAG	gma-miR1520e-3p-1	CAATAAGAACGTGACATATGACAG	gma-miR1520e-3p-1	CAATAAGAACGTGACATATGACAG	gma-miR1520e-3p-1	CAATAAGAACGTGACATATGACAG	CAATAAGAACGTGACATATGACAG	CAATAAGAACGTGACATATGACAG	CAATAAGAACGTGACATATGACAG	CAATAAGAACGTGACATATGACAG	CAATAAGAACGTGACATATGACAG	CAATAAGAACGTGACATATGACAG	CAATAAGAACGTGACATATGACAG	CAATAAGAACGTGACATATGACAG	CAATAAGAACGTGACATATGACAG	CAATAAGAACGTGACATATGACAG	CAATAAGAACGTGACATATGACAG	CAATAAGAACGTGACATATGACAG	CAATAAGAACGTGACATATGACAG	CAATAAGAACGTGACATATGACAG	CAATAAGAACGTGACATATGACAG	CAATAAGAACGTGACATATGACAG
gma-miR1520f-5p		gma-miR1520f-5p		gma-miR1520f-5p		gma-miR1520f-5p
gma-miR1520f-3p	TCATTGACCAATCAGAACATGACA	gma-miR1520f-3p	TCATTGACCAATCAGAACATGACA	gma-miR1520f-3p	TCATTGACCAATCAGAACATGACA	gma-miR1520f-3p	TCATTGACCAATCAGAACATGACA	TCATTGACCAATCAGAACATGACA	TCATTGACCAATCAGAACATGACA	TCATTGACCAATCAGAACATGACA	TCATTGACCAATCAGAACATGACA	TCATTGACCAATCAGAACATGACA	TCATTGACCAATCAGAACATGACA	TCATTGACCAATCAGAACATGACA	TCATTGACCAATCAGAACATGACA	TCATTGACCAATCAGAACATGACA	TCATTGACCAATCAGAACATGACA	TCATTGACCAATCAGAACATGACA	TCATTGACCAATCAGAACATGACA	TCATTGACCAATCAGAACATGACA	TCATTGACCAATCAGAACATGACA	TCATTGACCAATCAGAACATGACA	TCATTGACCAATCAGAACATGACA
gma-miR1520g-5p		gma-miR1520g-5p	TGTCACGTGTCATGTTCTAATTGA	gma-miR1520g-5p		gma-miR1520g-5p
gma-miR1520g-3p	AATCAGAACATGACACGTGACAAT	gma-miR1520g-3p	AATCAGAACATGACACGTGACAAT	gma-miR1520g-3p	AATCAGAACATGACACGTGACAAT	gma-miR1520g-3p	AATCAGAACATGACACGTGACAAT	AATCAGAACATGACACGTGACAAT	AATCAGAACATGACACGTGACAAT			AATCAGAACATGACACGTGACAAT	AATCAGAACATGACACGTGACAAT	AATCAGAACATGACACGTGACAAT	AATCAGAACATGACACGTGACAAT	AATCAGAACATGACACGTGACAAT	AATCAGAACATGACACGTGACAAT			AATCAGAACATGACACGTGACAAT	AATCAGAACATGACACGTGACAAT
						gma-miR1520g-3p	CAATCAGAACATGACACGTGACAA																CAATCAGAACATGACACGTGACAA
						gma-miR1520g-3p	TCAATCAGAACATGACACGTGACA												TCAATCAGAACATGACACGTGACA			TCAATCAGAACATGACACGTGACA
						gma-miR1520g-3p	CAATCAGAACATGACACGTGA			CAATCAGAACATGACACGTGA	CAATCAGAACATGACACGTGA							CAATCAGAACATGACACGTGA
gma-miR1520i-5p		gma-miR1520i-5p	GTTGACTATCACGTGTCACGTTCT	gma-miR1520i-5p		gma-miR1520i-5p
gma-miR1520i-3p	AACGTGACACGTGACGGTCAACAT	gma-miR1520i-3p	AACGTGACACGTGACGGTCAACAT	gma-miR1520i-3p	AACGTGACACGTGACGGTCAACAT	gma-miR1520i-3p	AACGTGACACGTGACGGTCAACAT	AACGTGACACGTGACGGTCAACAT	AACGTGACACGTGACGGTCAACAT	AACGTGACACGTGACGGTCAACAT	AACGTGACACGTGACGGTCAACAT	AACGTGACACGTGACGGTCAACAT	AACGTGACACGTGACGGTCAACAT	AACGTGACACGTGACGGTCAACAT	AACGTGACACGTGACGGTCAACAT	AACGTGACACGTGACGGTCAACAT	AACGTGACACGTGACGGTCAACAT	AACGTGACACGTGACGGTCAACAT	AACGTGACACGTGACGGTCAACAT	AACGTGACACGTGACGGTCAACAT	AACGTGACACGTGACGGTCAACAT	AACGTGACACGTGACGGTCAACAT	AACGTGACACGTGACGGTCAACAT
gma-miR1520j-5p		gma-miR1520j-5p	TGACTGTCACATGTCACGTTCTTA	gma-miR1520j-5p		gma-miR1520j-5p
gma-miR1520j-3p	AGAACGTGACACATGACAATCAAC	gma-miR1520j-3p	AGAACGTGACACATGACAATCAAC	gma-miR1520j-3p	AGAACGTGACACATGACAATCAAC	gma-miR1520j-3p	AGAACGTGACACATGACAATCAAC				AGAACGTGACACATGACAATCAAC	AGAACGTGACACATGACAATCAAC	AGAACGTGACACATGACAATCAAC	AGAACGTGACACATGACAATCAAC	AGAACGTGACACATGACAATCAAC		AGAACGTGACACATGACAATCAAC		AGAACGTGACACATGACAATCAAC	AGAACGTGACACATGACAATCAAC	AGAACGTGACACATGACAATCAAC		AGAACGTGACACATGACAATCAAC
						gma-miR1520j-3p	AACATAACACGTGATCGTCATCAT									AACATAACACGTGATCGTCATCAT
						gma-miR1520j-3p	TCATCCAATAAGAACGTGACA											TCATCCAATAAGAACGTGACA				TCATCCAATAAGAACGTGACA
						gma-miR1520j-3p	TCATCCAATAAGAACGTGACAC	TCATCCAATAAGAACGTGACAC	TCATCCAATAAGAACGTGACAC	TCATCCAATAAGAACGTGACAC
gma-miR1520k-5p		gma-miR1520k-5p		gma-miR1520k-5p		gma-miR1520k-5p
gma-miR1520k-3p	TGACATCCAATCAGAACATGACAC	gma-miR1520k-3p	TGACATCCAATCAGAACATGACAC	gma-miR1520k-3p	TGACATCCAATCAGAACATGACAC	gma-miR1520k-3p	TGACATCCAATCAGAACATGACAC	TGACATCCAATCAGAACATGACAC	TGACATCCAATCAGAACATGACAC	TGACATCCAATCAGAACATGACAC	TGACATCCAATCAGAACATGACAC	TGACATCCAATCAGAACATGACAC	TGACATCCAATCAGAACATGACAC	TGACATCCAATCAGAACATGACAC	TGACATCCAATCAGAACATGACAC	TGACATCCAATCAGAACATGACAC	TGACATCCAATCAGAACATGACAC	TGACATCCAATCAGAACATGACAC	TGACATCCAATCAGAACATGACAC	TGACATCCAATCAGAACATGACAC	TGACATCCAATCAGAACATGACAC	TGACATCCAATCAGAACATGACAC	TGACATCCAATCAGAACATGACAC
gma-miR1520l-5p		gma-miR1520l-5p	GTCATATTCTGATTGGTCAAT	gma-miR1520l-5p		gma-miR1520l-5p
gma-miR1520l-3p	TGACATTCAATCAGAACATGACAC	gma-miR1520l-3p	TGACATTCAATCAGAACATGACAC	gma-miR1520l-3p	TGACATTCAATCAGAACATGACAC	gma-miR1520l-3p	TGACATTCAATCAGAACATGACAC		TGACATTCAATCAGAACATGACAC	TGACATTCAATCAGAACATGACAC		TGACATTCAATCAGAACATGACAC		TGACATTCAATCAGAACATGACAC		TGACATTCAATCAGAACATGACAC	TGACATTCAATCAGAACATGACAC		TGACATTCAATCAGAACATGACAC	TGACATTCAATCAGAACATGACAC	TGACATTCAATCAGAACATGACAC	TGACATTCAATCAGAACATGACAC
						gma-miR1520l-3p	CAATCAGAACATGACACGTGA	CAATCAGAACATGACACGTGA	CAATCAGAACATGACACGTGA		CAATCAGAACATGACACGTGA
						gma-miR1520l-3p	TTGACATTCAATCAGAACATGACA						TTGACATTCAATCAGAACATGACA		TTGACATTCAATCAGAACATGACA			TTGACATTCAATCAGAACATGACA					TTGACATTCAATCAGAACATGACA
gma-miR1520m-5p		gma-miR1520m-5p	TGTTACGTGCCATGTTCTGATTGG	gma-miR1520m-5p		gma-miR1520m-5p
gma-miR1520m-3p	AATCAGAACATGACATGTGACAAT	gma-miR1520m-3p	AATCAGAACATGACATGTGACAAT	gma-miR1520m-3p	AATCAGAACATGACATGTGACAAT	gma-miR1520m-3p	AATCAGAACATGACATGTGACAAT	AATCAGAACATGACATGTGACAAT			AATCAGAACATGACATGTGACAAT		AATCAGAACATGACATGTGACAAT	AATCAGAACATGACATGTGACAAT	AATCAGAACATGACATGTGACAAT	AATCAGAACATGACATGTGACAAT	AATCAGAACATGACATGTGACAAT		AATCAGAACATGACATGTGACAAT	AATCAGAACATGACATGTGACAAT	AATCAGAACATGACATGTGACAAT		AATCAGAACATGACATGTGACAAT
						gma-miR1520m-3p	CAATCAGAACATGACATGTGA		CAATCAGAACATGACATGTGA
						gma-miR1520m-3p	CAATCAGAACATGACATGTGACAA					CAATCAGAACATGACATGTGACAA
						gma-miR1520m-3p	AATCAGAACATGACATGTGACAA											AATCAGAACATGACATGTGACAA
						gma-miR1520m-3p	TCAATCAGAACATGACATGTGACA															TCAATCAGAACATGACATGTGACA
						gma-miR1520m-3p	CAATCAGAACATGACATGTGAC			CAATCAGAACATGACATGTGAC
gma-miR1520n-5p.1		gma-miR1520n-5p.1	TGTCATGTATTATGTTTTGATTGA	gma-miR1520n-5p.1		gma-miR1520n-5p
gma-miR1520n-5p.2		gma-miR1520n-5p.2	GTCATGTATTATGTTTTGATTGA	gma-miR1520n-5p.2		gma-miR1520n-3p	TCAATCAGAACATGACACGTGACA												TCAATCAGAACATGACACGTGACA
gma-miR1520n-3p.2	AATCAGAACATGACACGTGACAGT	gma-miR1520n-3p.2	AATCAGAACATGACACGTGACAGT	gma-miR1520n-3p.2	AATCAGAACATGACACGTGACAGT	gma-miR1520n-3p	AATCAGAACATGACACGTGACAGT	AATCAGAACATGACACGTGACAGT	AATCAGAACATGACACGTGACAGT	AATCAGAACATGACACGTGACAGT	AATCAGAACATGACACGTGACAGT	AATCAGAACATGACACGTGACAGT	AATCAGAACATGACACGTGACAGT	AATCAGAACATGACACGTGACAGT	AATCAGAACATGACACGTGACAGT	AATCAGAACATGACACGTGACAGT	AATCAGAACATGACACGTGACAGT
gma-miR1520n-3p.1	CAATCAGAACATGACACGTGACAG	gma-miR1520n-3p.1	CAATCAGAACATGACACGTGACAG	gma-miR1520n-3p.1	CAATCAGAACATGACACGTGACAG	gma-miR1520n-3p	CAATCAGAACATGACACGTGACAG													CAATCAGAACATGACACGTGACAG	CAATCAGAACATGACACGTGACAG	CAATCAGAACATGACACGTGACAG	CAATCAGAACATGACACGTGACAG
						gma-miR1520n-3p	CAATCAGAACATGACACGTGA											CAATCAGAACATGACACGTGA
gma-miR1520q-5p.1		gma-miR1520q-5p.1	TCATGATCTGATTAATTAATAAAA	gma-miR1520q-5p.1		gma-miR1520q-5p
gma-miR1520q-5p.2		gma-miR1520q-5p.2	TCATGATCTGATTAATTAATA	gma-miR1520q-5p.2		gma-miR1520q-3p	TTTATTGACCAATCAGAACATGAC														TTTATTGACCAATCAGAACATGAC
gma-miR1520q-3p.2	TTGACCAATCAGAACATGACA	gma-miR1520q-3p.2	TTGACCAATCAGAACATGACA	gma-miR1520q-3p.2	TTGACCAATCAGAACATGACA	gma-miR1520q-3p	TTGACCAATCAGAACATGACA	TTGACCAATCAGAACATGACA	TTGACCAATCAGAACATGACA	TTGACCAATCAGAACATGACA	TTGACCAATCAGAACATGACA					TTGACCAATCAGAACATGACA		TTGACCAATCAGAACATGACA	TTGACCAATCAGAACATGACA
gma-miR1520q-3p.1	TTATTGACCAATCAGAACATGACA	gma-miR1520q-3p.1	TTATTGACCAATCAGAACATGACA	gma-miR1520q-3p.1	TTATTGACCAATCAGAACATGACA	gma-miR1520q-3p	TTATTGACCAATCAGAACATGACA					TTATTGACCAATCAGAACATGACA	TTATTGACCAATCAGAACATGACA		TTATTGACCAATCAGAACATGACA		TTATTGACCAATCAGAACATGACA	TTATTGACCAATCAGAACATGACA				TTATTGACCAATCAGAACATGACA	TTATTGACCAATCAGAACATGACA
						gma-miR1520q-3p	CAATCAGAACATGACACATGACAA							CAATCAGAACATGACACATGACAA		CAATCAGAACATGACACATGACAA
						gma-miR1520q-3p	AATCAGAACATGACACATGACAAT													AATCAGAACATGACACATGACAAT
gma-miR1520r-5p		gma-miR1520r-5p	CACGTGTCACATCCTGGTTGGACA	gma-miR1520r-5p		gma-miR1520r-5p
gma-miR1520r-3p	TCCGATCAGAACATGACATGTGAC	gma-miR1520r-3p	TCCGATCAGAACATGACATGTGAC	gma-miR1520r-3p	TCCGATCAGAACATGACATGTGAC	gma-miR1520r-3p	TCCGATCAGAACATGACATGTGAC	TCCGATCAGAACATGACATGTGAC	TCCGATCAGAACATGACATGTGAC	TCCGATCAGAACATGACATGTGAC	TCCGATCAGAACATGACATGTGAC	TCCGATCAGAACATGACATGTGAC	TCCGATCAGAACATGACATGTGAC	TCCGATCAGAACATGACATGTGAC	TCCGATCAGAACATGACATGTGAC	TCCGATCAGAACATGACATGTGAC	TCCGATCAGAACATGACATGTGAC	TCCGATCAGAACATGACATGTGAC	TCCGATCAGAACATGACATGTGAC	TCCGATCAGAACATGACATGTGAC	TCCGATCAGAACATGACATGTGAC	TCCGATCAGAACATGACATGTGAC	TCCGATCAGAACATGACATGTGAC
gma-miR1523-5p	TATGGGATAAATGTGAGCTCA	gma-miR1523-5p	TATGGGATAAATGTGAGCTCA	gma-miR1523a-5p	TATGGGATAAATGTGAGCTCA	gma-miR1523a-5p	TATGGGATAAATGTGAGCTCA	TATGGGATAAATGTGAGCTCA	TATGGGATAAATGTGAGCTCA	TATGGGATAAATGTGAGCTCA	TATGGGATAAATGTGAGCTCA	TATGGGATAAATGTGAGCTCA	TATGGGATAAATGTGAGCTCA	TATGGGATAAATGTGAGCTCA	TATGGGATAAATGTGAGCTCA	TATGGGATAAATGTGAGCTCA	TATGGGATAAATGTGAGCTCA	TATGGGATAAATGTGAGCTCA	TATGGGATAAATGTGAGCTCA	TATGGGATAAATGTGAGCTCA	TATGGGATAAATGTGAGCTCA	TATGGGATAAATGTGAGCTCA	TATGGGATAAATGTGAGCTCA
gma-miR1523-3p		gma-miR1523-3p	AGCTCACATTTATTTCAAAATA	gma-miR1523a-3p		gma-miR1523a-3p
						gma-miR1523b-5p	TTTTGAAATAAATGTGAGCTCGGG			TTTTGAAATAAATGTGAGCTCGGG		TTTTGAAATAAATGTGAGCTCGGG					TTTTGAAATAAATGTGAGCTCGGG	TTTTGAAATAAATGTGAGCTCGGG		TTTTGAAATAAATGTGAGCTCGGG	TTTTGAAATAAATGTGAGCTCGGG		TTTTGAAATAAATGTGAGCTCGGG
gma-miR1523b-5p	ATTTTGAAATAAATGTGAGCTCGG	gma-miR1523b-5p	ATTTTGAAATAAATGTGAGCTCGG	gma-miR1523b-5p	ATTTTGAAATAAATGTGAGCTCGG	gma-miR1523b-5p	ATTTTGAAATAAATGTGAGCTCGG	ATTTTGAAATAAATGTGAGCTCGG	ATTTTGAAATAAATGTGAGCTCGG		ATTTTGAAATAAATGTGAGCTCGG	ATTTTGAAATAAATGTGAGCTCGG	ATTTTGAAATAAATGTGAGCTCGG	ATTTTGAAATAAATGTGAGCTCGG	ATTTTGAAATAAATGTGAGCTCGG	ATTTTGAAATAAATGTGAGCTCGG	ATTTTGAAATAAATGTGAGCTCGG		ATTTTGAAATAAATGTGAGCTCGG
gma-miR1523b-3p		gma-miR1523b-3p		gma-miR1523b-3p		gma-miR1523b-3p
gma-miR1524-5p		gma-miR1524-5p	AACCACTTGTTTCCAATCATC	gma-miR1524-5p		gma-miR1524-5p
gma-miR1524-3p	TTATTGGAAACAAGTGGTTTC	gma-miR1524-3p	TTATTGGAAACAAGTGGTTTC	gma-miR1524-3p	TTATTGGAAACAAGTGGTTTC	gma-miR1524-3p	TTATTGGAAACAAGTGGTTTC	TTATTGGAAACAAGTGGTTTC	TTATTGGAAACAAGTGGTTTC	TTATTGGAAACAAGTGGTTTC			TTATTGGAAACAAGTGGTTTC	TTATTGGAAACAAGTGGTTTC	TTATTGGAAACAAGTGGTTTC	TTATTGGAAACAAGTGGTTTC	TTATTGGAAACAAGTGGTTTC	TTATTGGAAACAAGTGGTTTC	TTATTGGAAACAAGTGGTTTC	TTATTGGAAACAAGTGGTTTC		TTATTGGAAACAAGTGGTTTC	TTATTGGAAACAAGTGGTTTC
						gma-miR1524-3p	TCCTGATTAGGTTATTGGAAA									TCCTGATTAGGTTATTGGAAA					TCCTGATTAGGTTATTGGAAA
						gma-miR1524-3p	TAGGTTATTGGAAACAAGTGG					TAGGTTATTGGAAACAAGTGG
						gma-miR1524-3p	TCCTGATTAGGTTATTGGAAA				TCCTGATTAGGTTATTGGAAA
gma-miR1526-5p		gma-miR1526-5p	AAGTTGATCCGGATCTTCCGG	gma-miR1526-5p		gma-miR1526-5p
gma-miR1526-3p	AGAAGAGACTTTCGGATCAACTGA	gma-miR1526-3p	AGAAGAGACTTTCGGATCAACTGA	gma-miR1526-3p	AGAAGAGACTTTCGGATCAACTGA	gma-miR1526-3p	AGAAGAGACTTTCGGATCAACTGA	AGAAGAGACTTTCGGATCAACTGA	AGAAGAGACTTTCGGATCAACTGA	AGAAGAGACTTTCGGATCAACTGA		AGAAGAGACTTTCGGATCAACTGA	AGAAGAGACTTTCGGATCAACTGA	AGAAGAGACTTTCGGATCAACTGA	AGAAGAGACTTTCGGATCAACTGA	AGAAGAGACTTTCGGATCAACTGA	AGAAGAGACTTTCGGATCAACTGA			AGAAGAGACTTTCGGATCAACTGA	AGAAGAGACTTTCGGATCAACTGA	AGAAGAGACTTTCGGATCAACTGA
						gma-miR1526-3p	TCAACTGATCCGGAAGAGGAAAAT												TCAACTGATCCGGAAGAGGAAAAT
						gma-miR1526-3p	CCAGAAGAGACTTTCGGATCAA											CCAGAAGAGACTTTCGGATCAA
						gma-miR1526-3p	TCCGGAAGAGGAAAATTAAGCAAG																TCCGGAAGAGGAAAATTAAGCAAG
						gma-miR1526-3p	CCGGAAGAGGAAAATTAAGCA				CCGGAAGAGGAAAATTAAGCA
gma-miR1531-5p.1	TATGGACGAAGAGATAGGTAA	gma-miR1531-5p.1	ATATGGACGAAGAGATAGGTAA	gma-miR1531-5p.1	ATATGGACGAAGAGATAGGTAA	gma-miR1531-5p	ATATGGACGAAGAGATAGGTAA					ATATGGACGAAGAGATAGGTAA	ATATGGACGAAGAGATAGGTAA	ATATGGACGAAGAGATAGGTAA	ATATGGACGAAGAGATAGGTAA	ATATGGACGAAGAGATAGGTAA				ATATGGACGAAGAGATAGGTAA	ATATGGACGAAGAGATAGGTAA	ATATGGACGAAGAGATAGGTAA	ATATGGACGAAGAGATAGGTAA
gma-miR1531-5p.2	ATATGGACGAAGAGATAGGTAA	gma-miR1531-5p.2	TATGGACGAAGAGATAGGTAA	gma-miR1531-5p.2	TATGGACGAAGAGATAGGTAA	gma-miR1531-5p	TATGGACGAAGAGATAGGTAA	TATGGACGAAGAGATAGGTAA	TATGGACGAAGAGATAGGTAA	TATGGACGAAGAGATAGGTAA	TATGGACGAAGAGATAGGTAA						TATGGACGAAGAGATAGGTAA	TATGGACGAAGAGATAGGTAA	TATGGACGAAGAGATAGGTAA
gma-miR1531-3p.2		gma-miR1531-3p.2	ACCAATCCCTTCGTCCATATG	gma-miR1531-3p.2		gma-miR1531-3p
gma-miR1531-3p.1		gma-miR1531-3p.1	ACCAATCCCTTCGTCCATATGG	gma-miR1531-3p.1		gma-miR1531-3p
gma-miR1532-5p		gma-miR1532-5p		gma-miR1532-5p		gma-miR1532-5p
gma-miR1532-3p	AAACTGACACAGAACACGCTAAGC	gma-miR1532-3p	AAACTGACACAGAACACGCTAAGC	gma-miR1532-3p	AAACTGACACAGAACACGCTAAGC	gma-miR1532-3p	AAACTGACACAGAACACGCTAAGC		AAACTGACACAGAACACGCTAAGC	AAACTGACACAGAACACGCTAAGC	AAACTGACACAGAACACGCTAAGC	AAACTGACACAGAACACGCTAAGC	AAACTGACACAGAACACGCTAAGC		AAACTGACACAGAACACGCTAAGC	AAACTGACACAGAACACGCTAAGC	AAACTGACACAGAACACGCTAAGC	AAACTGACACAGAACACGCTAAGC	AAACTGACACAGAACACGCTAAGC	AAACTGACACAGAACACGCTAAGC
						gma-miR1532-3p	GACAAAACTGACACAGAACACGCT	GACAAAACTGACACAGAACACGCT												GACAAAACTGACACAGAACACGCT
						gma-miR1532-3p	TGGACAAAACTGACACAGAACACG							TGGACAAAACTGACACAGAACACG	TGGACAAAACTGACACAGAACACG						TGGACAAAACTGACACAGAACACG	TGGACAAAACTGACACAGAACACG	TGGACAAAACTGACACAGAACACG
						gma-miR1535a-5p	CATCACCACAAACAAGTCACC							CATCACCACAAACAAGTCACC	CATCACCACAAACAAGTCACC
gma-miR1535a-5p		gma-miR1535a-5p	AGACATCACCACAAACAAGTC	gma-miR1535a-5p	AGACATCACCACAAACAAGTC	gma-miR1535a-5p	AGACATCACCACAAACAAGTC	AGACATCACCACAAACAAGTC	AGACATCACCACAAACAAGTC	AGACATCACCACAAACAAGTC	AGACATCACCACAAACAAGTC	AGACATCACCACAAACAAGTC	AGACATCACCACAAACAAGTC		AGACATCACCACAAACAAGTC	AGACATCACCACAAACAAGTC	AGACATCACCACAAACAAGTC	AGACATCACCACAAACAAGTC	AGACATCACCACAAACAAGTC	AGACATCACCACAAACAAGTC	AGACATCACCACAAACAAGTC	AGACATCACCACAAACAAGTC	AGACATCACCACAAACAAGTC
gma-miR1535a-3p	CTTGTTTGTGGTGATGTCTAG	gma-miR1535a-3p	CTTGTTTGTGGTGATGTCTAG	gma-miR1535a-3p	CTTGTTTGTGGTGATGTCTAG	gma-miR1535a-3p	CTTGTTTGTGGTGATGTCTAG	CTTGTTTGTGGTGATGTCTAG	CTTGTTTGTGGTGATGTCTAG	CTTGTTTGTGGTGATGTCTAG	CTTGTTTGTGGTGATGTCTAG	CTTGTTTGTGGTGATGTCTAG	CTTGTTTGTGGTGATGTCTAG	CTTGTTTGTGGTGATGTCTAG	CTTGTTTGTGGTGATGTCTAG	CTTGTTTGTGGTGATGTCTAG	CTTGTTTGTGGTGATGTCTAG	CTTGTTTGTGGTGATGTCTAG	CTTGTTTGTGGTGATGTCTAG	CTTGTTTGTGGTGATGTCTAG	CTTGTTTGTGGTGATGTCTAG	CTTGTTTGTGGTGATGTCTAG	CTTGTTTGTGGTGATGTCTAG
gma-miR1535b-5p	CTTGTTTGTGGTGATGTCTAG	gma-miR1535b-5p	CTTGTTTGTGGTGATGTCTAG	gma-miR1535b-5p	CTTGTTTGTGGTGATGTCTAG	gma-miR1535b-5p	CTTGTTTGTGGTGATGTCTAG	CTTGTTTGTGGTGATGTCTAG	CTTGTTTGTGGTGATGTCTAG	CTTGTTTGTGGTGATGTCTAG	CTTGTTTGTGGTGATGTCTAG	CTTGTTTGTGGTGATGTCTAG	CTTGTTTGTGGTGATGTCTAG	CTTGTTTGTGGTGATGTCTAG	CTTGTTTGTGGTGATGTCTAG	CTTGTTTGTGGTGATGTCTAG	CTTGTTTGTGGTGATGTCTAG	CTTGTTTGTGGTGATGTCTAG	CTTGTTTGTGGTGATGTCTAG	CTTGTTTGTGGTGATGTCTAG	CTTGTTTGTGGTGATGTCTAG	CTTGTTTGTGGTGATGTCTAG	CTTGTTTGTGGTGATGTCTAG
gma-miR1535b-3p		gma-miR1535b-3p	GGGAACTTATCCACAGCAAATT	gma-miR1535b-3p		gma-miR1535b-3p
gma-miR156a-5p	TGACAGAAGAGAGTGAGCAC	gma-miR156a-5p	TGACAGAAGAGAGTGAGCAC	gma-miR156a-5p	TGACAGAAGAGAGTGAGCAC	gma-miR156a-5p	TGACAGAAGAGAGTGAGCAC	TGACAGAAGAGAGTGAGCAC	TGACAGAAGAGAGTGAGCAC	TGACAGAAGAGAGTGAGCAC	TGACAGAAGAGAGTGAGCAC	TGACAGAAGAGAGTGAGCAC	TGACAGAAGAGAGTGAGCAC	TGACAGAAGAGAGTGAGCAC	TGACAGAAGAGAGTGAGCAC	TGACAGAAGAGAGTGAGCAC	TGACAGAAGAGAGTGAGCAC	TGACAGAAGAGAGTGAGCAC	TGACAGAAGAGAGTGAGCAC	TGACAGAAGAGAGTGAGCAC	TGACAGAAGAGAGTGAGCAC	TGACAGAAGAGAGTGAGCAC	TGACAGAAGAGAGTGAGCAC
gma-miR156a-3p		gma-miR156a-3p	GCTCACTTCTCTATCTGTCAGC	gma-miR156a-3p	GCTCACTTCTCTATCTGTCAGC	gma-miR156a-3p	GCTCACTTCTCTATCTGTCAGC	GCTCACTTCTCTATCTGTCAGC	GCTCACTTCTCTATCTGTCAGC	GCTCACTTCTCTATCTGTCAGC	GCTCACTTCTCTATCTGTCAGC	GCTCACTTCTCTATCTGTCAGC	GCTCACTTCTCTATCTGTCAGC	GCTCACTTCTCTATCTGTCAGC	GCTCACTTCTCTATCTGTCAGC	GCTCACTTCTCTATCTGTCAGC	GCTCACTTCTCTATCTGTCAGC	GCTCACTTCTCTATCTGTCAGC	GCTCACTTCTCTATCTGTCAGC	GCTCACTTCTCTATCTGTCAGC	GCTCACTTCTCTATCTGTCAGC	GCTCACTTCTCTATCTGTCAGC	GCTCACTTCTCTATCTGTCAGC
gma-miR156b-5p	TTGACAGAAGAGAGAGAGCAC	gma-miR156b-5p	TTGACAGAAGAGAGAGAGCAC	gma-miR156b-5p	TTGACAGAAGAGAGAGAGCAC	gma-miR156b-5p	TTGACAGAAGAGAGAGAGCAC	TTGACAGAAGAGAGAGAGCAC	TTGACAGAAGAGAGAGAGCAC	TTGACAGAAGAGAGAGAGCAC	TTGACAGAAGAGAGAGAGCAC	TTGACAGAAGAGAGAGAGCAC	TTGACAGAAGAGAGAGAGCAC	TTGACAGAAGAGAGAGAGCAC	TTGACAGAAGAGAGAGAGCAC	TTGACAGAAGAGAGAGAGCAC	TTGACAGAAGAGAGAGAGCAC	TTGACAGAAGAGAGAGAGCAC	TTGACAGAAGAGAGAGAGCAC	TTGACAGAAGAGAGAGAGCAC	TTGACAGAAGAGAGAGAGCAC	TTGACAGAAGAGAGAGAGCAC	TTGACAGAAGAGAGAGAGCAC
gma-miR156b-3p		gma-miR156b-3p	GCCCTCTCTTCCTCTGTCATCA	gma-miR156b-3p		gma-miR156b-3p
gma-miR156c-5p		gma-miR156c-5p	TCTCTTTCCGTTTCTGAGCATGCA	gma-miR156c-5p		gma-miR156c-5p
gma-miR156c-3p	TTGACAGAAGATAGAGAGCAC	gma-miR156c-3p	TTGACAGAAGATAGAGAGCAC	gma-miR156c-3p	TTGACAGAAGATAGAGAGCAC	gma-miR156c-3p	TTGACAGAAGATAGAGAGCAC	TTGACAGAAGATAGAGAGCAC	TTGACAGAAGATAGAGAGCAC	TTGACAGAAGATAGAGAGCAC	TTGACAGAAGATAGAGAGCAC	TTGACAGAAGATAGAGAGCAC	TTGACAGAAGATAGAGAGCAC	TTGACAGAAGATAGAGAGCAC	TTGACAGAAGATAGAGAGCAC	TTGACAGAAGATAGAGAGCAC	TTGACAGAAGATAGAGAGCAC	TTGACAGAAGATAGAGAGCAC	TTGACAGAAGATAGAGAGCAC	TTGACAGAAGATAGAGAGCAC	TTGACAGAAGATAGAGAGCAC	TTGACAGAAGATAGAGAGCAC	TTGACAGAAGATAGAGAGCAC
gma-miR156d-5p	TTGACAGAAGATAGAGAGCAC	gma-miR156d-5p	TTGACAGAAGATAGAGAGCAC	gma-miR156d-5p	TTGACAGAAGATAGAGAGCAC	gma-miR156d-5p	TTGACAGAAGATAGAGAGCAC	TTGACAGAAGATAGAGAGCAC	TTGACAGAAGATAGAGAGCAC	TTGACAGAAGATAGAGAGCAC	TTGACAGAAGATAGAGAGCAC	TTGACAGAAGATAGAGAGCAC	TTGACAGAAGATAGAGAGCAC	TTGACAGAAGATAGAGAGCAC	TTGACAGAAGATAGAGAGCAC	TTGACAGAAGATAGAGAGCAC	TTGACAGAAGATAGAGAGCAC	TTGACAGAAGATAGAGAGCAC	TTGACAGAAGATAGAGAGCAC	TTGACAGAAGATAGAGAGCAC	TTGACAGAAGATAGAGAGCAC	TTGACAGAAGATAGAGAGCAC	TTGACAGAAGATAGAGAGCAC
gma-miR156d-3p		gma-miR156d-3p	GCTCTCTATACTTCTGTCATC	gma-miR156d-3p	GCTCTCTATACTTCTGTCATC	gma-miR156d-3p	GCTCTCTATACTTCTGTCATC	GCTCTCTATACTTCTGTCATC	GCTCTCTATACTTCTGTCATC	GCTCTCTATACTTCTGTCATC	GCTCTCTATACTTCTGTCATC	GCTCTCTATACTTCTGTCATC	GCTCTCTATACTTCTGTCATC	GCTCTCTATACTTCTGTCATC		GCTCTCTATACTTCTGTCATC	GCTCTCTATACTTCTGTCATC	GCTCTCTATACTTCTGTCATC	GCTCTCTATACTTCTGTCATC	GCTCTCTATACTTCTGTCATC	GCTCTCTATACTTCTGTCATC	GCTCTCTATACTTCTGTCATC	GCTCTCTATACTTCTGTCATC
						gma-miR156d-3p	GTGCTCTCTATACTTCTGTCA								GTGCTCTCTATACTTCTGTCA
gma-miR156e-5p	TTGACAGAAGATAGAGAGCAC	gma-miR156e-5p	TTGACAGAAGATAGAGAGCAC	gma-miR156e-5p	TTGACAGAAGATAGAGAGCAC	gma-miR156e-5p	TTGACAGAAGATAGAGAGCAC	TTGACAGAAGATAGAGAGCAC	TTGACAGAAGATAGAGAGCAC	TTGACAGAAGATAGAGAGCAC	TTGACAGAAGATAGAGAGCAC	TTGACAGAAGATAGAGAGCAC	TTGACAGAAGATAGAGAGCAC	TTGACAGAAGATAGAGAGCAC	TTGACAGAAGATAGAGAGCAC	TTGACAGAAGATAGAGAGCAC	TTGACAGAAGATAGAGAGCAC	TTGACAGAAGATAGAGAGCAC	TTGACAGAAGATAGAGAGCAC	TTGACAGAAGATAGAGAGCAC	TTGACAGAAGATAGAGAGCAC	TTGACAGAAGATAGAGAGCAC	TTGACAGAAGATAGAGAGCACA
gma-miR156e-3p		gma-miR156e-3p	GCTCTCTAGTCTTCTGTCATC	gma-miR156e-3p		gma-miR156e-3p
gma-miR156f-5p	TTGACAGAAGAGAGAGAGCAC	gma-miR156f-5p	TTGACAGAAGAGAGAGAGCAC	gma-miR156f-5p	TTGACAGAAGAGAGAGAGCAC	gma-miR156f-5p	TTGACAGAAGAGAGAGAGCAC	TTGACAGAAGAGAGAGAGCAC	TTGACAGAAGAGAGAGAGCAC	TTGACAGAAGAGAGAGAGCAC	TTGACAGAAGAGAGAGAGCAC	TTGACAGAAGAGAGAGAGCAC	TTGACAGAAGAGAGAGAGCAC	TTGACAGAAGAGAGAGAGCAC	TTGACAGAAGAGAGAGAGCAC	TTGACAGAAGAGAGAGAGCAC	TTGACAGAAGAGAGAGAGCAC	TTGACAGAAGAGAGAGAGCAC	TTGACAGAAGAGAGAGAGCAC	TTGACAGAAGAGAGAGAGCAC	TTGACAGAAGAGAGAGAGCAC	TTGACAGAAGAGAGAGAGCAC	TTGACAGAAGAGAGAGAGCAC
gma-miR156f-3p		gma-miR156f-3p	GCTCTCTCTTCCTCTGTCATCA	gma-miR156f-3p		gma-miR156f-3p
gma-miR156g-5p	TTGACAGAAGATAGAGAGCAC	gma-miR156g-5p	TTGACAGAAGATAGAGAGCAC	gma-miR156g-5p	TTGACAGAAGATAGAGAGCAC	gma-miR156g-5p	TTGACAGAAGATAGAGAGCAC	TTGACAGAAGATAGAGAGCAC	TTGACAGAAGATAGAGAGCAC	TTGACAGAAGATAGAGAGCAC	TTGACAGAAGATAGAGAGCAC	TTGACAGAAGATAGAGAGCAC	TTGACAGAAGATAGAGAGCAC	TTGACAGAAGATAGAGAGCAC	TTGACAGAAGATAGAGAGCAC	TTGACAGAAGATAGAGAGCAC	TTGACAGAAGATAGAGAGCAC	TTGACAGAAGATAGAGAGCAC	TTGACAGAAGATAGAGAGCAC	TTGACAGAAGATAGAGAGCAC	TTGACAGAAGATAGAGAGCAC	TTGACAGAAGATAGAGAGCAC	TTGACAGAAGATAGAGAGCAC
gma-miR156g-3p		gma-miR156g-3p	GCTCTCTATCTTCTGTCAATG	gma-miR156g-3p		gma-miR156g-3p												TGCTCTCTATCTTCTGTCAAT
gma-miR156h-5p	TGACAGAAGAGAGTGAGCAC	gma-miR156h-5p	TGACAGAAGAGAGTGAGCAC	gma-miR156h-5p	TGACAGAAGAGAGTGAGCAC	gma-miR156h-5p	TGACAGAAGAGAGTGAGCAC	TGACAGAAGAGAGTGAGCAC	TGACAGAAGAGAGTGAGCAC	TGACAGAAGAGAGTGAGCAC	TGACAGAAGAGAGTGAGCAC	TGACAGAAGAGAGTGAGCAC	TGACAGAAGAGAGTGAGCAC	TGACAGAAGAGAGTGAGCAC	TGACAGAAGAGAGTGAGCAC	TGACAGAAGAGAGTGAGCAC	TGACAGAAGAGAGTGAGCAC	TGACAGAAGAGAGTGAGCAC	TGACAGAAGAGAGTGAGCAC	TGACAGAAGAGAGTGAGCAC	TGACAGAAGAGAGTGAGCAC	TGACAGAAGAGAGTGAGCAC	TGACAGAAGAGAGTGAGCAC
gma-miR156h-3p		gma-miR156h-3p	GCTCACTTCTCTTTCTGTCA	gma-miR156h-3p		gma-miR156h-3p
gma-miR156i-5p	TTGACAGAAGATAGAGAGCAC	gma-miR156i-5p	TTGACAGAAGATAGAGAGCAC	gma-miR156i-5p	TTGACAGAAGATAGAGAGCAC	gma-miR156i-5p	TTGACAGAAGATAGAGAGCAC	TTGACAGAAGATAGAGAGCAC	TTGACAGAAGATAGAGAGCAC	TTGACAGAAGATAGAGAGCAC	TTGACAGAAGATAGAGAGCAC	TTGACAGAAGATAGAGAGCAC	TTGACAGAAGATAGAGAGCAC	TTGACAGAAGATAGAGAGCAC	TTGACAGAAGATAGAGAGCAC	TTGACAGAAGATAGAGAGCAC	TTGACAGAAGATAGAGAGCAC	TTGACAGAAGATAGAGAGCAC	TTGACAGAAGATAGAGAGCAC	TTGACAGAAGATAGAGAGCAC	TTGACAGAAGATAGAGAGCAC	TTGACAGAAGATAGAGAGCAC	TTGACAGAAGATAGAGAGCAC
gma-miR156i-3p		gma-miR156i-3p	GCTCTCTATACTTCTGTCATC	gma-miR156i-3p	GCTCTCTATACTTCTGTCATC	gma-miR156i-3p	GCTCTCTATACTTCTGTCATC	GCTCTCTATACTTCTGTCATC	GCTCTCTATACTTCTGTCATC	GCTCTCTATACTTCTGTCATC	GCTCTCTATACTTCTGTCATC	GCTCTCTATACTTCTGTCATC		GCTCTCTATACTTCTGTCATC		GCTCTCTATACTTCTGTCATC	GCTCTCTATACTTCTGTCATC	GCTCTCTATACTTCTGTCATC	GCTCTCTATACTTCTGTCATC	GCTCTCTATACTTCTGTCATC	GCTCTCTATACTTCTGTCATC	GCTCTCTATACTTCTGTCATC
						gma-miR156i-3p	GTGCTCTCTATACTTCTGTCA						GTGCTCTCTATACTTCTGTCA		GTGCTCTCTATACTTCTGTCA
						gma-miR156i-3p	GCTCTCTATACTTCTGTCATCA																GCTCTCTATACTTCTGTCATCA
gma-miR156j-5p	TTGACAGAAGATAGAGAGCAC	gma-miR156j-5p	TTGACAGAAGATAGAGAGCAC	gma-miR156j-5p	TTGACAGAAGATAGAGAGCAC	gma-miR156j-5p	TTGACAGAAGATAGAGAGCAC	TTGACAGAAGATAGAGAGCAC	TTGACAGAAGATAGAGAGCAC	TTGACAGAAGATAGAGAGCAC	TTGACAGAAGATAGAGAGCAC	TTGACAGAAGATAGAGAGCAC	TTGACAGAAGATAGAGAGCAC	TTGACAGAAGATAGAGAGCAC	TTGACAGAAGATAGAGAGCAC	TTGACAGAAGATAGAGAGCAC	TTGACAGAAGATAGAGAGCAC	TTGACAGAAGATAGAGAGCAC	TTGACAGAAGATAGAGAGCAC	TTGACAGAAGATAGAGAGCAC	TTGACAGAAGATAGAGAGCAC	TTGACAGAAGATAGAGAGCAC	TTGACAGAAGATAGAGAGCAC
gma-miR156j-3p		gma-miR156j-3p	GCTCTCTAGTCTTCTTGTCAT	gma-miR156j-3p		gma-miR156j-3p
gma-miR156k-5p	TGACAGAAGAGAGTGAGCAC	gma-miR156k-5p	TGACAGAAGAGAGTGAGCAC	gma-miR156k-5p	TGACAGAAGAGAGTGAGCAC	gma-miR156k-5p	TGACAGAAGAGAGTGAGCAC	TGACAGAAGAGAGTGAGCAC	TGACAGAAGAGAGTGAGCAC	TGACAGAAGAGAGTGAGCAC	TGACAGAAGAGAGTGAGCAC	TGACAGAAGAGAGTGAGCAC	TGACAGAAGAGAGTGAGCAC	TGACAGAAGAGAGTGAGCAC	TGACAGAAGAGAGTGAGCAC	TGACAGAAGAGAGTGAGCAC	TGACAGAAGAGAGTGAGCAC	TGACAGAAGAGAGTGAGCAC	TGACAGAAGAGAGTGAGCAC	TGACAGAAGAGAGTGAGCAC	TGACAGAAGAGAGTGAGCAC	TGACAGAAGAGAGTGAGCAC	TGACAGAAGAGAGTGAGCAC
gma-miR156k-3p		gma-miR156k-3p	GCTCACTTCTCTTTCTGTCAAC	gma-miR156k-3p	GCTCACTTCTCTTTCTGTCAAC	gma-miR156k-3p	GCTCACTTCTCTTTCTGTCAAC	GCTCACTTCTCTTTCTGTCAAC	GCTCACTTCTCTTTCTGTCAAC	GCTCACTTCTCTTTCTGTCAAC	GCTCACTTCTCTTTCTGTCAAC	GCTCACTTCTCTTTCTGTCAAC	GCTCACTTCTCTTTCTGTCAAC	GCTCACTTCTCTTTCTGTCAAC	GCTCACTTCTCTTTCTGTCAAC	GCTCACTTCTCTTTCTGTCAAC	GCTCACTTCTCTTTCTGTCAAC	GCTCACTTCTCTTTCTGTCAAC	GCTCACTTCTCTTTCTGTCAAC	GCTCACTTCTCTTTCTGTCAAC	GCTCACTTCTCTTTCTGTCAAC	GCTCACTTCTCTTTCTGTCAAC	GCTCACTTCTCTTTCTGTCAAC
gma-miR156l-5p	TTGACAGAAGATAGAGAGCAC	gma-miR156l-5p	TTGACAGAAGATAGAGAGCAC	gma-miR156l-5p	TTGACAGAAGATAGAGAGCAC	gma-miR156l-5p	TTGACAGAAGATAGAGAGCAC	TTGACAGAAGATAGAGAGCAC	TTGACAGAAGATAGAGAGCAC	TTGACAGAAGATAGAGAGCAC	TTGACAGAAGATAGAGAGCAC	TTGACAGAAGATAGAGAGCAC	TTGACAGAAGATAGAGAGCAC	TTGACAGAAGATAGAGAGCAC	TTGACAGAAGATAGAGAGCAC	TTGACAGAAGATAGAGAGCAC	TTGACAGAAGATAGAGAGCAC	TTGACAGAAGATAGAGAGCAC	TTGACAGAAGATAGAGAGCAC	TTGACAGAAGATAGAGAGCAC	TTGACAGAAGATAGAGAGCAC	TTGACAGAAGATAGAGAGCAC	TTGACAGAAGATAGAGAGCAC
gma-miR156l-3p		gma-miR156l-3p	GCTCTCTAAGCTTCTGTCATCC	gma-miR156l-3p	GCTCTCTAAGCTTCTGTCATCC	gma-miR156l-3p	GCTCTCTAAGCTTCTGTCATCC								GCTCTCTAAGCTTCTGTCATCC		GCTCTCTAAGCTTCTGTCATCC	GCTCTCTAAGCTTCTGTCATCC		GCTCTCTAAGCTTCTGTCATCC	GCTCTCTAAGCTTCTGTCATCC		GCTCTCTAAGCTTCTGTCATCC
						gma-miR156l-3p	GCTCTCTAAGCTTCTGTCATC									GCTCTCTAAGCTTCTGTCATC			GCTCTCTAAGCTTCTGTCATC			GCTCTCTAAGCTTCTGTCATC
gma-miR156m-5p	TTGACAGAAGATAGAGAGCAC	gma-miR156m-5p	TTGACAGAAGATAGAGAGCAC	gma-miR156m-5p	TTGACAGAAGATAGAGAGCAC	gma-miR156m-5p	TTGACAGAAGATAGAGAGCAC	TTGACAGAAGATAGAGAGCAC	TTGACAGAAGATAGAGAGCAC	TTGACAGAAGATAGAGAGCAC	TTGACAGAAGATAGAGAGCAC	TTGACAGAAGATAGAGAGCAC	TTGACAGAAGATAGAGAGCAC	TTGACAGAAGATAGAGAGCAC	TTGACAGAAGATAGAGAGCAC	TTGACAGAAGATAGAGAGCAC	TTGACAGAAGATAGAGAGCAC	TTGACAGAAGATAGAGAGCAC	TTGACAGAAGATAGAGAGCAC	TTGACAGAAGATAGAGAGCAC	TTGACAGAAGATAGAGAGCAC	TTGACAGAAGATAGAGAGCAC	TTGACAGAAGATAGAGAGCAC
gma-miR156m-3p		gma-miR156m-3p	GCTCTCTAGGCTTCTGTCATCC	gma-miR156m-3p	GCTCTCTAGGCTTCTGTCATCC	gma-miR156m-3p	GCTCTCTAGGCTTCTGTCATCC	GCTCTCTAGGCTTCTGTCATCC					GCTCTCTAGGCTTCTGTCATCC			GCTCTCTAGGCTTCTGTCATCC	GCTCTCTAGGCTTCTGTCATCC			GCTCTCTAGGCTTCTGTCATCC	GCTCTCTAGGCTTCTGTCATCC		GCTCTCTAGGCTTCTGTCATCC
						gma-miR156m-3p	GCTCTCTAGGCTTCTGTCATC				GCTCTCTAGGCTTCTGTCATC	GCTCTCTAGGCTTCTGTCATC						GCTCTCTAGGCTTCTGTCATC	GCTCTCTAGGCTTCTGTCATC			GCTCTCTAGGCTTCTGTCATC
gma-miR156n-5p	TGACAGAAGAGAGTGAGCAC	gma-miR156n-5p	TGACAGAAGAGAGTGAGCAC	gma-miR156n-5p	TGACAGAAGAGAGTGAGCAC	gma-miR156n-5p	TGACAGAAGAGAGTGAGCAC	TGACAGAAGAGAGTGAGCAC	TGACAGAAGAGAGTGAGCAC	TGACAGAAGAGAGTGAGCAC	TGACAGAAGAGAGTGAGCAC	TGACAGAAGAGAGTGAGCAC	TGACAGAAGAGAGTGAGCAC	TGACAGAAGAGAGTGAGCAC	TGACAGAAGAGAGTGAGCAC	TGACAGAAGAGAGTGAGCAC	TGACAGAAGAGAGTGAGCAC	TGACAGAAGAGAGTGAGCAC	TGACAGAAGAGAGTGAGCAC	TGACAGAAGAGAGTGAGCAC	TGACAGAAGAGAGTGAGCAC	TGACAGAAGAGAGTGAGCAC	TGACAGAAGAGAGTGAGCAC
gma-miR156n-3p		gma-miR156n-3p	GCTCACCACTCTTTCTGTCGGTT	gma-miR156n-3p	GCTCACCACTCTTTCTGTCGGTT	gma-miR156n-3p	GCTCACCACTCTTTCTGTCGGTT	GCTCACCACTCTTTCTGTCGGTT	GCTCACCACTCTTTCTGTCGGTT	GCTCACCACTCTTTCTGTCGGTT		GCTCACCACTCTTTCTGTCGGTT	GCTCACCACTCTTTCTGTCGGTT	GCTCACCACTCTTTCTGTCGGTT	GCTCACCACTCTTTCTGTCGGTT	GCTCACCACTCTTTCTGTCGGTT	GCTCACCACTCTTTCTGTCGGTT	GCTCACCACTCTTTCTGTCGGTT	GCTCACCACTCTTTCTGTCGGTT	GCTCACCACTCTTTCTGTCGGTT	GCTCACCACTCTTTCTGTCGGTT	GCTCACCACTCTTTCTGTCGGTT	GCTCACCACTCTTTCTGTCGGTT
						gma-miR156n-3p	GCTCACCACTCTTTCTGTCGG				GCTCACCACTCTTTCTGTCGG
						gma-miR156n-3p	GCTCACCACTCTTTCTGTCGGT				GCTCACCACTCTTTCTGTCGGT
gma-miR156o-5p	TGACAGAAGAGAGTGAGCAC	gma-miR156o-5p	TGACAGAAGAGAGTGAGCAC	gma-miR156o-5p	TGACAGAAGAGAGTGAGCAC	gma-miR156o-5p	TGACAGAAGAGAGTGAGCAC	TGACAGAAGAGAGTGAGCAC	TGACAGAAGAGAGTGAGCAC	TGACAGAAGAGAGTGAGCAC	TGACAGAAGAGAGTGAGCAC	TGACAGAAGAGAGTGAGCAC	TGACAGAAGAGAGTGAGCAC	TGACAGAAGAGAGTGAGCAC	TGACAGAAGAGAGTGAGCAC	TGACAGAAGAGAGTGAGCAC	TGACAGAAGAGAGTGAGCAC	TGACAGAAGAGAGTGAGCAC	TGACAGAAGAGAGTGAGCAC	TGACAGAAGAGAGTGAGCAC	TGACAGAAGAGAGTGAGCAC	TGACAGAAGAGAGTGAGCAC	TGACAGAAGAGAGTGAGCAC
gma-miR156o-3p		gma-miR156o-3p	GCTCACTACTCTTTCTGTCGGTT	gma-miR156o-3p	GCTCACTACTCTTTCTGTCGGTT	gma-miR156o-3p	GCTCACTACTCTTTCTGTCGGTT	GCTCACTACTCTTTCTGTCGGTT	GCTCACTACTCTTTCTGTCGGTT	GCTCACTACTCTTTCTGTCGGTT	GCTCACTACTCTTTCTGTCGGTT	GCTCACTACTCTTTCTGTCGGTT	GCTCACTACTCTTTCTGTCGGTT	GCTCACTACTCTTTCTGTCGGTT	GCTCACTACTCTTTCTGTCGGTT	GCTCACTACTCTTTCTGTCGGTT	GCTCACTACTCTTTCTGTCGGTT	GCTCACTACTCTTTCTGTCGGTT	GCTCACTACTCTTTCTGTCGGTT	GCTCACTACTCTTTCTGTCGGTT	GCTCACTACTCTTTCTGTCGGTT	GCTCACTACTCTTTCTGTCGGTT	GCTCACTACTCTTTCTGTCGGTT
gma-miR156p-5p	TTGACAGAAGAAAGGGAGCAC	gma-miR156p-5p	TTGACAGAAGAAAGGGAGCAC	gma-miR156p-5p	TTGACAGAAGAAAGGGAGCAC	gma-miR156p-5p	TTGACAGAAGAAAGGGAGCAC	TTGACAGAAGAAAGGGAGCAC	TTGACAGAAGAAAGGGAGCAC	TTGACAGAAGAAAGGGAGCAC	TTGACAGAAGAAAGGGAGCAC	TTGACAGAAGAAAGGGAGCAC	TTGACAGAAGAAAGGGAGCAC	TTGACAGAAGAAAGGGAGCAC	TTGACAGAAGAAAGGGAGCAC	TTGACAGAAGAAAGGGAGCAC	TTGACAGAAGAAAGGGAGCAC	TTGACAGAAGAAAGGGAGCAC	TTGACAGAAGAAAGGGAGCAC	TTGACAGAAGAAAGGGAGCAC	TTGACAGAAGAAAGGGAGCAC	TTGACAGAAGAAAGGGAGCAC	TTGACAGAAGAAAGGGAGCAC
gma-miR156p-3p		gma-miR156p-3p	CGTGCTCTCTTTTCTTCCTGTCA	gma-miR156p-3p		gma-miR156p-3p
gma-miR156q-5p	TGACAGAAGAGAGTGAGCAC	gma-miR156q-5p	TGACAGAAGAGAGTGAGCAC	gma-miR156q-5p	TGACAGAAGAGAGTGAGCAC	gma-miR156q-5p	TGACAGAAGAGAGTGAGCAC	TGACAGAAGAGAGTGAGCAC	TGACAGAAGAGAGTGAGCAC	TGACAGAAGAGAGTGAGCAC	TGACAGAAGAGAGTGAGCAC	TGACAGAAGAGAGTGAGCAC	TGACAGAAGAGAGTGAGCAC	TGACAGAAGAGAGTGAGCAC	TGACAGAAGAGAGTGAGCAC	TGACAGAAGAGAGTGAGCAC	TGACAGAAGAGAGTGAGCAC	TGACAGAAGAGAGTGAGCAC	TGACAGAAGAGAGTGAGCAC	TGACAGAAGAGAGTGAGCAC	TGACAGAAGAGAGTGAGCAC	TGACAGAAGAGAGTGAGCAC	TGACAGAAGAGAGTGAGCAC
gma-miR156q-3p		gma-miR156q-3p	TGCTCTCTCTCTATCTGTCACC	gma-miR156q-3p		gma-miR156q-3p
		gma-miR156r-5p.1	GCTTTTTTCTCTTCTAGTTATAT
gma-miR156r-5p		gma-miR156r-5p.2	GCTTTTTTCTCTTCTAGTTATA	gma-miR156r-5p		gma-miR156r-5p
gma-miR156r-3p.2	TGACAGAAGATAGAGAGCAT	gma-miR156r-3p.2	TGACAGAAGATAGAGAGCAT	gma-miR156r-3p.2	TGACAGAAGATAGAGAGCAT	gma-miR156r-3p	TGACAGAAGATAGAGAGCAT									TGACAGAAGATAGAGAGCAT	TGACAGAAGATAGAGAGCAT			TGACAGAAGATAGAGAGCAT
gma-miR156r-3p.1	CTGACAGAAGATAGAGAGCAT	gma-miR156r-3p.1	CTGACAGAAGATAGAGAGCAT	gma-miR156r-3p.1	CTGACAGAAGATAGAGAGCAT	gma-miR156r-3p	CTGACAGAAGATAGAGAGCAT	CTGACAGAAGATAGAGAGCAT	CTGACAGAAGATAGAGAGCAT	CTGACAGAAGATAGAGAGCAT	CTGACAGAAGATAGAGAGCAT	CTGACAGAAGATAGAGAGCAT	CTGACAGAAGATAGAGAGCAT	CTGACAGAAGATAGAGAGCAT	CTGACAGAAGATAGAGAGCAT			CTGACAGAAGATAGAGAGCAT	CTGACAGAAGATAGAGAGCAT		CTGACAGAAGATAGAGAGCAT	CTGACAGAAGATAGAGAGCAT	CTGACAGAAGATAGAGAGCAT
gma-miR156s-5p	TGACAGAAGAGAGTGAGCAC	gma-miR156s-5p	TGACAGAAGAGAGTGAGCAC	gma-miR156s-5p	TGACAGAAGAGAGTGAGCAC	gma-miR156s-5p	TGACAGAAGAGAGTGAGCAC	TGACAGAAGAGAGTGAGCAC	TGACAGAAGAGAGTGAGCAC	TGACAGAAGAGAGTGAGCAC	TGACAGAAGAGAGTGAGCAC	TGACAGAAGAGAGTGAGCAC	TGACAGAAGAGAGTGAGCAC	TGACAGAAGAGAGTGAGCAC	TGACAGAAGAGAGTGAGCAC	TGACAGAAGAGAGTGAGCAC	TGACAGAAGAGAGTGAGCAC	TGACAGAAGAGAGTGAGCAC	TGACAGAAGAGAGTGAGCAC	TGACAGAAGAGAGTGAGCAC	TGACAGAAGAGAGTGAGCAC	TGACAGAAGAGAGTGAGCAC	TGACAGAAGAGAGTGAGCAC
gma-miR156s-3p		gma-miR156s-3p	GCTCATTCTCTATCTGTCACC	gma-miR156s-3p	GCTCATTCTCTATCTGTCACC	gma-miR156s-3p	GCTCATTCTCTATCTGTCACC	GCTCATTCTCTATCTGTCACC	GCTCATTCTCTATCTGTCACC	GCTCATTCTCTATCTGTCACC	GCTTACTCTCTATCTGTCACC	GCTCATTCTCTATCTGTCACC	GCTCATTCTCTATCTGTCACC	GCTCATTCTCTATCTGTCACC		GCTCATTCTCTATCTGTCACC	GCTCATTCTCTATCTGTCACC			GCTCATTCTCTATCTGTCACC	GCTCATTCTCTATCTGTCACC
gma-miR156t-5p	TTGACAGAAGAAAGGGAGCAC	gma-miR156t-5p	TTGACAGAAGAAAGGGAGCAC	gma-miR156t-5p	TTGACAGAAGAAAGGGAGCAC	gma-miR156t-5p	TTGACAGAAGAAAGGGAGCAC	TTGACAGAAGAAAGGGAGCAC	TTGACAGAAGAAAGGGAGCAC	TTGACAGAAGAAAGGGAGCAC	TTGACAGAAGAAAGGGAGCAC	TTGACAGAAGAAAGGGAGCAC	TTGACAGAAGAAAGGGAGCAC	TTGACAGAAGAAAGGGAGCAC	TTGACAGAAGAAAGGGAGCAC	TTGACAGAAGAAAGGGAGCAC	TTGACAGAAGAAAGGGAGCAC	TTGACAGAAGAAAGGGAGCAC	TTGACAGAAGAAAGGGAGCAC	TTGACAGAAGAAAGGGAGCAC	TTGACAGAAGAAAGGGAGCAC	TTGACAGAAGAAAGGGAGCAC	TTGACAGAAGAAAGGGAGCAC
gma-miR156t-3p		gma-miR156t-3p	GCTCTCTTTTCTTGCTGTCAATC	gma-miR156t-3p		gma-miR156t-3p
gma-miR156v-5p	TGACAGAAGAGAGTGAGCAC	gma-miR156v-5p	TGACAGAAGAGAGTGAGCAC	gma-miR156v-5p	TGACAGAAGAGAGTGAGCAC	gma-miR156v-5p	TGACAGAAGAGAGTGAGCAC	TGACAGAAGAGAGTGAGCAC	TGACAGAAGAGAGTGAGCAC	TGACAGAAGAGAGTGAGCAC	TGACAGAAGAGAGTGAGCAC	TGACAGAAGAGAGTGAGCAC	TGACAGAAGAGAGTGAGCAC	TGACAGAAGAGAGTGAGCAC	TGACAGAAGAGAGTGAGCAC	TGACAGAAGAGAGTGAGCAC	TGACAGAAGAGAGTGAGCAC	TGACAGAAGAGAGTGAGCAC	TGACAGAAGAGAGTGAGCAC	TGACAGAAGAGAGTGAGCAC	TGACAGAAGAGAGTGAGCAC	TGACAGAAGAGAGTGAGCAC	TGACAGAAGAGAGTGAGCAC
gma-miR156v-3p		gma-miR156v-3p	GCTCACTCTCTATCTGTCACC	gma-miR156v-3p		gma-miR156v-3p
gma-miR156w-5p	GCTTACTCTCTATCTGTCATC	gma-miR156w-5p	GCTTACTCTCTATCTGTCATC	gma-miR156w-5p	GCTTACTCTCTATCTGTCATC	gma-miR156w-5p	GCTTACTCTCTATCTGTCATC	GCTTACTCTCTATCTGTCATC	GCTTACTCTCTATCTGTCATC	GCTTACTCTCTATCTGTCATC	GCTTACTCTCTATCTGTCATC	GCTTACTCTCTATCTGTCATC	GCTTACTCTCTATCTGTCATC	GCTTACTCTCTATCTGTCATC	GCTTACTCTCTATCTGTCATC		GCTTACTCTCTATCTGTCATC
gma-miR156w-3p		gma-miR156w-3p	TGACAGAAGAGAGTGAGCAC	gma-miR156w-3p	TGACAGAAGAGAGTGAGCAC	gma-miR156w-3p	TGACAGAAGAGAGTGAGCAC	TGACAGAAGAGAGTGAGCAC	TGACAGAAGAGAGTGAGCAC	TGACAGAAGAGAGTGAGCAC	TGACAGAAGAGAGTGAGCAC	TGACAGAAGAGAGTGAGCAC	TGACAGAAGAGAGTGAGCAC	TGACAGAAGAGAGTGAGCAC	TGACAGAAGAGAGTGAGCAC	TGACAGAAGAGAGTGAGCAC	TGACAGAAGAGAGTGAGCAC	TGACAGAAGAGAGTGAGCAC	TGACAGAAGAGAGTGAGCAC	TGACAGAAGAGAGTGAGCAC	TGACAGAAGAGAGTGAGCAC	TGACAGAAGAGAGTGAGCAC	TGACAGAAGAGAGTGAGCAC
gma-miR156x-5p	TGACAGAAGAGAGTGAGCAC	gma-miR156x-5p	TGACAGAAGAGAGTGAGCAC	gma-miR156x-5p	TGACAGAAGAGAGTGAGCAC	gma-miR156x-5p	TGACAGAAGAGAGTGAGCAC	TGACAGAAGAGAGTGAGCAC	TGACAGAAGAGAGTGAGCAC	TGACAGAAGAGAGTGAGCAC	TGACAGAAGAGAGTGAGCAC	TGACAGAAGAGAGTGAGCAC	TGACAGAAGAGAGTGAGCAC	TGACAGAAGAGAGTGAGCAC	TGACAGAAGAGAGTGAGCAC	TGACAGAAGAGAGTGAGCAC	TGACAGAAGAGAGTGAGCAC	TGACAGAAGAGAGTGAGCAC	TGACAGAAGAGAGTGAGCAC	TGACAGAAGAGAGTGAGCAC	TGACAGAAGAGAGTGAGCAC	TGACAGAAGAGAGTGAGCAC	TGACAGAAGAGAGTGAGCAC
gma-miR156x-3p		gma-miR156x-3p	GCTCATTCTCTATCTGTCACC	gma-miR156x-3p	GCTCATTCTCTATCTGTCACC	gma-miR156x-3p	GCTCATTCTCTATCTGTCACC	GCTCATTCTCTATCTGTCACC	GCTCATTCTCTATCTGTCACC	GCTCATTCTCTATCTGTCACC	GCTCATTCTCTATCTGTCACC	GCTCATTCTCTATCTGTCACC	GCTCATTCTCTATCTGTCACC	GCTCATTCTCTATCTGTCACC	TGCTCATTCTCTATCTGTCACC	GCTCATTCTCTATCTGTCACC	GCTCATTCTCTATCTGTCACC			GCTCATTCTCTATCTGTCACC	GCTCATTCTCTATCTGTCACC
gma-miR156y-5p	TGACAGAAGAGAGTGAGCAC	gma-miR156y-5p	TGACAGAAGAGAGTGAGCAC	gma-miR156y-5p	TGACAGAAGAGAGTGAGCAC	gma-miR156y-5p	TGACAGAAGAGAGTGAGCAC	TGACAGAAGAGAGTGAGCAC	TGACAGAAGAGAGTGAGCAC	TGACAGAAGAGAGTGAGCAC	TGACAGAAGAGAGTGAGCAC	TGACAGAAGAGAGTGAGCAC	TGACAGAAGAGAGTGAGCAC	TGACAGAAGAGAGTGAGCAC	TGACAGAAGAGAGTGAGCAC	TGACAGAAGAGAGTGAGCAC	TGACAGAAGAGAGTGAGCAC	TGACAGAAGAGAGTGAGCAC	TGACAGAAGAGAGTGAGCAC	TGACAGAAGAGAGTGAGCAC	TGACAGAAGAGAGTGAGCAC	TGACAGAAGAGAGTGAGCAC	TGACAGAAGAGAGTGAGCAC
gma-miR156y-3p		gma-miR156y-3p	GCTTACTCTCTATCTGTCACC	gma-miR156y-3p	GCTTACTCTCTATCTGTCACC	gma-miR156y-3p	GCTTACTCTCTATCTGTCACC	GCTTACTCTCTATCTGTCACC	GCTTACTCTCTATCTGTCACC	GCTTACTCTCTATCTGTCACC	GCTTACTCTCTATCTGTCACC
						gma-miR156y-3p	AGTTATGCGTGCTTACTCTCTATC									AGTTATGCGTGCTTACTCTCTATC
						gma-miR156y-3p	GCTTACTCTCTATCTGTCA					GCTTACTCTCTATCTGTCA		GCTTACTCTCTATCTGTCA	GCTTACTCTCTATCTGTCA
						gma-miR159a-5p-1	GAGCTCCTTGAAGTCCAATT																GAGCTCCTTGAAGTCCAATT
						gma-miR159a-5p-1	AGCTCCTTGAAGTCCAATTG															AGCTCCTTGAAGTCCAATTG
gma-miR159a-5p-1		gma-miR159a-5p-1	GAGCTCCTTGAAGTCCAATTG	gma-miR159a-5p-1	GAGCTCCTTGAAGTCCAATTG	gma-miR159a-5p-1	GAGCTCCTTGAAGTCCAATTG	GAGCTCCTTGAAGTCCAATTG	GAGCTCCTTGAAGTCCAATTG	GAGCTCCTTGAAGTCCAATTG	GAGCTCCTTGAAGTCCAATTG	GAGCTCCTTGAAGTCCAATTG	GAGCTCCTTGAAGTCCAATTG	GAGCTCCTTGAAGTCCAATTG	GAGCTCCTTGAAGTCCAATTG	GAGCTCCTTGAAGTCCAATTG	GAGCTCCTTGAAGTCCAATTG	GAGCTCCTTGAAGTCCAATTG	GAGCTCCTTGAAGTCCAATTG	GAGCTCCTTGAAGTCCAATTG	GAGCTCCTTGAAGTCCAATTG
gma-miR159a-5p-2	AGCTGCTTAGCTATGGATCCC	gma-miR159a-5p-2	AGCTGCTTAGCTATGGATCCC	gma-miR159a-5p-2	AGCTGCTTAGCTATGGATCCC	gma-miR159a-5p-2	AGCTGCTTAGCTATGGATCCC	AGCTGCTTAGCTATGGATCCC	AGCTGCTTAGCTATGGATCCC	AGCTGCTTAGCTATGGATCCC	AGCTGCTTAGCTATGGATCCC	AGCTGCTTAGCTATGGATCCC	AGCTGCTTAGCTATGGATCCC	AGCTGCTTAGCTATGGATCCC	AGCTGCTTAGCTATGGATCCC	AGCTGCTTAGCTATGGATCCC	AGCTGCTTAGCTATGGATCCC	AGCTGCTTAGCTATGGATCCC	AGCTGCTTAGCTATGGATCCC	AGCTGCTTAGCTATGGATCCC	AGCTGCTTAGCTATGGATCCC	AGCTGCTTAGCTATGGATCCC	AGCTGCTTAGCTATGGATCCC
gma-miR159a-3p-2		gma-miR159a-3p-2	CTTCCATATTTGGGGAGCTTC	gma-miR159a-3p-2		gma-miR159a-3p-2
gma-miR159a-3p-1	TTTGGATTGAAGGGAGCTCTA	gma-miR159a-3p-1	TTTGGATTGAAGGGAGCTCTA	gma-miR159a-3p-1	TTTGGATTGAAGGGAGCTCTA	gma-miR159a-3p-1	TTTGGATTGAAGGGAGCTCTA	TTTGGATTGAAGGGAGCTCTA	TTTGGATTGAAGGGAGCTCTA	TTTGGATTGAAGGGAGCTCTA	TTTGGATTGAAGGGAGCTCTA	TTTGGATTGAAGGGAGCTCTA	TTTGGATTGAAGGGAGCTCTA	TTTGGATTGAAGGGAGCTCTA	TTTGGATTGAAGGGAGCTCTA	TTTGGATTGAAGGGAGCTCTA	TTTGGATTGAAGGGAGCTCTA	TTTGGATTGAAGGGAGCTCTA	TTTGGATTGAAGGGAGCTCTA	TTTGGATTGAAGGGAGCTCTA	TTTGGATTGAAGGGAGCTCTA	TTTGGATTGAAGGGAGCTCTA	TTTGGATTGAAGGGAGCTCTA
						gma-miR159b-5p-1	GAGTTCCCTGCACTCCAAGTCT				GAGTTCCCTGCACTCCAAGTCT
						gma-miR159b-5p-1	AGTTCCCTGCACTCCAAGTCT								AGTTCCCTGCACTCCAAGTCT
gma-miR159b-5p-1	GAGTTCCCTGCACTCCAAGTC	gma-miR159b-5p-1	GAGTTCCCTGCACTCCAAGTC	gma-miR159b-5p-1	GAGTTCCCTGCACTCCAAGTC	gma-miR159b-5p-1	GAGTTCCCTGCACTCCAAGTC	GAGTTCCCTGCACTCCAAGTC	GAGTTCCCTGCACTCCAAGTC	GAGTTCCCTGCACTCCAAGTC		GAGTTCCCTGCACTCCAAGTC		GAGTTCCCTGCACTCCAAGTC
gma-miR159b-5p-2	TGAAAGGATATGATGGTAAACCTC	gma-miR159b-5p-2	TGAAAGGATATGATGGTAAACCTC	gma-miR159b-5p-2	TGAAAGGATATGATGGTAAACCTC	gma-miR159b-5p-2	TGAAAGGATATGATGGTAAACCTC	TGAAAGGATATGATGGTAAACCTC	TGAAAGGATATGATGGTAAACCTC	TGAAAGGATATGATGGTAAACCTC		TGAAAGGATATGATGGTAAACCTC	TGAAAGGATATGATGGTAAACCTC	TGAAAGGATATGATGGTAAACCTC	TGAAAGGATATGATGGTAAACCTC				TGAAAGGATATGATGGTAAACCTC
gma-miR159b-3p-2		gma-miR159b-3p-2	GTTTACCTTGATCTTTTGG	gma-miR159b-3p-2		gma-miR159b-3p-2
gma-miR159b-3p-1		gma-miR159b-3p-1	ATTGGAGTGAAGGGAGCTCCA	gma-miR159b-3p-1		gma-miR159b-3p-1
gma-miR159c-5p-1	TGAAGGAAGTGACGGTAGACCCT	gma-miR159c-5p-1	TGAAGGAAGTGACGGTAGACCCT	gma-miR159c-5p-1	TGAAGGAAGTGACGGTAGACCCT	gma-miR159c-5p-1	TGAAGGAAGTGACGGTAGACCCT			TGAAGGAAGTGACGGTAGACCCT		TGAAGGAAGTGACGGTAGACCCT	TGAAGGAAGTGACGGTAGACCCT	TGAAGGAAGTGACGGTAGACCCT	TGAAGGAAGTGACGGTAGACCCT			TGAAGGAAGTGACGGTAGACCCT				TGAAGGAAGTGACGGTAGACCCT
gma-miR159c-5p-2		gma-miR159c-5p-2	TGCTGCTAATTCATGGTTACC	gma-miR159c-5p-2		gma-miR159c-5p-2
gma-miR159c-3p-2	TCTGCATGAATTTGAAGACGG	gma-miR159c-3p-2	TCTGCATGAATTTGAAGACGG	gma-miR159c-3p-2	TCTGCATGAATTTGAAGACGG	gma-miR159c-3p-2	TCTGCATGAATTTGAAGACGG		TCTGCATGAATTTGAAGACGG	TCTGCATGAATTTGAAGACGG	TCTGCATGAATTTGAAGACGG	TCTGCATGAATTTGAAGACGG	TCTGCATGAATTTGAAGACGG	TCTGCATGAATTTGAAGACGG	TCTGCATGAATTTGAAGACGG			TCTGCATGAATTTGAAGACGG				TCTGCATGAATTTGAAGACGG
gma-miR159c-3p-1		gma-miR159c-3p-1	GGCTACCTTGATCTTTTAGT	gma-miR159c-3p-1		gma-miR159c-3p-1
gma-miR159d-5p		gma-miR159d-5p	AGCTGCTTAGCTATGGATCCC	gma-miR159d-5p	AGCTGCTTAGCTATGGATCCC	gma-miR159d-5p	AGCTGCTTAGCTATGGATCCC	AGCTGCTTAGCTATGGATCCC	AGCTGCTTAGCTATGGATCCC	AGCTGCTTAGCTATGGATCCC	AGCTGCTTAGCTATGGATCCC	AGCTGCTTAGCTATGGATCCC	AGCTGCTTAGCTATGGATCCC	AGCTGCTTAGCTATGGATCCC	AGCTGCTTAGCTATGGATCCC	AGCTGCTTAGCTATGGATCCC	AGCTGCTTAGCTATGGATCCC	AGCTGCTTAGCTATGGATCCC	AGCTGCTTAGCTATGGATCCC	AGCTGCTTAGCTATGGATCCC	AGCTGCTTAGCTATGGATCCC	AGCTGCTTAGCTATGGATCCC	AGCTGCTTAGCTATGGATCCC
gma-miR159d-3p	CTTCCATATCTGGGGAGCTTC	gma-miR159d-3p	CTTCCATATCTGGGGAGCTTC	gma-miR159d-3p	CTTCCATATCTGGGGAGCTTC	gma-miR159d-3p	CTTCCATATCTGGGGAGCTTC	CTTCCATATCTGGGGAGCTTC	CTTCCATATCTGGGGAGCTTC	CTTCCATATCTGGGGAGCTTC	CTTCCATATCTGGGGAGCTTC	CTTCCATATCTGGGGAGCTTC	CTTCCATATCTGGGGAGCTTC	CTTCCATATCTGGGGAGCTTC	CTTCCATATCTGGGGAGCTTC	CTTCCATATCTGGGGAGCTTC	CTTCCATATCTGGGGAGCTTC	CTTCCATATCTGGGGAGCTTC	CTTCCATATCTGGGGAGCTTC	CTTCCATATCTGGGGAGCTTC	CTTCCATATCTGGGGAGCTTC	CTTCCATATCTGGGGAGCTTC	CTTCCATATCTGGGGAGCTTC
						gma-miR159e-5p-1	AGCTCCTTGAAGTCCAATTG															AGCTCCTTGAAGTCCAATTG
						gma-miR159e-5p-1	GAGCTCCTTGAAGTCCAATT																GAGCTCCTTGAAGTCCAATT
gma-miR159e-5p-1		gma-miR159e-5p-1	GAGCTCCTTGAAGTCCAATTG	gma-miR159e-5p-1	GAGCTCCTTGAAGTCCAATTG	gma-miR159e-5p-1	GAGCTCCTTGAAGTCCAATTG	GAGCTCCTTGAAGTCCAATTG	GAGCTCCTTGAAGTCCAATTG	GAGCTCCTTGAAGTCCAATTG	GAGCTCCTTGAAGTCCAATTG	GAGCTCCTTGAAGTCCAATTG	GAGCTCCTTGAAGTCCAATTG	GAGCTCCTTGAAGTCCAATTG	GAGCTCCTTGAAGTCCAATTG	GAGCTCCTTGAAGTCCAATTG	GAGCTCCTTGAAGTCCAATTG	GAGCTCCTTGAAGTCCAATTG	GAGCTCCTTGAAGTCCAATTG	GAGCTCCTTGAAGTCCAATTG	GAGCTCCTTGAAGTCCAATTG
gma-miR159e-5p-2	AGGATCTTACTGGGTGGATTG	gma-miR159e-5p-2	AGGATCTTACTGGGTGGATTG	gma-miR159e-5p-2	AGGATCTTACTGGGTGGATTG	gma-miR159e-5p-2	AGGATCTTACTGGGTGGATTG	AGGATCTTACTGGGTGGATTG	AGGATCTTACTGGGTGGATTG	AGGATCTTACTGGGTGGATTG	AGGATCTTACTGGGTGGATTG	AGGATCTTACTGGGTGGATTG	AGGATCTTACTGGGTGGATTG	AGGATCTTACTGGGTGGATTG	AGGATCTTACTGGGTGGATTG	AGGATCTTACTGGGTGGATTG	AGGATCTTACTGGGTGGATTG	AGGATCTTACTGGGTGGATTG	AGGATCTTACTGGGTGGATTG	AGGATCTTACTGGGTGGATTG	AGGATCTTACTGGGTGGATTG	AGGATCTTACTGGGTGGATTG	AGGATCTTACTGGGTGGATTG
gma-miR159e-5p-3	AGCTGCTTAGCTATGGATCCC	gma-miR159e-5p-3	AGCTGCTTAGCTATGGATCCC	gma-miR159e-5p-3	AGCTGCTTAGCTATGGATCCC	gma-miR159e-5p-3	AGCTGCTTAGCTATGGATCCC	AGCTGCTTAGCTATGGATCCC	AGCTGCTTAGCTATGGATCCC	AGCTGCTTAGCTATGGATCCC	AGCTGCTTAGCTATGGATCCC	AGCTGCTTAGCTATGGATCCC	AGCTGCTTAGCTATGGATCCC	AGCTGCTTAGCTATGGATCCC	AGCTGCTTAGCTATGGATCCC	AGCTGCTTAGCTATGGATCCC	AGCTGCTTAGCTATGGATCCC	AGCTGCTTAGCTATGGATCCC	AGCTGCTTAGCTATGGATCCC	AGCTGCTTAGCTATGGATCCC	AGCTGCTTAGCTATGGATCCC	AGCTGCTTAGCTATGGATCCC	AGCTGCTTAGCTATGGATCCC
gma-miR159e-3p-3		gma-miR159e-3p-3	CTTCCATATCTGGGGAGCTTC	gma-miR159e-3p-3	CTTCCATATCTGGGGAGCTTC	gma-miR159e-3p-3	CTTCCATATCTGGGGAGCTTC	CTTCCATATCTGGGGAGCTTC	CTTCCATATCTGGGGAGCTTC	CTTCCATATCTGGGGAGCTTC	CTTCCATATCTGGGGAGCTTC	CTTCCATATCTGGGGAGCTTC	CTTCCATATCTGGGGAGCTTC	CTTCCATATCTGGGGAGCTTC	CTTCCATATCTGGGGAGCTTC	CTTCCATATCTGGGGAGCTTC	CTTCCATATCTGGGGAGCTTC	CTTCCATATCTGGGGAGCTTC	CTTCCATATCTGGGGAGCTTC	CTTCCATATCTGGGGAGCTTC	CTTCCATATCTGGGGAGCTTC	CTTCCATATCTGGGGAGCTTC	CTTCCATATCTGGGGAGCTTC
gma-miR159e-3p-2		gma-miR159e-3p-2	ATTTGCCTTTATAGTATTATCCTTC	gma-miR159e-3p-2		gma-miR159e-3p-2
gma-miR159e-3p-1	TTTGGATTGAAGGGAGCTCTA	gma-miR159e-3p-1	TTTGGATTGAAGGGAGCTCTA	gma-miR159e-3p-1	TTTGGATTGAAGGGAGCTCTA	gma-miR159e-3p-1	TTTGGATTGAAGGGAGCTCTA	TTTGGATTGAAGGGAGCTCTA	TTTGGATTGAAGGGAGCTCTA	TTTGGATTGAAGGGAGCTCTA	TTTGGATTGAAGGGAGCTCTA	TTTGGATTGAAGGGAGCTCTA	TTTGGATTGAAGGGAGCTCTA	TTTGGATTGAAGGGAGCTCTA	TTTGGATTGAAGGGAGCTCTA	TTTGGATTGAAGGGAGCTCTA	TTTGGATTGAAGGGAGCTCTA	TTTGGATTGAAGGGAGCTCTA	TTTGGATTGAAGGGAGCTCTA	TTTGGATTGAAGGGAGCTCTA	TTTGGATTGAAGGGAGCTCTA	TTTGGATTGAAGGGAGCTCTA	TTTGGATTGAAGGGAGCTCTA
						gma-miR159f-5p-1	GAGTTCCCTGCACTCCAAGTCT	GAGTTCCCTGCACTCCAAGTCT			GAGTTCCCTGCACTCCAAGTCT
						gma-miR159f-5p-1	AGTTCCCTGCACTCCAAGTCT								AGTTCCCTGCACTCCAAGTCT
gma-miR159f-5p-1	GAGTTCCCTGCACTCCAAGTC	gma-miR159f-5p-1	GAGTTCCCTGCACTCCAAGTC	gma-miR159f-5p-1	GAGTTCCCTGCACTCCAAGTC	gma-miR159f-5p-1	GAGTTCCCTGCACTCCAAGTC	GAGTTCCCTGCACTCCAAGTC	GAGTTCCCTGCACTCCAAGTC	GAGTTCCCTGCACTCCAAGTC		GAGTTCCCTGCACTCCAAGTC		GAGTTCCCTGCACTCCAAGTC
gma-miR159f-5p-2	TGAAAGGATATGATGGTAAACCTC	gma-miR159f-5p-2	TGAAAGGATATGATGGTAAACCTC	gma-miR159f-5p-2	TGAAAGGATATGATGGTAAACCTC	gma-miR159f-5p-2	TGAAAGGATATGATGGTAAACCTC	TGAAAGGATATGATGGTAAACCTC	TGAAAGGATATGATGGTAAACCTC	TGAAAGGATATGATGGTAAACCTC		TGAAAGGATATGATGGTAAACCTC	TGAAAGGATATGATGGTAAACCTC	TGAAAGGATATGATGGTAAACCTC	TGAAAGGATATGATGGTAAACCTC				TGAAAGGATATGATGGTAAACCTC
gma-miR159f-3p-2		gma-miR159f-3p-2	GTTTACCTTGACCTTTTGGT	gma-miR159f-3p-2		gma-miR159f-3p-2
gma-miR159f-3p-1		gma-miR159f-3p-1	ATTGGAGTGAAGGGAGCT	gma-miR159f-3p-1	ATTGGAGTGAAGGGAGCT	gma-miR159f-3p-1	ATTGGAGTGAAGGGAGCT			ATTGGAGTGAAGGGAGCT	ATTGGAGTGAAGGGAGCT	ATTGGAGTGAAGGGAGCT	ATTGGAGTGAAGGGAGCT		ATTGGAGTGAAGGGAGCT
						gma-miR159f-3p-1	ATTGGAGTGAAGGGAGCTCCA							ATTGGAGTGAAGGGAGCTCCA
gma-miR160a-5p		gma-miR160a-5p	TGCCTGGCTCCCTGTATGCCA	gma-miR160a-5p	TGCCTGGCTCCCTGTATGCCA	gma-miR160a-5p	TGCCTGGCTCCCTGTATGCCA	TGCCTGGCTCCCTGTATGCCA	TGCCTGGCTCCCTGTATGCCA	TGCCTGGCTCCCTGTATGCCA	TGCCTGGCTCCCTGTATGCCA	TGCCTGGCTCCCTGTATGCCA	TGCCTGGCTCCCTGTATGCCA	TGCCTGGCTCCCTGTATGCCA	TGCCTGGCTCCCTGTATGCCA	TGCCTGGCTCCCTGTATGCCA	TGCCTGGCTCCCTGTATGCCA	TGCCTGGCTCCCTGTATGCCA	TGCCTGGCTCCCTGTATGCCA	TGCCTGGCTCCCTGTATGCCA	TGCCTGGCTCCCTGTATGCCA	TGCCTGGCTCCCTGTATGCCA	TGCCTGGCTCCCTGTATGCCA
gma-miR160a-3p	GCGTATGAGGAGCCAAGCATA	gma-miR160a-3p	GCGTATGAGGAGCCAAGCATA	gma-miR160a-3p	GCGTATGAGGAGCCAAGCATA	gma-miR160a-3p	GCGTATGAGGAGCCAAGCATA	GCGTATGAGGAGCCAAGCATA	GCGTATGAGGAGCCAAGCATA	GCGTATGAGGAGCCAAGCATA	GCGTATGAGGAGCCAAGCATA	GCGTATGAGGAGCCAAGCATA	GCGTATGAGGAGCCAAGCATA	GCGTATGAGGAGCCAAGCATA	GCGTATGAGGAGCCAAGCATA	GCGTATGAGGAGCCAAGCATA	GCGTATGAGGAGCCAAGCATA	GCGTATGAGGAGCCAAGCATA	GCGTATGAGGAGCCAAGCATA	GCGTATGAGGAGCCAAGCATA	GCGTATGAGGAGCCAAGCATA	GCGTATGAGGAGCCAAGCATA	GCGTATGAGGAGCCAAGCATA
gma-miR160b-5p		gma-miR160b-5p	TGCCTGGCTCCCTGTATGCCA	gma-miR160b-5p	TGCCTGGCTCCCTGTATGCCA	gma-miR160b-5p	TGCCTGGCTCCCTGTATGCCA	TGCCTGGCTCCCTGTATGCCA	TGCCTGGCTCCCTGTATGCCA	TGCCTGGCTCCCTGTATGCCA	TGCCTGGCTCCCTGTATGCCA	TGCCTGGCTCCCTGTATGCCA	TGCCTGGCTCCCTGTATGCCA	TGCCTGGCTCCCTGTATGCCA	TGCCTGGCTCCCTGTATGCCA	TGCCTGGCTCCCTGTATGCCA	TGCCTGGCTCCCTGTATGCCA	TGCCTGGCTCCCTGTATGCCA	TGCCTGGCTCCCTGTATGCCA	TGCCTGGCTCCCTGTATGCCA	TGCCTGGCTCCCTGTATGCCA	TGCCTGGCTCCCTGTATGCCA	TGCCTGGCTCCCTGTATGCCA
gma-miR160b-3p	GCGTATGAGGAGCCAAGCATA	gma-miR160b-3p	GCGTATGAGGAGCCAAGCATA	gma-miR160b-3p	GCGTATGAGGAGCCAAGCATA	gma-miR160b-3p	GCGTATGAGGAGCCAAGCATA	GCGTATGAGGAGCCAAGCATA	GCGTATGAGGAGCCAAGCATA	GCGTATGAGGAGCCAAGCATA	GCGTATGAGGAGCCAAGCATA	GCGTATGAGGAGCCAAGCATA	GCGTATGAGGAGCCAAGCATA	GCGTATGAGGAGCCAAGCATA	GCGTATGAGGAGCCAAGCATA	GCGTATGAGGAGCCAAGCATA	GCGTATGAGGAGCCAAGCATA	GCGTATGAGGAGCCAAGCATA	GCGTATGAGGAGCCAAGCATA	GCGTATGAGGAGCCAAGCATA	GCGTATGAGGAGCCAAGCATA	GCGTATGAGGAGCCAAGCATA	GCGTATGAGGAGCCAAGCATA
gma-miR160c-5p	TGCCTGGCTCCCTGTATGCCA	gma-miR160c-5p	TGCCTGGCTCCCTGTATGCCA	gma-miR160c-5p	TGCCTGGCTCCCTGTATGCCA	gma-miR160c-5p	TGCCTGGCTCCCTGTATGCCA	TGCCTGGCTCCCTGTATGCCA	TGCCTGGCTCCCTGTATGCCA	TGCCTGGCTCCCTGTATGCCA	TGCCTGGCTCCCTGTATGCCA	TGCCTGGCTCCCTGTATGCCA	TGCCTGGCTCCCTGTATGCCA	TGCCTGGCTCCCTGTATGCCA	TGCCTGGCTCCCTGTATGCCA	TGCCTGGCTCCCTGTATGCCA	TGCCTGGCTCCCTGTATGCCA	TGCCTGGCTCCCTGTATGCCA	TGCCTGGCTCCCTGTATGCCA	TGCCTGGCTCCCTGTATGCCA	TGCCTGGCTCCCTGTATGCCA	TGCCTGGCTCCCTGTATGCCA	TGCCTGGCTCCCTGTATGCCA
gma-miR160c-3p		gma-miR160c-3p	GCGTGCGAGGAGCCATGCATG	gma-miR160c-3p	GCGTGCGAGGAGCCATGCATG	gma-miR160c-3p	GCGTGCGAGGAGCCATGCATG	GCGTGCGAGGAGCCATGCATG	GCGTGCGAGGAGCCATGCATG	GCGTGCGAGGAGCCATGCATG	GCGTGCGAGGAGCCATGCATG	GCGTGCGAGGAGCCATGCATG	GCGTGCGAGGAGCCATGCATG	GCGTGCGAGGAGCCATGCATG	GCGTGCGAGGAGCCATGCATG	GCGTGCGAGGAGCCATGCATG	GCGTGCGAGGAGCCATGCATG	GCGTGCGAGGAGCCATGCATG	GCGTGCGAGGAGCCATGCATG	GCGTGCGAGGAGCCATGCATG	GCGTGCGAGGAGCCATGCATG	GCGTGCGAGGAGCCATGCATG	GCGTGCGAGGAGCCATGCATG
gma-miR160d-5p	TGCCTGGCTCCCTGTATGCCA	gma-miR160d-5p	TGCCTGGCTCCCTGTATGCCA	gma-miR160d-5p	TGCCTGGCTCCCTGTATGCCA	gma-miR160d-5p	TGCCTGGCTCCCTGTATGCCA	TGCCTGGCTCCCTGTATGCCA	TGCCTGGCTCCCTGTATGCCA	TGCCTGGCTCCCTGTATGCCA	TGCCTGGCTCCCTGTATGCCA	TGCCTGGCTCCCTGTATGCCA	TGCCTGGCTCCCTGTATGCCA	TGCCTGGCTCCCTGTATGCCA	TGCCTGGCTCCCTGTATGCCA	TGCCTGGCTCCCTGTATGCCA	TGCCTGGCTCCCTGTATGCCA	TGCCTGGCTCCCTGTATGCCA	TGCCTGGCTCCCTGTATGCCA	TGCCTGGCTCCCTGTATGCCA	TGCCTGGCTCCCTGTATGCCA	TGCCTGGCTCCCTGTATGCCA	TGCCTGGCTCCCTGTATGCCA
gma-miR160d-3p		gma-miR160d-3p	GCGTATGAGGAGTCATGCATG	gma-miR160d-3p	GCGTATGAGGAGTCATGCATG	gma-miR160d-3p	GCGTATGAGGAGTCATGCATG	GCGTATGAGGAGTCATGCATG	GCGTATGAGGAGTCATGCATG	GCGTATGAGGAGTCATGCATG	GCGTATGAGGAGTCATGCATG	GCGTATGAGGAGTCATGCATG	GCGTATGAGGAGTCATGCATG	GCGTATGAGGAGTCATGCATG	GCGTATGAGGAGTCATGCATG	GCGTATGAGGAGTCATGCATG	GCGTATGAGGAGTCATGCATG	GCGTATGAGGAGTCATGCATG	GCGTATGAGGAGTCATGCATG	GCGTATGAGGAGTCATGCATG	GCGTATGAGGAGTCATGCATG	GCGTATGAGGAGTCATGCATG	GCGTATGAGGAGTCATGCATG
gma-miR160e-5p	TGCCTGGCTCCCTGTATGCCA	gma-miR160e-5p	TGCCTGGCTCCCTGTATGCCA	gma-miR160e-5p	TGCCTGGCTCCCTGTATGCCA	gma-miR160e-5p	TGCCTGGCTCCCTGTATGCCA	TGCCTGGCTCCCTGTATGCCA	TGCCTGGCTCCCTGTATGCCA	TGCCTGGCTCCCTGTATGCCA	TGCCTGGCTCCCTGTATGCCA	TGCCTGGCTCCCTGTATGCCA	TGCCTGGCTCCCTGTATGCCA	TGCCTGGCTCCCTGTATGCCA	TGCCTGGCTCCCTGTATGCCA	TGCCTGGCTCCCTGTATGCCA	TGCCTGGCTCCCTGTATGCCA	TGCCTGGCTCCCTGTATGCCA	TGCCTGGCTCCCTGTATGCCA	TGCCTGGCTCCCTGTATGCCA	TGCCTGGCTCCCTGTATGCCA	TGCCTGGCTCCCTGTATGCCA	TGCCTGGCTCCCTGTATGCCA
gma-miR160e-3p		gma-miR160e-3p	GCGTGCGAGGAGCCATGCAT	gma-miR160e-3p		gma-miR160e-3p
gma-miR162a-5p		gma-miR162a-5p	GGATGCAGCGGTTCATCGATC	gma-miR162a-5p	GGATGCAGCGGTTCATCGATC	gma-miR162a-5p	GGATGCAGCGGTTCATCGATC	GGATGCAGCGGTTCATCGATC	GGATGCAGCGGTTCATCGATC	GGATGCAGCGGTTCATCGATC	GGATGCAGCGGTTCATCGATC	GGATGCAGCGGTTCATCGATC	GGATGCAGCGGTTCATCGATC	GGATGCAGCGGTTCATCGATC	GGATGCAGCGGTTCATCGATC	GGATGCAGCGGTTCATCGATC	GGATGCAGCGGTTCATCGATC	GGATGCAGCGGTTCATCGATC	GGATGCAGCGGTTCATCGATC	GGATGCAGCGGTTCATCGATC	GGATGCAGCGGTTCATCGATC	GGATGCAGCGGTTCATCGATC	GGATGCAGCGGTTCATCGATC
gma-miR162a-3p	TCGATAAACCTCTGCATCCAG	gma-miR162a-3p	TCGATAAACCTCTGCATCCAG	gma-miR162a-3p	TCGATAAACCTCTGCATCCAG	gma-miR162a-3p	TCGATAAACCTCTGCATCCAG	TCGATAAACCTCTGCATCCAG	TCGATAAACCTCTGCATCCAG	TCGATAAACCTCTGCATCCAG	TCGATAAACCTCTGCATCCAG	TCGATAAACCTCTGCATCCAG	TCGATAAACCTCTGCATCCAG	TCGATAAACCTCTGCATCCAG	TCGATAAACCTCTGCATCCAG	TCGATAAACCTCTGCATCCAG	TCGATAAACCTCTGCATCCAG	TCGATAAACCTCTGCATCCAG	TCGATAAACCTCTGCATCCAG	TCGATAAACCTCTGCATCCAG	TCGATAAACCTCTGCATCCAG	TCGATAAACCTCTGCATCCAG	TCGATAAACCTCTGCATCCAG
gma-miR162b-5p		gma-miR162b-5p	TGGAGGCAGCGGTTCATCGATC	gma-miR162b-5p	TGGAGGCAGCGGTTCATCGATC	gma-miR162b-5p	TGGAGGCAGCGGTTCATCGATC	TGGAGGCAGCGGTTCATCGATC	TGGAGGCAGCGGTTCATCGATC	TGGAGGCAGCGGTTCATCGATC	TGGAGGCAGCGGTTCATCGATC	TGGAGGCAGCGGTTCATCGATC	TGGAGGCAGCGGTTCATCGATC	TGGAGGCAGCGGTTCATCGATC	TGGAGGCAGCGGTTCATCGATC	TGGAGGCAGCGGTTCATCGATC	TGGAGGCAGCGGTTCATCGATC	TGGAGGCAGCGGTTCATCGATC	TGGAGGCAGCGGTTCATCGATC	TGGAGGCAGCGGTTCATCGATC	TGGAGGCAGCGGTTCATCGATC	TGGAGGCAGCGGTTCATCGATC	TGGAGGCAGCGGTTCATCGATC
gma-miR162b-3p	TCGATAAACCTCTGCATCCAG	gma-miR162b-3p	TCGATAAACCTCTGCATCCAG	gma-miR162b-3p	TCGATAAACCTCTGCATCCAG	gma-miR162b-3p	TCGATAAACCTCTGCATCCAG	TCGATAAACCTCTGCATCCAG	TCGATAAACCTCTGCATCCAG	TCGATAAACCTCTGCATCCAG	TCGATAAACCTCTGCATCCAG	TCGATAAACCTCTGCATCCAG	TCGATAAACCTCTGCATCCAG	TCGATAAACCTCTGCATCCAG	TCGATAAACCTCTGCATCCAG	TCGATAAACCTCTGCATCCAG	TCGATAAACCTCTGCATCCAG	TCGATAAACCTCTGCATCCAG	TCGATAAACCTCTGCATCCAG	TCGATAAACCTCTGCATCCAG	TCGATAAACCTCTGCATCCAG	TCGATAAACCTCTGCATCCAG	TCGATAAACCTCTGCATCCAG
gma-miR162c-5p		gma-miR162c-5p	TGGAGGCAGCGGTTCATCGATC	gma-miR162c-5p	TGGAGGCAGCGGTTCATCGATC	gma-miR162c-5p	TGGAGGCAGCGGTTCATCGATC	TGGAGGCAGCGGTTCATCGATC	TGGAGGCAGCGGTTCATCGATC	TGGAGGCAGCGGTTCATCGATC	TGGAGGCAGCGGTTCATCGATC	TGGAGGCAGCGGTTCATCGATC	TGGAGGCAGCGGTTCATCGATC	TGGAGGCAGCGGTTCATCGATC	TGGAGGCAGCGGTTCATCGATC	TGGAGGCAGCGGTTCATCGATC	TGGAGGCAGCGGTTCATCGATC	TGGAGGCAGCGGTTCATCGATC	TGGAGGCAGCGGTTCATCGATC	TGGAGGCAGCGGTTCATCGATC	TGGAGGCAGCGGTTCATCGATC	TGGAGGCAGCGGTTCATCGATC	TGGAGGCAGCGGTTCATCGATC
gma-miR162c-3p	TCGATAAACCTCTGCATCCAG	gma-miR162c-3p	TCGATAAACCTCTGCATCCAG	gma-miR162c-3p	TCGATAAACCTCTGCATCCAG	gma-miR162c-3p	TCGATAAACCTCTGCATCCAG	TCGATAAACCTCTGCATCCAG	TCGATAAACCTCTGCATCCAG	TCGATAAACCTCTGCATCCAG	TCGATAAACCTCTGCATCCAG	TCGATAAACCTCTGCATCCAG	TCGATAAACCTCTGCATCCAG	TCGATAAACCTCTGCATCCAG	TCGATAAACCTCTGCATCCAG	TCGATAAACCTCTGCATCCAG	TCGATAAACCTCTGCATCCAG	TCGATAAACCTCTGCATCCAG	TCGATAAACCTCTGCATCCAG	TCGATAAACCTCTGCATCCAG	TCGATAAACCTCTGCATCCAG	TCGATAAACCTCTGCATCCAG	TCGATAAACCTCTGCATCCAG
gma-miR164a-5p	TGGAGAAGCAGGGCACGTGCA	gma-miR164a-5p	TGGAGAAGCAGGGCACGTGCA	gma-miR164a-5p	TGGAGAAGCAGGGCACGTGCA	gma-miR164a-5p	TGGAGAAGCAGGGCACGTGCA	TGGAGAAGCAGGGCACGTGCA	TGGAGAAGCAGGGCACGTGCA	TGGAGAAGCAGGGCACGTGCA	TGGAGAAGCAGGGCACGTGCA	TGGAGAAGCAGGGCACGTGCA	TGGAGAAGCAGGGCACGTGCA	TGGAGAAGCAGGGCACGTGCA	TGGAGAAGCAGGGCACGTGCA	TGGAGAAGCAGGGCACGTGCA	TGGAGAAGCAGGGCACGTGCA	TGGAGAAGCAGGGCACGTGCA	TGGAGAAGCAGGGCACGTGCA	TGGAGAAGCAGGGCACGTGCA	TGGAGAAGCAGGGCACGTGCA	TGGAGAAGCAGGGCACGTGCA	TGGAGAAGCAGGGCACGTGCA
gma-miR164a-3p		gma-miR164a-3p	CACGTGCTCCCCTTCTCCAAC	gma-miR164a-3p		gma-miR164a-3p
gma-miR164b-5p	TGGAGAAGCAGGGCACGTGCA	gma-miR164b-5p	TGGAGAAGCAGGGCACGTGCA	gma-miR164b-5p	TGGAGAAGCAGGGCACGTGCA	gma-miR164b-5p	TGGAGAAGCAGGGCACGTGCA	TGGAGAAGCAGGGCACGTGCA	TGGAGAAGCAGGGCACGTGCA	TGGAGAAGCAGGGCACGTGCA	TGGAGAAGCAGGGCACGTGCA	TGGAGAAGCAGGGCACGTGCA	TGGAGAAGCAGGGCACGTGCA	TGGAGAAGCAGGGCACGTGCA	TGGAGAAGCAGGGCACGTGCA	TGGAGAAGCAGGGCACGTGCA	TGGAGAAGCAGGGCACGTGCA	TGGAGAAGCAGGGCACGTGCA	TGGAGAAGCAGGGCACGTGCA	TGGAGAAGCAGGGCACGTGCA	TGGAGAAGCAGGGCACGTGCA	TGGAGAAGCAGGGCACGTGCA	TGGAGAAGCAGGGCACGTGCA
gma-miR164b-3p		gma-miR164b-3p	CACGTGCTCCCCTTCTCCAAC	gma-miR164b-3p		gma-miR164b-3p
gma-miR164c-5p	TGGAGAAGCAGGGCACGTGCA	gma-miR164c-5p	TGGAGAAGCAGGGCACGTGCA	gma-miR164c-5p	TGGAGAAGCAGGGCACGTGCA	gma-miR164c-5p	TGGAGAAGCAGGGCACGTGCA	TGGAGAAGCAGGGCACGTGCA	TGGAGAAGCAGGGCACGTGCA	TGGAGAAGCAGGGCACGTGCA	TGGAGAAGCAGGGCACGTGCA	TGGAGAAGCAGGGCACGTGCA	TGGAGAAGCAGGGCACGTGCA	TGGAGAAGCAGGGCACGTGCA	TGGAGAAGCAGGGCACGTGCA	TGGAGAAGCAGGGCACGTGCA	TGGAGAAGCAGGGCACGTGCA	TGGAGAAGCAGGGCACGTGCA	TGGAGAAGCAGGGCACGTGCA	TGGAGAAGCAGGGCACGTGCA	TGGAGAAGCAGGGCACGTGCA	TGGAGAAGCAGGGCACGTGCA	TGGAGAAGCAGGGCACGTGCA
gma-miR164c-3p		gma-miR164c-3p	CACTTGTTTTTTTCTTCTTC	gma-miR164c-3p		gma-miR164c-3p
gma-miR164d-5p	TGGAGAAGCAGGGCACGTGCA	gma-miR164d-5p	TGGAGAAGCAGGGCACGTGCA	gma-miR164d-5p	TGGAGAAGCAGGGCACGTGCA	gma-miR164d-5p	TGGAGAAGCAGGGCACGTGCA	TGGAGAAGCAGGGCACGTGCA	TGGAGAAGCAGGGCACGTGCA	TGGAGAAGCAGGGCACGTGCA	TGGAGAAGCAGGGCACGTGCA	TGGAGAAGCAGGGCACGTGCA	TGGAGAAGCAGGGCACGTGCA	TGGAGAAGCAGGGCACGTGCA	TGGAGAAGCAGGGCACGTGCA	TGGAGAAGCAGGGCACGTGCA	TGGAGAAGCAGGGCACGTGCA	TGGAGAAGCAGGGCACGTGCA	TGGAGAAGCAGGGCACGTGCA	TGGAGAAGCAGGGCACGTGCA	TGGAGAAGCAGGGCACGTGCA	TGGAGAAGCAGGGCACGTGCA	TGGAGAAGCAGGGCACGTGCA
gma-miR164d-3p		gma-miR164d-3p	CACGTGCTCCCCTTCTCCAAC	gma-miR164d-3p		gma-miR164d-3p
gma-miR166a-5p		gma-miR166a-5p	GGAATGTTGTCTGGCTCGAGG	gma-miR166a-5p	GGAATGTTGTCTGGCTCGAGG	gma-miR166a-5p	GGAATGTTGTCTGGCTCGAGG	GGAATGTTGTCTGGCTCGAGG	GGAATGTTGTCTGGCTCGAGG	GGAATGTTGTCTGGCTCGAGG	GGAATGTTGTCTGGCTCGAGG	GGAATGTTGTCTGGCTCGAGG	GGAATGTTGTCTGGCTCGAGG	GGAATGTTGTCTGGCTCGAGG	GGAATGTTGTCTGGCTCGAGG	GGAATGTTGTCTGGCTCGAGG	GGAATGTTGTCTGGCTCGAGG	GGAATGTTGTCTGGCTCGAGG	GGAATGTTGTCTGGCTCGAGG	GGAATGTTGTCTGGCTCGAGG	GGAATGTTGTCTGGCTCGAGG	GGAATGTTGTCTGGCTCGAGG	GGAATGTTGTCTGGCTCGAGG
gma-miR166a-3p	TCGGACCAGGCTTCATTCCCC	gma-miR166a-3p	TCGGACCAGGCTTCATTCCCC	gma-miR166a-3p	TCGGACCAGGCTTCATTCCCC	gma-miR166a-3p	TCGGACCAGGCTTCATTCCCC	TCGGACCAGGCTTCATTCCCC	TCGGACCAGGCTTCATTCCCC	TCGGACCAGGCTTCATTCCCC	TCGGACCAGGCTTCATTCCCC	TCGGACCAGGCTTCATTCCCC	TCGGACCAGGCTTCATTCCCC	TCGGACCAGGCTTCATTCCCC	TCGGACCAGGCTTCATTCCCC	TCGGACCAGGCTTCATTCCCC	TCGGACCAGGCTTCATTCCCC	TCGGACCAGGCTTCATTCCCC	TCGGACCAGGCTTCATTCCCC	TCGGACCAGGCTTCATTCCCC	TCGGACCAGGCTTCATTCCCC	TCGGACCAGGCTTCATTCCCC	TCGGACCAGGCTTCATTCCCC
gma-miR166b-5p		gma-miR166b-5p	GGAATGTTGTCTGGCTCGAGG	gma-miR166b-5p	GGAATGTTGTCTGGCTCGAGG	gma-miR166b-5p	GGAATGTTGTCTGGCTCGAGG	GGAATGTTGTCTGGCTCGAGG	GGAATGTTGTCTGGCTCGAGG	GGAATGTTGTCTGGCTCGAGG	GGAATGTTGTCTGGCTCGAGG	GGAATGTTGTCTGGCTCGAGG	GGAATGTTGTCTGGCTCGAGG	GGAATGTTGTCTGGCTCGAGG	GGAATGTTGTCTGGCTCGAGG	GGAATGTTGTCTGGCTCGAGG	GGAATGTTGTCTGGCTCGAGG	GGAATGTTGTCTGGCTCGAGG	GGAATGTTGTCTGGCTCGAGG	GGAATGTTGTCTGGCTCGAGG	GGAATGTTGTCTGGCTCGAGG	GGAATGTTGTCTGGCTCGAGG	GGAATGTTGTCTGGCTCGAGG
gma-miR166b-3p	TCGGACCAGGCTTCATTCCCC	gma-miR166b-3p	TCGGACCAGGCTTCATTCCCC	gma-miR166b-3p	TCGGACCAGGCTTCATTCCCC	gma-miR166b-3p	TCGGACCAGGCTTCATTCCCC	TCGGACCAGGCTTCATTCCCC	TCGGACCAGGCTTCATTCCCC	TCGGACCAGGCTTCATTCCCC	TCGGACCAGGCTTCATTCCCC	TCGGACCAGGCTTCATTCCCC	TCGGACCAGGCTTCATTCCCC	TCGGACCAGGCTTCATTCCCC	TCGGACCAGGCTTCATTCCCC	TCGGACCAGGCTTCATTCCCC	TCGGACCAGGCTTCATTCCCC	TCGGACCAGGCTTCATTCCCC	TCGGACCAGGCTTCATTCCCC	TCGGACCAGGCTTCATTCCCC	TCGGACCAGGCTTCATTCCCC	TCGGACCAGGCTTCATTCCCC	TCGGACCAGGCTTCATTCCCC
gma-miR166c-5p		gma-miR166c-5p	GGAATGTTGTCTGGCTCGAGG	gma-miR166c-5p	GGAATGTTGTCTGGCTCGAGG	gma-miR166c-5p	GGAATGTTGTCTGGCTCGAGG	GGAATGTTGTCTGGCTCGAGG	GGAATGTTGTCTGGCTCGAGG	GGAATGTTGTCTGGCTCGAGG	GGAATGTTGTCTGGCTCGAGG	GGAATGTTGTCTGGCTCGAGG	GGAATGTTGTCTGGCTCGAGG	GGAATGTTGTCTGGCTCGAGG	GGAATGTTGTCTGGCTCGAGG	GGAATGTTGTCTGGCTCGAGG	GGAATGTTGTCTGGCTCGAGG	GGAATGTTGTCTGGCTCGAGG	GGAATGTTGTCTGGCTCGAGG	GGAATGTTGTCTGGCTCGAGG	GGAATGTTGTCTGGCTCGAGG	GGAATGTTGTCTGGCTCGAGG	GGAATGTTGTCTGGCTCGAGG
gma-miR166c-3p	TCGGACCAGGCTTCATTCCCC	gma-miR166c-3p	TCGGACCAGGCTTCATTCCCC	gma-miR166c-3p	TCGGACCAGGCTTCATTCCCC	gma-miR166c-3p	TCGGACCAGGCTTCATTCCCC	TCGGACCAGGCTTCATTCCCC	TCGGACCAGGCTTCATTCCCC	TCGGACCAGGCTTCATTCCCC	TCGGACCAGGCTTCATTCCCC	TCGGACCAGGCTTCATTCCCC	TCGGACCAGGCTTCATTCCCC	TCGGACCAGGCTTCATTCCCC	TCGGACCAGGCTTCATTCCCC	TCGGACCAGGCTTCATTCCCC	TCGGACCAGGCTTCATTCCCC	TCGGACCAGGCTTCATTCCCC	TCGGACCAGGCTTCATTCCCC	TCGGACCAGGCTTCATTCCCC	TCGGACCAGGCTTCATTCCCC	TCGGACCAGGCTTCATTCCCC	TCGGACCAGGCTTCATTCCCC
						gma-miR166d-5p	AGGGGAATGGTGTCTGGTTCG																AGGGGAATGGTGTCTGGTTCG
						gma-miR166d-5p	GAATGGTGTCTGGTTCGAGAC					GAATGGTGTCTGGTTCGAGAC
gma-miR166d-5p		gma-miR166d-5p	GGAATGGTGTCTGGTTCGAGA	gma-miR166d-5p	GGAATGGTGTCTGGTTCGAGA	gma-miR166d-5p	GGAATGGTGTCTGGTTCGAGA			GGAATGGTGTCTGGTTCGAGA	GGAATGGTGTCTGGTTCGAGA		GGAATGGTGTCTGGTTCGAGA	GGAATGGTGTCTGGTTCGAGA	GGAATGGTGTCTGGTTCGAGA	GGAATGGTGTCTGGTTCGAGA	GGAATGGTGTCTGGTTCGAGA	GGAATGGTGTCTGGTTCGAGA	GGAATGGTGTCTGGTTCGAGA	GGAATGGTGTCTGGTTCGAGA	GGAATGGTGTCTGGTTCGAGA	GGAATGGTGTCTGGTTCGAGA
gma-miR166d-3p	TCGGACCAGGCTTCATTCCCC	gma-miR166d-3p	TCGGACCAGGCTTCATTCCCC	gma-miR166d-3p	TCGGACCAGGCTTCATTCCCC	gma-miR166d-3p	TCGGACCAGGCTTCATTCCCC	TCGGACCAGGCTTCATTCCCC	TCGGACCAGGCTTCATTCCCC	TCGGACCAGGCTTCATTCCCC	TCGGACCAGGCTTCATTCCCC	TCGGACCAGGCTTCATTCCCC	TCGGACCAGGCTTCATTCCCC	TCGGACCAGGCTTCATTCCCC	TCGGACCAGGCTTCATTCCCC	TCGGACCAGGCTTCATTCCCC	TCGGACCAGGCTTCATTCCCC	TCGGACCAGGCTTCATTCCCC	TCGGACCAGGCTTCATTCCCC	TCGGACCAGGCTTCATTCCCC	TCGGACCAGGCTTCATTCCCC	TCGGACCAGGCTTCATTCCCC	TCGGACCAGGCTTCATTCCCC
gma-miR166e-5p		gma-miR166e-5p	GGAATGTTGGCTGGCTCGAGG	gma-miR166e-5p	GGAATGTTGGCTGGCTCGAGG	gma-miR166e-5p	GGAATGTTGGCTGGCTCGAGG	GGAATGTTGGCTGGCTCGAGG	GGAATGTTGGCTGGCTCGAGG	GGAATGTTGGCTGGCTCGAGG	GGAATGTTGGCTGGCTCGAGG	GGAATGTTGGCTGGCTCGAGG	GGAATGTTGGCTGGCTCGAGG	GGAATGTTGGCTGGCTCGAGG	GGAATGTTGGCTGGCTCGAGG	GGAATGTTGGCTGGCTCGAGG	GGAATGTTGGCTGGCTCGAGG	GGAATGTTGGCTGGCTCGAGG	GGAATGTTGGCTGGCTCGAGG	GGAATGTTGGCTGGCTCGAGG	GGAATGTTGGCTGGCTCGAGG	GGAATGTTGGCTGGCTCGAGG	GGAATGTTGGCTGGCTCGAGG
gma-miR166e-3p	TCGGACCAGGCTTCATTCCCC	gma-miR166e-3p	TCGGACCAGGCTTCATTCCCC	gma-miR166e-3p	TCGGACCAGGCTTCATTCCCC	gma-miR166e-3p	TCGGACCAGGCTTCATTCCCC	TCGGACCAGGCTTCATTCCCC	TCGGACCAGGCTTCATTCCCC	TCGGACCAGGCTTCATTCCCC	TCGGACCAGGCTTCATTCCCC	TCGGACCAGGCTTCATTCCCC	TCGGACCAGGCTTCATTCCCC	TCGGACCAGGCTTCATTCCCC	TCGGACCAGGCTTCATTCCCC	TCGGACCAGGCTTCATTCCCC	TCGGACCAGGCTTCATTCCCC	TCGGACCAGGCTTCATTCCCC	TCGGACCAGGCTTCATTCCCC	TCGGACCAGGCTTCATTCCCC	TCGGACCAGGCTTCATTCCCC	TCGGACCAGGCTTCATTCCCC	TCGGACCAGGCTTCATTCCCC
						gma-miR166f-5p	GAATGGTGTCTGGTTCGAGAC					GAATGGTGTCTGGTTCGAGAC
						gma-miR166f-5p	AGGGGAATGGTGTCTGGTTCG																AGGGGAATGGTGTCTGGTTCG
gma-miR166f-5p		gma-miR166f-5p	GGAATGGTGTCTGGTTCGAGA	gma-miR166f-5p	GGAATGGTGTCTGGTTCGAGA	gma-miR166f-5p	GGAATGGTGTCTGGTTCGAGA			GGAATGGTGTCTGGTTCGAGA	GGAATGGTGTCTGGTTCGAGA		GGAATGGTGTCTGGTTCGAGA	GGAATGGTGTCTGGTTCGAGA	GGAATGGTGTCTGGTTCGAGA	GGAATGGTGTCTGGTTCGAGA	GGAATGGTGTCTGGTTCGAGA	GGAATGGTGTCTGGTTCGAGA	GGAATGGTGTCTGGTTCGAGA	GGAATGGTGTCTGGTTCGAGA	GGAATGGTGTCTGGTTCGAGA	GGAATGGTGTCTGGTTCGAGA
gma-miR166f-3p	TCGGACCAGGCTTCATTCCCC	gma-miR166f-3p	TCGGACCAGGCTTCATTCCCC	gma-miR166f-3p	TCGGACCAGGCTTCATTCCCC	gma-miR166f-3p	TCGGACCAGGCTTCATTCCCC	TCGGACCAGGCTTCATTCCCC	TCGGACCAGGCTTCATTCCCC	TCGGACCAGGCTTCATTCCCC	TCGGACCAGGCTTCATTCCCC	TCGGACCAGGCTTCATTCCCC	TCGGACCAGGCTTCATTCCCC	TCGGACCAGGCTTCATTCCCC	TCGGACCAGGCTTCATTCCCC	TCGGACCAGGCTTCATTCCCC	TCGGACCAGGCTTCATTCCCC	TCGGACCAGGCTTCATTCCCC	TCGGACCAGGCTTCATTCCCC	TCGGACCAGGCTTCATTCCCC	TCGGACCAGGCTTCATTCCCC	TCGGACCAGGCTTCATTCCCC	TCGGACCAGGCTTCATTCCCC
						gma-miR166g-5p	GAATGTCGTTTGGTTCGAGAT																GAATGTCGTTTGGTTCGAGAT
gma-miR166g-5p		gma-miR166g-5p	GGAATGTCGTTTGGTTCGAGA	gma-miR166g-5p	GGAATGTCGTTTGGTTCGAGA	gma-miR166g-5p	GGAATGTCGTTTGGTTCGAGA	GGAATGTCGTTTGGTTCGAGA	GGAATGTCGTTTGGTTCGAGA	GGAATGTCGTTTGGTTCGAGA	GGAATGTCGTTTGGTTCGAGA	GGAATGTCGTTTGGTTCGAGA	GGAATGTCGTTTGGTTCGAGA	GGAATGTCGTTTGGTTCGAGA	GGAATGTCGTTTGGTTCGAGA	GGAATGTCGTTTGGTTCGAGA	GGAATGTCGTTTGGTTCGAGA	GGAATGTCGTTTGGTTCGAGA	GGAATGTCGTTTGGTTCGAGA	GGAATGTCGTTTGGTTCGAGA	GGAATGTCGTTTGGTTCGAGA	GGAATGTCGTTTGGTTCGAGA
gma-miR166g-3p	TCGGACCAGGCTTCATTCCCC	gma-miR166g-3p	TCGGACCAGGCTTCATTCCCC	gma-miR166g-3p	TCGGACCAGGCTTCATTCCCC	gma-miR166g-3p	TCGGACCAGGCTTCATTCCCC	TCGGACCAGGCTTCATTCCCC	TCGGACCAGGCTTCATTCCCC	TCGGACCAGGCTTCATTCCCC	TCGGACCAGGCTTCATTCCCC	TCGGACCAGGCTTCATTCCCC	TCGGACCAGGCTTCATTCCCC	TCGGACCAGGCTTCATTCCCC	TCGGACCAGGCTTCATTCCCC	TCGGACCAGGCTTCATTCCCC	TCGGACCAGGCTTCATTCCCC	TCGGACCAGGCTTCATTCCCC	TCGGACCAGGCTTCATTCCCC	TCGGACCAGGCTTCATTCCCC	TCGGACCAGGCTTCATTCCCC	TCGGACCAGGCTTCATTCCCC	TCGGACCAGGCTTCATTCCCC
gma-miR166h-5p		gma-miR166h-5p	GGAATGTTGTTTGGCTCGAGG	gma-miR166h-5p	GGAATGTTGTTTGGCTCGAGG	gma-miR166h-5p	GGAATGTTGTTTGGCTCGAGG	GGAATGTTGTTTGGCTCGAGG	GGAATGTTGTTTGGCTCGAGG	GGAATGTTGTTTGGCTCGAGG	GGAATGTTGTTTGGCTCGAGG	GGAATGTTGTTTGGCTCGAGG	GGAATGTTGTTTGGCTCGAGG	GGAATGTTGTTTGGCTCGAGG	GGAATGTTGTTTGGCTCGAGG	GGAATGTTGTTTGGCTCGAGG	GGAATGTTGTTTGGCTCGAGG	GGAATGTTGTTTGGCTCGAGG	GGAATGTTGTTTGGCTCGAGG	GGAATGTTGTTTGGCTCGAGG	GGAATGTTGTTTGGCTCGAGG	GGAATGTTGTTTGGCTCGAGG	GGAATGTTGTTTGGCTCGAGG
gma-miR166h-3p.2	TCGGACCAGGCTTCATTCCCG	gma-miR166h-3p.2	TCGGACCAGGCTTCATTCCCG	gma-miR166h-3p.2	TCGGACCAGGCTTCATTCCCG	gma-miR166h-3p	TCGGACCAGGCTTCATTCCCG									TCGGACCAGGCTTCATTCCCG	TCGGACCAGGCTTCATTCCCG	TCGGACCAGGCTTCATTCCCG		TCGGACCAGGCTTCATTCCCG	TCGGACCAGGCTTCATTCCCG	TCGGACCAGGCTTCATTCCCG	TCGGACCAGGCTTCATTCCCG
gma-miR166h-3p.1	TCTCGGACCAGGCTTCATTCC	gma-miR166h-3p.1	TCTCGGACCAGGCTTCATTCC	gma-miR166h-3p.1	TCTCGGACCAGGCTTCATTCC	gma-miR166h-3p	TCTCGGACCAGGCTTCATTCC	TCTCGGACCAGGCTTCATTCC	TCTCGGACCAGGCTTCATTCC	TCTCGGACCAGGCTTCATTCC	TCTCGGACCAGGCTTCATTCC	TCTCGGACCAGGCTTCATTCC	TCTCGGACCAGGCTTCATTCC	TCTCGGACCAGGCTTCATTCC	TCTCGGACCAGGCTTCATTCC				TCTCGGACCAGGCTTCATTCC
gma-miR166i-5p		gma-miR166i-5p	GGAATGTCGTCTGGTTCGAGA	gma-miR166i-5p	GGAATGTCGTCTGGTTCGAGA	gma-miR166i-5p	GGAATGTCGTCTGGTTCGAGA	GGAATGTCGTCTGGTTCGAGA	GGAATGTCGTCTGGTTCGAGA	GGAATGTCGTCTGGTTCGAGA	GGAATGTCGTCTGGTTCGAGA	GGAATGTCGTCTGGTTCGAGA	GGAATGTCGTCTGGTTCGAGA	GGAATGTCGTCTGGTTCGAGA	GGAATGTCGTCTGGTTCGAGA	GGAATGTCGTCTGGTTCGAGA	GGAATGTCGTCTGGTTCGAGA	GGAATGTCGTCTGGTTCGAGA	GGAATGTCGTCTGGTTCGAGA	GGAATGTCGTCTGGTTCGAGA	GGAATGTCGTCTGGTTCGAGA	GGAATGTCGTCTGGTTCGAGA	GGAATGTCGTCTGGTTCGAGA
gma-miR166i-3p	TCGGACCAGGCTTCATTCCCC	gma-miR166i-3p	TCGGACCAGGCTTCATTCCCC	gma-miR166i-3p	TCGGACCAGGCTTCATTCCCC	gma-miR166i-3p	TCGGACCAGGCTTCATTCCCC	TCGGACCAGGCTTCATTCCCC	TCGGACCAGGCTTCATTCCCC	TCGGACCAGGCTTCATTCCCC	TCGGACCAGGCTTCATTCCCC	TCGGACCAGGCTTCATTCCCC	TCGGACCAGGCTTCATTCCCC	TCGGACCAGGCTTCATTCCCC	TCGGACCAGGCTTCATTCCCC	TCGGACCAGGCTTCATTCCCC	TCGGACCAGGCTTCATTCCCC	TCGGACCAGGCTTCATTCCCC	TCGGACCAGGCTTCATTCCCC	TCGGACCAGGCTTCATTCCCC	TCGGACCAGGCTTCATTCCCC	TCGGACCAGGCTTCATTCCCC	TCGGACCAGGCTTCATTCCCC
gma-miR166j-5p		gma-miR166j-5p	GGAATGTTGTTTGGCTCGAGG	gma-miR166j-5p	GGAATGTTGTTTGGCTCGAGG	gma-miR166j-5p	GGAATGTTGTTTGGCTCGAGG	GGAATGTTGTTTGGCTCGAGG	GGAATGTTGTTTGGCTCGAGG	GGAATGTTGTTTGGCTCGAGG	GGAATGTTGTTTGGCTCGAGG	GGAATGTTGTTTGGCTCGAGG	GGAATGTTGTTTGGCTCGAGG	GGAATGTTGTTTGGCTCGAGG	GGAATGTTGTTTGGCTCGAGG	GGAATGTTGTTTGGCTCGAGG	GGAATGTTGTTTGGCTCGAGG	GGAATGTTGTTTGGCTCGAGG	GGAATGTTGTTTGGCTCGAGG	GGAATGTTGTTTGGCTCGAGG	GGAATGTTGTTTGGCTCGAGG	GGAATGTTGTTTGGCTCGAGG	GGAATGTTGTTTGGCTCGAGG
gma-miR166j-3p	TCTCGGACCAGGCTTCATTCC	gma-miR166j-3p	TCTCGGACCAGGCTTCATTCC	gma-miR166j-3p	TCTCGGACCAGGCTTCATTCC	gma-miR166j-3p	TCTCGGACCAGGCTTCATTCC	TCTCGGACCAGGCTTCATTCC	TCTCGGACCAGGCTTCATTCC	TCTCGGACCAGGCTTCATTCC	TCTCGGACCAGGCTTCATTCC	TCTCGGACCAGGCTTCATTCC	TCTCGGACCAGGCTTCATTCC	TCTCGGACCAGGCTTCATTCC	TCTCGGACCAGGCTTCATTCC	TCGGACCAGGCTTCATTCCCG	TCGGACCAGGCTTCATTCCCG	TCGGACCAGGCTTCATTCCCG	TCTCGGACCAGGCTTCATTCC	TCGGACCAGGCTTCATTCCCG	TCGGACCAGGCTTCATTCCCG	TCGGACCAGGCTTCATTCCCG	TCGGACCAGGCTTCATTCCCG
gma-miR166k-5p		gma-miR166k-5p	AATGAAGTTTGATCCGAAATC	gma-miR166k-5p	AATGAAGTTTGATCCGAAATC	gma-miR166k-5p	AATGAAGTTTGATCCGAAATC	AATGAAGTTTGATCCGAAATC	AATGAAGTTTGATCCGAAATC	AATGAAGTTTGATCCGAAATC	AATGAAGTTTGATCCGAAATC	AATGAAGTTTGATCCGAAATC	AATGAAGTTTGATCCGAAATC	AATGAAGTTTGATCCGAAATC	AATGAAGTTTGATCCGAAATC	AATGAAGTTTGATCCGAAATC	AATGAAGTTTGATCCGAAATC	AATGAAGTTTGATCCGAAATC	AATGAAGTTTGATCCGAAATC	AATGAAGTTTGATCCGAAATC	AATGAAGTTTGATCCGAAATC	AATGAAGTTTGATCCGAAATC	AATGAAGTTTGATCCGAAATC
gma-miR166k-3p	TCTCGGACCAGGCTTCATTCC	gma-miR166k-3p	TCTCGGACCAGGCTTCATTCC	gma-miR166k-3p	TCTCGGACCAGGCTTCATTCC	gma-miR166k-3p	TCTCGGACCAGGCTTCATTCC	TCTCGGACCAGGCTTCATTCC	TCTCGGACCAGGCTTCATTCC	TCTCGGACCAGGCTTCATTCC	TCTCGGACCAGGCTTCATTCC	TCTCGGACCAGGCTTCATTCC	TCTCGGACCAGGCTTCATTCC	TCTCGGACCAGGCTTCATTCC	TCTCGGACCAGGCTTCATTCC	TCTCGGACCAGGCTTCATTCC	TCTCGGACCAGGCTTCATTCC	TCTCGGACCAGGCTTCATTCC	TCTCGGACCAGGCTTCATTCC	TCTCGGACCAGGCTTCATTCC	TCTCGGACCAGGCTTCATTCC	TCTCGGACCAGGCTTCATTCC	TCTCGGACCAGGCTTCATTCC
gma-miR166u-5p		gma-miR166u-5p	GGAATGTTGTCTGGCTCGAGG	gma-miR166u-5p	GGAATGTTGTCTGGCTCGAGG	gma-miR166u-5p	GGAATGTTGTCTGGCTCGAGG	GGAATGTTGTCTGGCTCGAGG	GGAATGTTGTCTGGCTCGAGG	GGAATGTTGTCTGGCTCGAGG	GGAATGTTGTCTGGCTCGAGG	GGAATGTTGTCTGGCTCGAGG	GGAATGTTGTCTGGCTCGAGG	GGAATGTTGTCTGGCTCGAGG	GGAATGTTGTCTGGCTCGAGG	GGAATGTTGTCTGGCTCGAGG	GGAATGTTGTCTGGCTCGAGG	GGAATGTTGTCTGGCTCGAGG	GGAATGTTGTCTGGCTCGAGG	GGAATGTTGTCTGGCTCGAGG	GGAATGTTGTCTGGCTCGAGG	GGAATGTTGTCTGGCTCGAGG	GGAATGTTGTCTGGCTCGAGG
gma-miR166u-3p	TCGGACCAGGCTTCATTCCCC	gma-miR166u-3p	TCGGACCAGGCTTCATTCCCC	gma-miR166u-3p	TCGGACCAGGCTTCATTCCCC	gma-miR166u-3p	TCGGACCAGGCTTCATTCCCC	TCGGACCAGGCTTCATTCCCC	TCGGACCAGGCTTCATTCCCC	TCGGACCAGGCTTCATTCCCC	TCGGACCAGGCTTCATTCCCC	TCGGACCAGGCTTCATTCCCC	TCGGACCAGGCTTCATTCCCC	TCGGACCAGGCTTCATTCCCC	TCGGACCAGGCTTCATTCCCC	TCGGACCAGGCTTCATTCCCC	TCGGACCAGGCTTCATTCCCC	TCGGACCAGGCTTCATTCCCC	TCGGACCAGGCTTCATTCCCC	TCGGACCAGGCTTCATTCCCC	TCGGACCAGGCTTCATTCCCC	TCGGACCAGGCTTCATTCCCC	TCGGACCAGGCTTCATTCCCC
gma-miR167a-5p	TGAAGCTGCCAGCATGATCTA	gma-miR167a-5p	TGAAGCTGCCAGCATGATCTA	gma-miR167a-5p	TGAAGCTGCCAGCATGATCTA	gma-miR167a-5p	TGAAGCTGCCAGCATGATCTA	TGAAGCTGCCAGCATGATCTA	TGAAGCTGCCAGCATGATCTA	TGAAGCTGCCAGCATGATCTA	TGAAGCTGCCAGCATGATCTA	TGAAGCTGCCAGCATGATCTA	TGAAGCTGCCAGCATGATCTA	TGAAGCTGCCAGCATGATCTA	TGAAGCTGCCAGCATGATCTA	TGAAGCTGCCAGCATGATCTA	TGAAGCTGCCAGCATGATCTA	TGAAGCTGCCAGCATGATCTA	TGAAGCTGCCAGCATGATCTA	TGAAGCTGCCAGCATGATCTA	TGAAGCTGCCAGCATGATCTA	TGAAGCTGCCAGCATGATCTA	TGAAGCTGCCAGCATGATCTA
gma-miR167a-3p		gma-miR167a-3p	GGTCATGCTGTGACAGCCTCACT	gma-miR167a-3p	GGTCATGCTGTGACAGCCTCACT	gma-miR167a-3p	GGTCATGCTGTGACAGCCTCACT	GGTCATGCTGTGACAGCCTCACT	GGTCATGCTGTGACAGCCTCACT	GGTCATGCTGTGACAGCCTCACT	GGTCATGCTGTGACAGCCTCACT	GGTCATGCTGTGACAGCCTCACT	GGTCATGCTGTGACAGCCTCACT	GGTCATGCTGTGACAGCCTCACT	GGTCATGCTGTGACAGCCTCACT	GGTCATGCTGTGACAGCCTCACT	GGTCATGCTGTGACAGCCTCACT	GGTCATGCTGTGACAGCCTCACT	GGTCATGCTGTGACAGCCTCACT	GGTCATGCTGTGACAGCCTCACT		GGTCATGCTGTGACAGCCTCACT
gma-miR167b-5p	TGAAGCTGCCAGCATGATCTA	gma-miR167b-5p	TGAAGCTGCCAGCATGATCTA	gma-miR167b-5p	TGAAGCTGCCAGCATGATCTA	gma-miR167b-5p	TGAAGCTGCCAGCATGATCTA	TGAAGCTGCCAGCATGATCTA	TGAAGCTGCCAGCATGATCTA	TGAAGCTGCCAGCATGATCTA	TGAAGCTGCCAGCATGATCTA	TGAAGCTGCCAGCATGATCTA	TGAAGCTGCCAGCATGATCTA	TGAAGCTGCCAGCATGATCTA	TGAAGCTGCCAGCATGATCTA	TGAAGCTGCCAGCATGATCTA	TGAAGCTGCCAGCATGATCTA	TGAAGCTGCCAGCATGATCTA	TGAAGCTGCCAGCATGATCTA	TGAAGCTGCCAGCATGATCTA	TGAAGCTGCCAGCATGATCTA	TGAAGCTGCCAGCATGATCTA	TGAAGCTGCCAGCATGATCTA
gma-miR167b-3p		gma-miR167b-3p	GGTCATGCTGTGCTAGCCTCACT	gma-miR167b-3p		gma-miR167b-3p
gma-miR167c-5p	TGAAGCTGCCAGCATGATCTG	gma-miR167c-5p	TGAAGCTGCCAGCATGATCTG	gma-miR167c-5p	TGAAGCTGCCAGCATGATCTG	gma-miR167c-5p	TGAAGCTGCCAGCATGATCTG	TGAAGCTGCCAGCATGATCTG	TGAAGCTGCCAGCATGATCTG	TGAAGCTGCCAGCATGATCTG	TGAAGCTGCCAGCATGATCTG	TGAAGCTGCCAGCATGATCTG	TGAAGCTGCCAGCATGATCTG	TGAAGCTGCCAGCATGATCTG	TGAAGCTGCCAGCATGATCTG	TGAAGCTGCCAGCATGATCTG	TGAAGCTGCCAGCATGATCTG	TGAAGCTGCCAGCATGATCTG	TGAAGCTGCCAGCATGATCTG	TGAAGCTGCCAGCATGATCTG	TGAAGCTGCCAGCATGATCTG	TGAAGCTGCCAGCATGATCTG	TGAAGCTGCCAGCATGATCTG
gma-miR167c-3p		gma-miR167c-3p	TCAGGTCATCTTGCAGCTTCA	gma-miR167c-3p	TCAGGTCATCTTGCAGCTTCA	gma-miR167c-3p	TCAGGTCATCTTGCAGCTTCA	TCAGGTCATCTTGCAGCTTCA	TCAGGTCATCTTGCAGCTTCA	TCAGGTCATCTTGCAGCTTCA	TCAGGTCATCTTGCAGCTTCA	TCAGGTCATCTTGCAGCTTCA	TCAGGTCATCTTGCAGCTTCA	TCAGGTCATCTTGCAGCTTCA	TCAGGTCATCTTGCAGCTTCA		TCAGGTCATCTTGCAGCTTCA	TCAGGTCATCTTGCAGCTTCA	TCAGGTCATCTTGCAGCTTCA	TCAGGTCATCTTGCAGCTTCA	TCAGGTCATCTTGCAGCTTCA	TCAGGTCATCTTGCAGCTTCA	TCAGGTCATCTTGCAGCTTCA
						gma-miR167c-3p	AGGTCATCTTGCAGCTTCAAT									AGGTCATCTTGCAGCTTCAAT
gma-miR167d-5p	TGAAGCTGCCAGCATGATCTA	gma-miR167d-5p	TGAAGCTGCCAGCATGATCTA	gma-miR167d-5p	TGAAGCTGCCAGCATGATCTA	gma-miR167d-5p	TGAAGCTGCCAGCATGATCTA	TGAAGCTGCCAGCATGATCTA	TGAAGCTGCCAGCATGATCTA	TGAAGCTGCCAGCATGATCTA	TGAAGCTGCCAGCATGATCTA	TGAAGCTGCCAGCATGATCTA	TGAAGCTGCCAGCATGATCTA	TGAAGCTGCCAGCATGATCTA	TGAAGCTGCCAGCATGATCTA	TGAAGCTGCCAGCATGATCTA	TGAAGCTGCCAGCATGATCTA	TGAAGCTGCCAGCATGATCTA	TGAAGCTGCCAGCATGATCTA	TGAAGCTGCCAGCATGATCTA	TGAAGCTGCCAGCATGATCTA	TGAAGCTGCCAGCATGATCTA	TGAAGCTGCCAGCATGATCTA
gma-miR167d-3p		gma-miR167d-3p	GGTCATGCTGTGCTAGCCTCACT	gma-miR167d-3p		gma-miR167d-3p
gma-miR167e-5p	TGAAGCTGCCAGCATGATCTT	gma-miR167e-5p	TGAAGCTGCCAGCATGATCTT	gma-miR167e-5p	TGAAGCTGCCAGCATGATCTT	gma-miR167e-5p	TGAAGCTGCCAGCATGATCTT	TGAAGCTGCCAGCATGATCTT	TGAAGCTGCCAGCATGATCTT	TGAAGCTGCCAGCATGATCTT	TGAAGCTGCCAGCATGATCTT	TGAAGCTGCCAGCATGATCTT	TGAAGCTGCCAGCATGATCTT	TGAAGCTGCCAGCATGATCTT	TGAAGCTGCCAGCATGATCTT	TGAAGCTGCCAGCATGATCTT	TGAAGCTGCCAGCATGATCTT	TGAAGCTGCCAGCATGATCTT	TGAAGCTGCCAGCATGATCTT	TGAAGCTGCCAGCATGATCTT	TGAAGCTGCCAGCATGATCTT	TGAAGCTGCCAGCATGATCTT	TGAAGCTGCCAGCATGATCTT
gma-miR167e-3p.2		gma-miR167e-3p.2	AGATCATGTGGCAGTTTCACC	gma-miR167e-3p.2	AGATCATGTGGCAGTTTCACC	gma-miR167e-3p	AGATCATGTGGCAGTTTCACC			AGATCATGTGGCAGTTTCACC						AGATCATGTGGCAGTTTCACC	AGATCATGTGGCAGTTTCACC	AGATCATGTGGCAGTTTCACC	AGATCATGTGGCAGTTTCACC
gma-miR167e-3p.1		gma-miR167e-3p.1	ATCAGATCATGTGGCAGTTTCACC	gma-miR167e-3p.1	ATCAGATCATGTGGCAGTTTCACC	gma-miR167e-3p	ATCAGATCATGTGGCAGTTTCACC	ATCAGATCATGTGGCAGTTTCACC	ATCAGATCATGTGGCAGTTTCACC		ATCAGATCATGTGGCAGTTTCACC	ATCAGATCATGTGGCAGTTTCACC	ATCAGATCATGTGGCAGTTTCACC	ATCAGATCATGTGGCAGTTTCACC	ATCAGATCATGTGGCAGTTTCACC					ATCAGATCATGTGGCAGTTTCACC	ATCAGATCATGTGGCAGTTTCACC	ATCAGATCATGTGGCAGTTTCACC	ATCAGATCATGTGGCAGTTTCACC
gma-miR167f-5p	TGAAGCTGCCAGCATGATCTT	gma-miR167f-5p	TGAAGCTGCCAGCATGATCTT	gma-miR167f-5p	TGAAGCTGCCAGCATGATCTT	gma-miR167f-5p	TGAAGCTGCCAGCATGATCTT	TGAAGCTGCCAGCATGATCTT	TGAAGCTGCCAGCATGATCTT	TGAAGCTGCCAGCATGATCTT	TGAAGCTGCCAGCATGATCTT	TGAAGCTGCCAGCATGATCTT	TGAAGCTGCCAGCATGATCTT	TGAAGCTGCCAGCATGATCTT	TGAAGCTGCCAGCATGATCTT	TGAAGCTGCCAGCATGATCTT	TGAAGCTGCCAGCATGATCTT	TGAAGCTGCCAGCATGATCTT	TGAAGCTGCCAGCATGATCTT	TGAAGCTGCCAGCATGATCTT	TGAAGCTGCCAGCATGATCTT	TGAAGCTGCCAGCATGATCTT	TGAAGCTGCCAGCATGATCTT
gma-miR167f-3p.2		gma-miR167f-3p.2	AGATCATGTGGCAGTTTCACC	gma-miR167f-3p.2	AGATCATGTGGCAGTTTCACC	gma-miR167f-3p	AGATCATGTGGCAGTTTCACC			AGATCATGTGGCAGTTTCACC						AGATCATGTGGCAGTTTCACC	AGATCATGTGGCAGTTTCACC	AGATCATGTGGCAGTTTCACC	AGATCATGTGGCAGTTTCACC
gma-miR167f-3p.1		gma-miR167f-3p.1	ATCAGATCATGTGGCAGTTTCACC	gma-miR167f-3p.1	ATCAGATCATGTGGCAGTTTCACC	gma-miR167f-3p	ATCAGATCATGTGGCAGTTTCACC	ATCAGATCATGTGGCAGTTTCACC	ATCAGATCATGTGGCAGTTTCACC		ATCAGATCATGTGGCAGTTTCACC	ATCAGATCATGTGGCAGTTTCACC	ATCAGATCATGTGGCAGTTTCACC	ATCAGATCATGTGGCAGTTTCACC	ATCAGATCATGTGGCAGTTTCACC					ATCAGATCATGTGGCAGTTTCACC	ATCAGATCATGTGGCAGTTTCACC	ATCAGATCATGTGGCAGTTTCACC	ATCAGATCATGTGGCAGTTTCACC
gma-miR167g-5p	TGAAGCTGCCAGCATGATCTG	gma-miR167g-5p	TGAAGCTGCCAGCATGATCTG	gma-miR167g-5p	TGAAGCTGCCAGCATGATCTG	gma-miR167g-5p	TGAAGCTGCCAGCATGATCTG	TGAAGCTGCCAGCATGATCTG	TGAAGCTGCCAGCATGATCTG	TGAAGCTGCCAGCATGATCTG	TGAAGCTGCCAGCATGATCTG	TGAAGCTGCCAGCATGATCTG	TGAAGCTGCCAGCATGATCTG	TGAAGCTGCCAGCATGATCTG	TGAAGCTGCCAGCATGATCTG	TGAAGCTGCCAGCATGATCTG	TGAAGCTGCCAGCATGATCTG	TGAAGCTGCCAGCATGATCTG	TGAAGCTGCCAGCATGATCTG	TGAAGCTGCCAGCATGATCTG	TGAAGCTGCCAGCATGATCTG	TGAAGCTGCCAGCATGATCTG.	TGAAGCTGCCAGCATGATCTG.
gma-miR167g-3p		gma-miR167g-3p	AACAGATCATGTGGCTGCTTCACC	gma-miR167g-3p	AACAGATCATGTGGCTGCTTCACC	gma-miR167g-3p	AACAGATCATGTGGCTGCTTCACC	AACAGATCATGTGGCTGCTTCACC		AACAGATCATGTGGCTGCTTCACC		AACAGATCATGTGGCTGCTTCACC	AACAGATCATGTGGCTGCTTCACC	AACAGATCATGTGGCTGCTTCACC	AACAGATCATGTGGCTGCTTCACC	AACAGATCATGTGGCTGCTTCACC		AACAGATCATGTGGCTGCTTCACC	AACAGATCATGTGGCTGCTTCACC			AACAGATCATGTGGCTGCTTCACC	AACAGATCATGTGGCTGCTTCACC
						gma-miR167g-3p	AACAGATCATGTGGCTGCTTC		AACAGATCATGTGGCTGCTTC		AACAGATCATGTGGCTGCTTC						AACAGATCATGTGGCTGCTTC			AACAGATCATGTGGCTGCTTC	AACAGATCATGTGGCTGCTTC
gma-miR167j-5p	TGAAGCTGCCAGCATGATCTG	gma-miR167j-5p	TGAAGCTGCCAGCATGATCTG	gma-miR167j-5p	TGAAGCTGCCAGCATGATCTG	gma-miR167j-5p	TGAAGCTGCCAGCATGATCTG	TGAAGCTGCCAGCATGATCTG	TGAAGCTGCCAGCATGATCTG	TGAAGCTGCCAGCATGATCTG	TGAAGCTGCCAGCATGATCTG	TGAAGCTGCCAGCATGATCTG	TGAAGCTGCCAGCATGATCTG	TGAAGCTGCCAGCATGATCTG	TGAAGCTGCCAGCATGATCTG	TGAAGCTGCCAGCATGATCTG	TGAAGCTGCCAGCATGATCTG	TGAAGCTGCCAGCATGATCTG	TGAAGCTGCCAGCATGATCTG	TGAAGCTGCCAGCATGATCTG	TGAAGCTGCCAGCATGATCTG	TGAAGCTGCCAGCATGATCTG	TGAAGCTGCCAGCATGATCTG
gma-miR167j-3p		gma-miR167j-3p	AACAGATCATGTGGCTGCTTCACC	gma-miR167j-3p	AACAGATCATGTGGCTGCTTCACC	gma-miR167j-3p	AACAGATCATGTGGCTGCTTCACC	AACAGATCATGTGGCTGCTTCACC		AACAGATCATGTGGCTGCTTCACC		AACAGATCATGTGGCTGCTTCACC	AACAGATCATGTGGCTGCTTCACC	AACAGATCATGTGGCTGCTTCACC	AACAGATCATGTGGCTGCTTCACC	AACAGATCATGTGGCTGCTTCACC		AACAGATCATGTGGCTGCTTCACC	AACAGATCATGTGGCTGCTTCACC			AACAGATCATGTGGCTGCTTCACC	AACAGATCATGTGGCTGCTTCACC
						gma-miR167j-3p	AACAGATCATGTGGCTGCTTC		AACAGATCATGTGGCTGCTTC		AACAGATCATGTGGCTGCTTC						AACAGATCATGTGGCTGCTTC			AACAGATCATGTGGCTGCTTC	AACAGATCATGTGGCTGCTTC
gma-miR168a-5p	TCGCTTGGTGCAGGTCGGGAA	gma-miR168a-5p	TCGCTTGGTGCAGGTCGGGAA	gma-miR168a-5p	TCGCTTGGTGCAGGTCGGGAA	gma-miR168a-5p	TCGCTTGGTGCAGGTCGGGAA	TCGCTTGGTGCAGGTCGGGAA	TCGCTTGGTGCAGGTCGGGAA	TCGCTTGGTGCAGGTCGGGAA	TCGCTTGGTGCAGGTCGGGAA	TCGCTTGGTGCAGGTCGGGAA	TCGCTTGGTGCAGGTCGGGAA	TCGCTTGGTGCAGGTCGGGAA	TCGCTTGGTGCAGGTCGGGAA	TCGCTTGGTGCAGGTCGGGAA	TCGCTTGGTGCAGGTCGGGAA	TCGCTTGGTGCAGGTCGGGAA	TCGCTTGGTGCAGGTCGGGAA	TCGCTTGGTGCAGGTCGGGAA	TCGCTTGGTGCAGGTCGGGAA	TCGCTTGGTGCAGGTCGGGAA	TCGCTTGGTGCAGGTCGGGAA
gma-miR168a-3p		gma-miR168a-3p	CCCGCCTTGCATCAACTGAAT	gma-miR168a-3p	CCCGCCTTGCATCAACTGAAT	gma-miR168a-3p	CCCGCCTTGCATCAACTGAAT	CCCGCCTTGCATCAACTGAAT	CCCGCCTTGCATCAACTGAAT	CCCGCCTTGCATCAACTGAAT	CCCGCCTTGCATCAACTGAAT	CCCGCCTTGCATCAACTGAAT	CCCGCCTTGCATCAACTGAAT	CCCGCCTTGCATCAACTGAAT	CCCGCCTTGCATCAACTGAAT	CCCGCCTTGCATCAACTGAAT	CCCGCCTTGCATCAACTGAAT	CCCGCCTTGCATCAACTGAAT	CCCGCCTTGCATCAACTGAAT	CCCGCCTTGCATCAACTGAAT	CCCGCCTTGCATCAACTGAAT	CCCGCCTTGCATCAACTGAAT	CCCGCCTTGCATCAACTGAAT
gma-miR168b-5p	TCGCTTGGTGCAGGTCGGGAA	gma-miR168b-5p	TCGCTTGGTGCAGGTCGGGAA	gma-miR168b-5p	TCGCTTGGTGCAGGTCGGGAA	gma-miR168b-5p	TCGCTTGGTGCAGGTCGGGAA	TCGCTTGGTGCAGGTCGGGAA	TCGCTTGGTGCAGGTCGGGAA	TCGCTTGGTGCAGGTCGGGAA	TCGCTTGGTGCAGGTCGGGAA	TCGCTTGGTGCAGGTCGGGAA	TCGCTTGGTGCAGGTCGGGAA	TCGCTTGGTGCAGGTCGGGAA	TCGCTTGGTGCAGGTCGGGAA	TCGCTTGGTGCAGGTCGGGAA	TCGCTTGGTGCAGGTCGGGAA	TCGCTTGGTGCAGGTCGGGAA	TCGCTTGGTGCAGGTCGGGAA	TCGCTTGGTGCAGGTCGGGAA	TCGCTTGGTGCAGGTCGGGAA	TCGCTTGGTGCAGGTCGGGAA	TCGCTTGGTGCAGGTCGGGAA
gma-miR168b-3p		gma-miR168b-3p	CCCGCCTTGCATCAACTGAAT	gma-miR168b-3p	CCCGCCTTGCATCAACTGAAT	gma-miR168b-3p	CCCGCCTTGCATCAACTGAAT	CCCGCCTTGCATCAACTGAAT	CCCGCCTTGCATCAACTGAAT	CCCGCCTTGCATCAACTGAAT	CCCGCCTTGCATCAACTGAAT	CCCGCCTTGCATCAACTGAAT	CCCGCCTTGCATCAACTGAAT	CCCGCCTTGCATCAACTGAAT	CCCGCCTTGCATCAACTGAAT	CCCGCCTTGCATCAACTGAAT	CCCGCCTTGCATCAACTGAAT	CCCGCCTTGCATCAACTGAAT	CCCGCCTTGCATCAACTGAAT	CCCGCCTTGCATCAACTGAAT	CCCGCCTTGCATCAACTGAAT	CCCGCCTTGCATCAACTGAAT	CCCGCCTTGCATCAACTGAAT
gma-miR169a-5p	CAGCCAAGGATGACTTGCCGG	gma-miR169a-5p	CAGCCAAGGATGACTTGCCGG	gma-miR169a-5p	CAGCCAAGGATGACTTGCCGG	gma-miR169a-5p	CAGCCAAGGATGACTTGCCGG	CAGCCAAGGATGACTTGCCGG	CAGCCAAGGATGACTTGCCGG	CAGCCAAGGATGACTTGCCGG	CAGCCAAGGATGACTTGCCGG	CAGCCAAGGATGACTTGCCGG	CAGCCAAGGATGACTTGCCGG	CAGCCAAGGATGACTTGCCGG	CAGCCAAGGATGACTTGCCGG	CAGCCAAGGATGACTTGCCGG	CAGCCAAGGATGACTTGCCGG	CAGCCAAGGATGACTTGCCGG	CAGCCAAGGATGACTTGCCGG	CAGCCAAGGATGACTTGCCGG	CAGCCAAGGATGACTTGCCGG	CAGCCAAGGATGACTTGCCGG	CAGCCAAGGATGACTTGCCGG
gma-miR169a-3p		gma-miR169a-3p	GGCAAGTTGTGTTTGGCTATG	gma-miR169a-3p	GGCAAGTTGTGTTTGGCTATG	gma-miR169a-3p
						gma-miR169b-5p	GCAGCCAAGGATGACTTGCCG			GCAGCCAAGGATGACTTGCCG				GCAGCCAAGGATGACTTGCCG
gma-miR169b-5p.1	CAGCCAAGGATGACTTGCCGA	gma-miR169b-5p.1	CAGCCAAGGATGACTTGCCGA	gma-miR169b-5p.1	CAGCCAAGGATGACTTGCCGA	gma-miR169b-5p	CAGCCAAGGATGACTTGCCGA									CAGCCAAGGATGACTTGCCGA	CAGCCAAGGATGACTTGCCGA	CAGCCAAGGATGACTTGCCGA	CAGCCAAGGATGACTTGCCGA	CAGCCAAGGATGACTTGCCGA	CAGCCAAGGATGACTTGCCGA	CAGCCAAGGATGACTTGCCGA	CAGCCAAGGATGACTTGCCGA
gma-miR169b-5p.2		gma-miR169b-5p.2	AGCCAAGGATGACTTGCCGA	gma-miR169b-5p.2	AGCCAAGGATGACTTGCCGA	gma-miR169b-5p	AGCCAAGGATGACTTGCCGA	AGCCAAGGATGACTTGCCGA	AGCCAAGGATGACTTGCCGA		AGCCAAGGATGACTTGCCGA	AGCCAAGGATGACTTGCCGA	AGCCAAGGATGACTTGCCGA		AGCCAAGGATGACTTGCCGA
gma-miR169b-3p.2		gma-miR169b-3p.2	GGCAAGTCATCTTTGGCTAC	gma-miR169b-3p		gma-miR169b-3p
gma-miR169b-3p.1		gma-miR169b-3p.1	GGCAAGTCATCTTTGGCTACA			gma-miR169b-3p
gma-miR169c-5p	AAGCCAAGGATGACTTGCCGA	gma-miR169c-5p	AAGCCAAGGATGACTTGCCGA	gma-miR169c-5p	AAGCCAAGGATGACTTGCCGA	gma-miR169c-5p	AAGCCAAGGATGACTTGCCGA	AAGCCAAGGATGACTTGCCGA	AAGCCAAGGATGACTTGCCGA	AAGCCAAGGATGACTTGCCGA	AAGCCAAGGATGACTTGCCGA	AAGCCAAGGATGACTTGCCGA	AAGCCAAGGATGACTTGCCGA	AAGCCAAGGATGACTTGCCGA	AAGCCAAGGATGACTTGCCGA	AAGCCAAGGATGACTTGCCGA	AAGCCAAGGATGACTTGCCGA	AAGCCAAGGATGACTTGCCGA	AAGCCAAGGATGACTTGCCGA	AAGCCAAGGATGACTTGCCGA	AAGCCAAGGATGACTTGCCGA	AAGCCAAGGATGACTTGCCGA	AAGCCAAGGATGACTTGCCGA
gma-miR169c-3p		gma-miR169c-3p	GGCAGGTCATCCTCTGGCTATA	gma-miR169c-3p	GGCAGGTCATCCTCTGGCTATA	gma-miR169c-3p	GGCAGGTCATCCTCTGGCTATA	GGCAGGTCATCCTCTGGCTATA	GGCAGGTCATCCTCTGGCTATA	GGCAGGTCATCCTCTGGCTATA	GGCAGGTCATCCTCTGGCTATA	GGCAGGTCATCCTCTGGCTATA	GGCAGGTCATCCTCTGGCTATA	GGCAGGTCATCCTCTGGCTATA	GGCAGGTCATCCTCTGGCTATA	GGCAGGTCATCCTCTGGCTATA	GGCAGGTCATCCTCTGGCTATA		GGCAGGTCATCCTCTGGCTATA	GGCAGGTCATCCTCTGGCTATA	GGCAGGTCATCCTCTGGCTATA		GGCAGGTCATCCTCTGGCTATA
						gma-miR169c-3p	GGCAGGTCATCCTCTGGCTA															GGCAGGTCATCCTCTGGCTA
						gma-miR169d-5p	TGAGCCAAGGATGACTTGCCG					TGAGCCAAGGATGACTTGCCG	TGAGCCAAGGATGACTTGCCG	TGAGCCAAGGATGACTTGCCG
gma-miR169d-5p	TGAGCCAAGGATGACTTGCCGG	gma-miR169d-5p	TGAGCCAAGGATGACTTGCCGG	gma-miR169d-5p	TGAGCCAAGGATGACTTGCCGG	gma-miR169d-5p	TGAGCCAAGGATGACTTGCCGG	TGAGCCAAGGATGACTTGCCGG	TGAGCCAAGGATGACTTGCCGG	TGAGCCAAGGATGACTTGCCGG	TGAGCCAAGGATGACTTGCCGG			TGAGCCAAGGATGACTTGCCGG	TGAGCCAAGGATGACTTGCCGG	TGAGCCAAGGATGACTTGCCGG	TGAGCCAAGGATGACTTGCCGG	TGAGCCAAGGATGACTTGCCGG	TGAGCCAAGGATGACTTGCCGG	TGAGCCAAGGATGACTTGCCGG	TGAGCCAAGGATGACTTGCCGG	TGAGCCAAGGATGACTTGCCGG	TGAGCCAAGGATGACTTGCCGG
gma-miR169d-3p		gma-miR169d-3p	CGGTTTAAGTCCTTCTTGGTTCTT	gma-miR169d-3p		gma-miR169d-3p
gma-miR169e-5p.1	TGAGCCAAGGATGACTTGCCGG	gma-miR169e-5p.1	TGAGCCAAGGATGACTTGCCGG	gma-miR169e-5p.1	TGAGCCAAGGATGACTTGCCGG	gma-miR169e-5p	TGAGCCAAGGATGACTTGCCGG	TGAGCCAAGGATGACTTGCCGG	TGAGCCAAGGATGACTTGCCGG	TGAGCCAAGGATGACTTGCCGG	TGAGCCAAGGATGACTTGCCGG			TGAGCCAAGGATGACTTGCCGG	TGAGCCAAGGATGACTTGCCGG	TGAGCCAAGGATGACTTGCCGG	TGAGCCAAGGATGACTTGCCGG	TGAGCCAAGGATGACTTGCCGG		TGAGCCAAGGATGACTTGCCGG
gma-miR169e-5p.2		gma-miR169e-5p.2	TTGAGCCAAGGATGACTTGCCGG	gma-miR169e-5p.2	TTGAGCCAAGGATGACTTGCCGG	gma-miR169e-5p	TTGAGCCAAGGATGACTTGCCGG												TTGAGCCAAGGATGACTTGCCGG		TTGAGCCAAGGATGACTTGCCGG	TTGAGCCAAGGATGACTTGCCGG	TTGAGCCAAGGATGACTTGCCGG
gma-miR169e-3p.2		gma-miR169e-3p.2	AGCGAGACATCCTTGTTCACTT	gma-miR169e-3p.2		gma-miR169e-5p	TGAGCCAAGGATGACTTGCCG					TGAGCCAAGGATGACTTGCCG	TGAGCCAAGGATGACTTGCCG	TGAGCCAAGGATGACTTGCCG
gma-miR169e-3p.1		gma-miR169e-3p.1	AGCGAGACATCCTTGTTCACT	gma-miR169e-3p.1		gma-miR169e-3p
gma-miR169f-5p	CAGCCAAGGATGACTTGCCGG	gma-miR169f-5p	CAGCCAAGGATGACTTGCCGG	gma-miR169f-5p	CAGCCAAGGATGACTTGCCGG	gma-miR169f-5p	CAGCCAAGGATGACTTGCCGG	CAGCCAAGGATGACTTGCCGG	CAGCCAAGGATGACTTGCCGG	CAGCCAAGGATGACTTGCCGG	CAGCCAAGGATGACTTGCCGG	CAGCCAAGGATGACTTGCCGG	CAGCCAAGGATGACTTGCCGG	CAGCCAAGGATGACTTGCCGG	CAGCCAAGGATGACTTGCCGG	CAGCCAAGGATGACTTGCCGG	CAGCCAAGGATGACTTGCCGG	CAGCCAAGGATGACTTGCCGG	CAGCCAAGGATGACTTGCCGG	CAGCCAAGGATGACTTGCCGG	CAGCCAAGGATGACTTGCCGG	CAGCCAAGGATGACTTGCCGG	CAGCCAAGGATGACTTGCCGG
gma-miR169f-3p.2		gma-miR169f-3p.2	GGCAAGTTGGCCTTGGCTAT	gma-miR169f-3p.2	GGCAAGTTGGCCTTGGCTAT	gma-miR169f-3p	GGCAAGTTGGCCTTGGCTAT							GGCAAGTTGGCCTTGGCTAT			GGCAAGTTGGCCTTGGCTAT	GGCAAGTTGGCCTTGGCTAT	GGCAAGTTGGCCTTGGCTAT		GGCAAGTTGGCCTTGGCTAT	GGCAAGTTGGCCTTGGCTAT	GGCAAGTTGGCCTTGGCTAT
gma-miR169f-3p.1		gma-miR169f-3p.1	GGCAAGTTGGCCTTGGCTATA	gma-miR169f-3p.1	GGCAAGTTGGCCTTGGCTATA	gma-miR169f-3p	GGCAAGTTGGCCTTGGCTATA	GGCAAGTTGGCCTTGGCTATA	GGCAAGTTGGCCTTGGCTATA	GGCAAGTTGGCCTTGGCTATA	GGCAAGTTGGCCTTGGCTATA	GGCAAGTTGGCCTTGGCTATA	GGCAAGTTGGCCTTGGCTATA		GGCAAGTTGGCCTTGGCTATA	GGCAAGTTGGCCTTGGCTATA				GGCAAGTTGGCCTTGGCTATA
gma-miR169g-5p	CAGCCAAGGATGACTTGCCGG	gma-miR169g-5p	CAGCCAAGGATGACTTGCCGG	gma-miR169g-5p	CAGCCAAGGATGACTTGCCGG	gma-miR169g-5p	CAGCCAAGGATGACTTGCCGG	CAGCCAAGGATGACTTGCCGG	CAGCCAAGGATGACTTGCCGG	CAGCCAAGGATGACTTGCCGG	CAGCCAAGGATGACTTGCCGG	CAGCCAAGGATGACTTGCCGG	CAGCCAAGGATGACTTGCCGG	CAGCCAAGGATGACTTGCCGG	CAGCCAAGGATGACTTGCCGG	CAGCCAAGGATGACTTGCCGG	CAGCCAAGGATGACTTGCCGG	CAGCCAAGGATGACTTGCCGG	CAGCCAAGGATGACTTGCCGG	CAGCCAAGGATGACTTGCCGG	CAGCCAAGGATGACTTGCCGG	CAGCCAAGGATGACTTGCCGG	CAGCCAAGGATGACTTGCCGG
gma-miR169g-3p		gma-miR169g-3p	CGGCAAGTTGTTCTTGGCTAC	gma-miR169g-3p	CGGCAAGTTGTTCTTGGCTAC	gma-miR169g-3p	CGGCAAGTTGTTCTTGGCTAC	CGGCAAGTTGTTCTTGGCTAC	CGGCAAGTTGTTCTTGGCTAC				CGGCAAGTTGTTCTTGGCTAC	CGGCAAGTTGTTCTTGGCTAC	CGGCAAGTTGTTCTTGGCTAC		CGGCAAGTTGTTCTTGGCTAC			CGGCAAGTTGTTCTTGGCTAC	CGGCAAGTTGTTCTTGGCTAC
						gma-miR169g-3p	GGCAAGTTGTTCTTGGCTACA			GGCAAGTTGTTCTTGGCTACA	GGCAAGTTGTTCTTGGCTACA	GGCAAGTTGTTCTTGGCTACA					GGCAAGTTGTTCTTGGCTACA
						gma-miR169g-3p	TCTTCTTCTTCTTCTTCT															TCTTCTTCTTCTTCTTCT
						gma-miR169g-3p	CTTCTTCTTCTTCTTCTTCTT												CTTCTTCTTCTTCTTCTTCTT
gma-miR169h-5p.1	TGAGCCAAGGATGACTTGCCGG	gma-miR169h-5p.1	TGAGCCAAGGATGACTTGCCGG	gma-miR169h-5p.1	TGAGCCAAGGATGACTTGCCGG	gma-miR169h-5p	TGAGCCAAGGATGACTTGCCGG	TGAGCCAAGGATGACTTGCCGG	TGAGCCAAGGATGACTTGCCGG	TGAGCCAAGGATGACTTGCCGG	TGAGCCAAGGATGACTTGCCGG			TGAGCCAAGGATGACTTGCCGG	TGAGCCAAGGATGACTTGCCGG	TGAGCCAAGGATGACTTGCCGG	TGAGCCAAGGATGACTTGCCGG	TGAGCCAAGGATGACTTGCCGG		TGAGCCAAGGATGACTTGCCGG
gma-miR169h-5p.2	TTGAGCCAAGGATGACTTGCCGG	gma-miR169h-5p.2	TTGAGCCAAGGATGACTTGCCGG	gma-miR169h-5p.2	TTGAGCCAAGGATGACTTGCCGG	gma-miR169h-5p	TTGAGCCAAGGATGACTTGCCGG												TTGAGCCAAGGATGACTTGCCGG		TTGAGCCAAGGATGACTTGCCGG	TTGAGCCAAGGATGACTTGCCGG	TTGAGCCAAGGATGACTTGCCGG
gma-miR169h-3p.2		gma-miR169h-3p.2				gma-miR169h-5p	TGAGCCAAGGATGACTTGCCG					TGAGCCAAGGATGACTTGCCG	TGAGCCAAGGATGACTTGCCG	TGAGCCAAGGATGACTTGCCG
gma-miR169h-3p.1		gma-miR169h-3p.1		gma-miR169h-3p		gma-miR169h-3p
gma-miR169i-5p	TGAGCCGGGATGGCTTGCCGGCA	gma-miR169i-5p	TGAGCCGGGATGGCTTGCCGGCA	gma-miR169i-5p	TGAGCCGGGATGGCTTGCCGGCA	gma-miR169i-5p	TGAGCCGGGATGGCTTGCCGGCA	TGAGCCGGGATGGCTTGCCGGCA	TGAGCCGGGATGGCTTGCCGGCA	TGAGCCGGGATGGCTTGCCGGCA	TGAGCCGGGATGGCTTGCCGGCA	TGAGCCGGGATGGCTTGCCGGCA	TGAGCCGGGATGGCTTGCCGGCA	TGAGCCGGGATGGCTTGCCGGCA	TGAGCCGGGATGGCTTGCCGGCA	TGAGCCGGGATGGCTTGCCGGCA	TGAGCCGGGATGGCTTGCCGGCA	TGAGCCGGGATGGCTTGCCGGCA	TGAGCCGGGATGGCTTGCCGGCA	TGAGCCGGGATGGCTTGCCGGCA	TGAGCCGGGATGGCTTGCCGGCA	TGAGCCGGGATGGCTTGCCGGCA	TGAGCCGGGATGGCTTGCCGGCA
gma-miR169i-3p		gma-miR169i-3p	CCGGTGCCATCCCGTCTCATA	gma-miR169i-3p	CCGGTGCCATCCCGTCTCATA	gma-miR169i-3p	CCGGTGCCATCCCGTCTCATA	CCGGTGCCATCCCGTCTCATA	CCGGTGCCATCCCGTCTCATA	CCGGTGCCATCCCGTCTCATA	CCGGTGCCATCCCGTCTCATA	CCGGTGCCATCCCGTCTCATA	CCGGTGCCATCCCGTCTCATA	CCGGTGCCATCCCGTCTCATA	CCGGTGCCATCCCGTCTCATA	CCGGTGCCATCCCGTCTCATA	CCGGTGCCATCCCGTCTCATA	CCGGTGCCATCCCGTCTCATA		CCGGTGCCATCCCGTCTCATA	CCGGTGCCATCCCGTCTCATA
gma-miR169j-5p	TAGCCAAGAATGACTTGCCGG	gma-miR169j-5p	TAGCCAAGAATGACTTGCCGG	gma-miR169j-5p	TAGCCAAGAATGACTTGCCGG	gma-miR169j-5p	TAGCCAAGAATGACTTGCCGG	TAGCCAAGAATGACTTGCCGG	TAGCCAAGAATGACTTGCCGG	TAGCCAAGAATGACTTGCCGG	TAGCCAAGAATGACTTGCCGG	TAGCCAAGAATGACTTGCCGG	TAGCCAAGAATGACTTGCCGG	TAGCCAAGAATGACTTGCCGG	TAGCCAAGAATGACTTGCCGG	TAGCCAAGAATGACTTGCCGG	TAGCCAAGAATGACTTGCCGG	TAGCCAAGAATGACTTGCCGG	TAGCCAAGAATGACTTGCCGG	TAGCCAAGAATGACTTGCCGG	CAAGAATGACTTGCCGGAATG	TAGCCAAGAATGACTTGCCGG	TAGCCAAGAATGACTTGCCGG
gma-miR169j-3p		gma-miR169j-3p	TCGACGAGTTGTTCTTGGCTA	gma-miR169j-3p	TCGACGAGTTGTTCTTGGCTA	gma-miR169j-3p	TCGACGAGTTGTTCTTGGCTA	TCGACGAGTTGTTCTTGGCTA	TCGACGAGTTGTTCTTGGCTA	TCGACGAGTTGTTCTTGGCTA	TCGACGAGTTGTTCTTGGCTA	TCGACGAGTTGTTCTTGGCTA	TCGACGAGTTGTTCTTGGCTA	TCGACGAGTTGTTCTTGGCTA	TCGACGAGTTGTTCTTGGCTA		TCGACGAGTTGTTCTTGGCTA			TCGACGAGTTGTTCTTGGCTA	TCGACGAGTTGTTCTTGGCTA
						gma-miR169j-3p	TTTCGACGAGTTGTTCTTGGC									TTTCGACGAGTTGTTCTTGGC		TTTCGACGAGTTGTTCTTGGC	TTTCGACGAGTTGTTCTTGGC			TTTCGACGAGTTGTTCTTGGC	TTTCGACGAGTTGTTCTTGGC
gma-miR169k-5p	CAGCCAAGAATGACTTGCCGG	gma-miR169k-5p	CAGCCAAGAATGACTTGCCGG	gma-miR169k-5p	CAGCCAAGAATGACTTGCCGG	gma-miR169k-5p	CAGCCAAGAATGACTTGCCGG	CAGCCAAGAATGACTTGCCGG	CAGCCAAGAATGACTTGCCGG	CAGCCAAGAATGACTTGCCGG	CAGCCAAGAATGACTTGCCGG	CAGCCAAGAATGACTTGCCGG	CAGCCAAGAATGACTTGCCGG	CAGCCAAGAATGACTTGCCGG	CAGCCAAGAATGACTTGCCGG	CAGCCAAGAATGACTTGCCGG	CAGCCAAGAATGACTTGCCGG	CAGCCAAGAATGACTTGCCGG	CAGCCAAGAATGACTTGCCGG	CAGCCAAGAATGACTTGCCGG	CAGCCAAGAATGACTTGCCGG	CAGCCAAGAATGACTTGCCGG	CAGCCAAGAATGACTTGCCGG
gma-miR169k-3p		gma-miR169k-3p	CCGGCAAGTTGTTTTTGGCTA	gma-miR169k-3p	CCGGCAAGTTGTTTTTGGCTA	gma-miR169k-3p	CCGGCAAGTTGTTTTTGGCTA			CCGGCAAGTTGTTTTTGGCTA		CCGGCAAGTTGTTTTTGGCTA	CCGGCAAGTTGTTTTTGGCTA	CCGGCAAGTTGTTTTTGGCTA	CCGGCAAGTTGTTTTTGGCTA	CCGGCAAGTTGTTTTTGGCTA				CCGGCAAGTTGTTTTTGGCTA	CCGGCAAGTTGTTTTTGGCTA		CCGGCAAGTTGTTTTTGGCTA
						gma-miR169k-3p	GGCAAGTTGTTTTTGGCTACA	GGCAAGTTGTTTTTGGCTACA			GGCAAGTTGTTTTTGGCTACA						GGCAAGTTGTTTTTGGCTACA
						gma-miR169k-3p	GGCAAGTTGTTTTTGGCTAC		GGCAAGTTGTTTTTGGCTAC	GGCAAGTTGTTTTTGGCTAC							GGCAAGTTGTTTTTGGCTAC
gma-miR169l-5p	CAGCCAAGAATGACTTGCCGG	gma-miR169l-5p	CAGCCAAGAATGACTTGCCGG	gma-miR169l-5p	CAGCCAAGAATGACTTGCCGG	gma-miR169l-5p	CAGCCAAGAATGACTTGCCGG	CAGCCAAGAATGACTTGCCGG	CAGCCAAGAATGACTTGCCGG	CAGCCAAGAATGACTTGCCGG	CAGCCAAGAATGACTTGCCGG	CAGCCAAGAATGACTTGCCGG	CAGCCAAGAATGACTTGCCGG	CAGCCAAGAATGACTTGCCGG	CAGCCAAGAATGACTTGCCGG	CAGCCAAGAATGACTTGCCGG	CAGCCAAGAATGACTTGCCGG	CAGCCAAGAATGACTTGCCGG	CAGCCAAGAATGACTTGCCGG	CAGCCAAGAATGACTTGCCGG	CAGCCAAGAATGACTTGCCGG	CAGCCAAGAATGACTTGCCGG	CAGCCAAGAATGACTTGCCGG
gma-miR169l-3p	CGGGCAAGTTGTTTTTGGCTAC	gma-miR169l-3p	CGGGCAAGTTGTTTTTGGCTAC	gma-miR169l-3p	CGGGCAAGTTGTTTTTGGCTAC	gma-miR169l-3p	CGGGCAAGTTGTTTTTGGCTAC	CGGGCAAGTTGTTTTTGGCTAC	CGGGCAAGTTGTTTTTGGCTAC	CGGGCAAGTTGTTTTTGGCTAC	CGGGCAAGTTGTTTTTGGCTAC	CGGGCAAGTTGTTTTTGGCTAC	CGGGCAAGTTGTTTTTGGCTAC	CGGGCAAGTTGTTTTTGGCTAC	CGGGCAAGTTGTTTTTGGCTAC	CGGGCAAGTTGTTTTTGGCTAC	CGGGCAAGTTGTTTTTGGCTAC		CGGGCAAGTTGTTTTTGGCTAC	CGGGCAAGTTGTTTTTGGCTAC	CGGGCAAGTTGTTTTTGGCTAC
						gma-miR169l-3p	TTCGGGCAAGTTGTTTTTGGC											TTCGGGCAAGTTGTTTTTGGC				TTCGGGCAAGTTGTTTTTGGC	TTCGGGCAAGTTGTTTTTGGC
gma-miR169m-5p	CAGCCAAGGATGACTTGCCGG	gma-miR169m-5p	CAGCCAAGGATGACTTGCCGG	gma-miR169m-5p	CAGCCAAGGATGACTTGCCGG	gma-miR169m-5p	CAGCCAAGGATGACTTGCCGG	CAGCCAAGGATGACTTGCCGG	CAGCCAAGGATGACTTGCCGG	CAGCCAAGGATGACTTGCCGG	CAGCCAAGGATGACTTGCCGG	CAGCCAAGGATGACTTGCCGG	CAGCCAAGGATGACTTGCCGG	CAGCCAAGGATGACTTGCCGG	CAGCCAAGGATGACTTGCCGG	CAGCCAAGGATGACTTGCCGG	CAGCCAAGGATGACTTGCCGG	CAGCCAAGGATGACTTGCCGG	CAGCCAAGGATGACTTGCCGG	CAGCCAAGGATGACTTGCCGG	CAGCCAAGGATGACTTGCCGG	CAGCCAAGGATGACTTGCCGG	CAGCCAAGGATGACTTGCCGG
gma-miR169m-3p		gma-miR169m-3p	CGGCAAGTTGTTCTTGGCTAC	gma-miR169m-3p	CGGCAAGTTGTTCTTGGCTAC	gma-miR169m-3p	CGGCAAGTTGTTCTTGGCTAC	CGGCAAGTTGTTCTTGGCTAC	CGGCAAGTTGTTCTTGGCTAC				CGGCAAGTTGTTCTTGGCTAC	CGGCAAGTTGTTCTTGGCTAC	CGGCAAGTTGTTCTTGGCTAC		CGGCAAGTTGTTCTTGGCTAC			CGGCAAGTTGTTCTTGGCTAC	CGGCAAGTTGTTCTTGGCTAC
						gma-miR169m-3p	GGCAAGTTGTTCTTGGCTACA			GGCAAGTTGTTCTTGGCTACA	GGCAAGTTGTTCTTGGCTACA	GGCAAGTTGTTCTTGGCTACA					GGCAAGTTGTTCTTGGCTACA
gma-miR169n-5p	CAGCCAAGGGTGATTTGCCGG	gma-miR169n-5p	CAGCCAAGGGTGATTTGCCGG	gma-miR169n-5p	CAGCCAAGGGTGATTTGCCGG	gma-miR169n-5p	CAGCCAAGGGTGATTTGCCGG	CAGCCAAGGGTGATTTGCCGG	CAGCCAAGGGTGATTTGCCGG	CAGCCAAGGGTGATTTGCCGG	CAGCCAAGGGTGATTTGCCGG	CAGCCAAGGGTGATTTGCCGG	CAGCCAAGGGTGATTTGCCGG	CAGCCAAGGGTGATTTGCCGG	CAGCCAAGGGTGATTTGCCGG	CAGCCAAGGGTGATTTGCCGG	CAGCCAAGGGTGATTTGCCGG	CAGCCAAGGGTGATTTGCCGG	CAGCCAAGGGTGATTTGCCGG	CAGCCAAGGGTGATTTGCCGG	CAGCCAAGGGTGATTTGCCGG	CAGCCAAGGGTGATTTGCCGG	CAGCCAAGGGTGATTTGCCGG
gma-miR169n-3p		gma-miR169n-3p	CGGCAAGTTTCTCTTGGCTAC	gma-miR169n-3p	CGGCAAGTTTCTCTTGGCTAC	gma-miR169n-3p	CGGCAAGTTTCTCTTGGCTAC	CGGCAAGTTTCTCTTGGCTAC	CGGCAAGTTTCTCTTGGCTAC	CGGCAAGTTTCTCTTGGCTAC	CGGCAAGTTTCTCTTGGCTAC	CGGCAAGTTTCTCTTGGCTAC	CGGCAAGTTTCTCTTGGCTAC	CGGCAAGTTTCTCTTGGCTAC	CGGCAAGTTTCTCTTGGCTAC	CGGCAAGTTTCTCTTGGCTAC	CGGCAAGTTTCTCTTGGCTAC	CGGCAAGTTTCTCTTGGCTAC	CGGCAAGTTTCTCTTGGCTAC	CGGCAAGTTTCTCTTGGCTAC	CGGCAAGTTTCTCTTGGCTAC	CGGCAAGTTTCTCTTGGCTAC	CGGCAAGTTTCTCTTGGCTAC
						gma-miR169n-3p	CGGCAAGTTTCTCTTGGCTA															CGGCAAGTTTCTCTTGGCTA
						gma-miR169o-5p	TGAGCCAGGATGGCTTGCCGGCA													TGAGCCAGGATGGCTTGCCGGCA
gma-miR169o-5p	TGAGCCAGGATGGCTTGCCGG	gma-miR169o-5p	TGAGCCAGGATGGCTTGCCGG	gma-miR169o-5p	TGAGCCAGGATGGCTTGCCGG	gma-miR169o-5p	TGAGCCAGGATGGCTTGCCGG	TGAGCCAGGATGGCTTGCCGG	TGAGCCAGGATGGCTTGCCGG	TGAGCCAGGATGGCTTGCCGG	TGAGCCAGGATGGCTTGCCGG	TGAGCCAGGATGGCTTGCCGG	TGAGCCAGGATGGCTTGCCGG	TGAGCCAGGATGGCTTGCCGG	TGAGCCAGGATGGCTTGCCGG	TGAGCCAGGATGGCTTGCCGG	TGAGCCAGGATGGCTTGCCGG	TGAGCCAGGATGGCTTGCCGG	TGAGCCAGGATGGCTTGCCGG		TGAGCCAGGATGGCTTGCCGG	TGAGCCAGGATGGCTTGCCGG	TGAGCCAGGATGGCTTGCCGG
gma-miR169o-3p		gma-miR169o-3p	GGTGGCCATCCATGCTCATA	gma-miR169o-3p		gma-miR169o-3p
						gma-MIR169p-5p	TGAGCCAAGGATGACTTGCCG			TGAGCCAAGGATGACTTGCCG				TGAGCCAAGGATGACTTGCCG						TGAGCCAAGGATGACTTGCCG		TGAGCCAAGGATGACTTGCCG
gma-MIR169p-5p	TTGAGCCAAGGATGACTTGCCGA	gma-MIR169p-5p	TTGAGCCAAGGATGACTTGCCGA	gma-MIR169p-5p	TTGAGCCAAGGATGACTTGCCGA	gma-MIR169p-5p	TTGAGCCAAGGATGACTTGCCGA	TTGAGCCAAGGATGACTTGCCGA	TTGAGCCAAGGATGACTTGCCGA		TTGAGCCAAGGATGACTTGCCGA	TTGAGCCAAGGATGACTTGCCGA	TTGAGCCAAGGATGACTTGCCGA		TTGAGCCAAGGATGACTTGCCGA	TTGAGCCAAGGATGACTTGCCGA	TTGAGCCAAGGATGACTTGCCGA	TTGAGCCAAGGATGACTTGCCGA	TTGAGCCAAGGATGACTTGCCGA		TTGAGCCAAGGATGACTTGCCGA		TTGAGCCAAGGATGACTTGCCGA
gma-MIR169p-3p		gma-MIR169p-3p	GGCGAGGAATCTGGGCTCATT	gma-MIR169p-3p		gma-MIR169p-3p
						gma-MIR169r-5p	TGAGCCAGGATGGCTTGCCGGCA													TGAGCCAGGATGGCTTGCCGGCA
gma-MIR169r-5p	TGAGCCAGGATGGCTTGCCGG	gma-MIR169r-5p	TGAGCCAGGATGGCTTGCCGG	gma-MIR169r-5p	TGAGCCAGGATGGCTTGCCGG	gma-MIR169r-5p	TGAGCCAGGATGGCTTGCCGG	TGAGCCAGGATGGCTTGCCGG	TGAGCCAGGATGGCTTGCCGG	TGAGCCAGGATGGCTTGCCGG	TGAGCCAGGATGGCTTGCCGG	TGAGCCAGGATGGCTTGCCGG	TGAGCCAGGATGGCTTGCCGG	TGAGCCAGGATGGCTTGCCGG	TGAGCCAGGATGGCTTGCCGG	TGAGCCAGGATGGCTTGCCGG	TGAGCCAGGATGGCTTGCCGG	TGAGCCAGGATGGCTTGCCGG	TGAGCCAGGATGGCTTGCCGG		TGAGCCAGGATGGCTTGCCGG	TGAGCCAGGATGGCTTGCCGG	TGAGCCAGGATGGCTTGCCGG
gma-MIR169r-3p		gma-MIR169r-3p	GGTGGCCATCCAGGCTCATA	gma-MIR169r-3p		gma-MIR169r-3p
gma-MIR169s-5p	AAGCCAAGGATGACTTGCCGG	gma-MIR169s-5p	AAGCCAAGGATGACTTGCCGG	gma-MIR169s-5p	AAGCCAAGGATGACTTGCCGG	gma-MIR169s-5p	AAGCCAAGGATGACTTGCCGG	AAGCCAAGGATGACTTGCCGG	AAGCCAAGGATGACTTGCCGG	AAGCCAAGGATGACTTGCCGG	AAGCCAAGGATGACTTGCCGG	AAGCCAAGGATGACTTGCCGG	AAGCCAAGGATGACTTGCCGG	AAGCCAAGGATGACTTGCCGG	AAGCCAAGGATGACTTGCCGG	AAGCCAAGGATGACTTGCCGG	AAGCCAAGGATGACTTGCCGG	AAGCCAAGGATGACTTGCCGG	AAGCCAAGGATGACTTGCCGG	AAGCCAAGGATGACTTGCCGG	AAGCCAAGGATGACTTGCCGG	AAGCCAAGGATGACTTGCCGG	AAGCCAAGGATGACTTGCCGG
gma-MIR169s-3p		gma-MIR169s-3p	GGCAAGTAATCTTTGGCTGCA	gma-MIR169s-3p		gma-MIR169s-3p
						gma-miR171a-5p	ATATTGGTCCGGTTCAATA							ATATTGGTCCGGTTCAATA
						gma-miR171a-5p	ATATTGGTCCGGTTCAATAA					ATATTGGTCCGGTTCAATAA
gma-miR171a-5p	ATATTGGTCCGGTTCAATAAG	gma-miR171a-5p	ATATTGGTCCGGTTCAATAAG	gma-miR171a-5p	ATATTGGTCCGGTTCAATAAG	gma-miR171a-5p	ATATTGGTCCGGTTCAATAAG			ATATTGGTCCGGTTCAATAAG	ATATTGGTCCGGTTCAATAAG		ATATTGGTCCGGTTCAATAAG		ATATTGGTCCGGTTCAATAAG	ATATTGGTCCGGTTCAATAAG	ATATTGGTCCGGTTCAATAAG	ATATTGGTCCGGTTCAATAAG	ATATTGGTCCGGTTCAATAAG	ATATTGGTCCGGTTCAATAAG	ATATTGGTCCGGTTCAATAAG	ATATTGGTCCGGTTCAATAAG	ATATTGGTCCGGTTCAATAAG
gma-miR171a-3p	TTGAGCCGTGCCAATATCAC	gma-miR171a-3p	TTGAGCCGTGCCAATATCAC	gma-miR171a-3p	TTGAGCCGTGCCAATATCAC	gma-miR171a-3p	TTGAGCCGTGCCAATATCAC	TTGAGCCGTGCCAATATCAC	TTGAGCCGTGCCAATATCAC	TTGAGCCGTGCCAATATCAC	TTGAGCCGTGCCAATATCAC	TTGAGCCGTGCCAATATCAC	TTGAGCCGTGCCAATATCAC	TTGAGCCGTGCCAATATCAC	TTGAGCCGTGCCAATATCAC	TTGAGCCGTGCCAATATCAC	TTGAGCCGTGCCAATATCAC	TTGAGCCGTGCCAATATCAC	TTGAGCCGTGCCAATATCAC	TTGAGCCGTGCCAATATCAC	TTGAGCCGTGCCAATATCAC	TTGAGCCGTGCCAATATCAC	TTGAGCCGTGCCAATATCAC
gma-miR171b-5p	CGTGATATTGGTACGGCTCATC	gma-miR171b-5p	CGTGATATTGGTACGGCTCATC	gma-miR171b-5p	CGTGATATTGGTACGGCTCATC	gma-miR171b-5p	CGTGATATTGGTACGGCTCATC	CGTGATATTGGTACGGCTCATC	CGTGATATTGGTACGGCTCATC	CGTGATATTGGTACGGCTCATC	CGTGATATTGGTACGGCTCATC	CGTGATATTGGTACGGCTCATC	CGTGATATTGGTACGGCTCATC	CGTGATATTGGTACGGCTCATC	CGTGATATTGGTACGGCTCATC	CGTGATATTGGTACGGCTCATC	CGTGATATTGGTACGGCTCATC	CGTGATATTGGTACGGCTCATC	CGTGATATTGGTACGGCTCATC	CGTGATATTGGTACGGCTCATC	CGTGATATTGGTACGGCTCATC	CGTGATATTGGTACGGCTCATC	CGTGATATTGGTACGGCTCATC
gma-miR171b-3p	CGAGCCGAATCAATATCACTC	gma-miR171b-3p	CGAGCCGAATCAATATCACTC	gma-miR171b-3p	CGAGCCGAATCAATATCACTC	gma-miR171b-3p	CGAGCCGAATCAATATCACTC	CGAGCCGAATCAATATCACTC	CGAGCCGAATCAATATCACTC	CGAGCCGAATCAATATCACTC	CGAGCCGAATCAATATCACTC	CGAGCCGAATCAATATCACTC	CGAGCCGAATCAATATCACTC	CGAGCCGAATCAATATCACTC	CGAGCCGAATCAATATCACTC	CGAGCCGAATCAATATCACTC	CGAGCCGAATCAATATCACTC	CGAGCCGAATCAATATCACTC	CGAGCCGAATCAATATCACTC	CGAGCCGAATCAATATCACTC	CGAGCCGAATCAATATCACTC	CGAGCCGAATCAATATCACTC	CGAGCCGAATCAATATCACTC
gma-miR171c-5p	AGATATTGGTGCGGTTCAATC	gma-miR171c-5p	AGATATTGGTGCGGTTCAATC	gma-miR171c-5p	AGATATTGGTGCGGTTCAATC	gma-miR171c-5p	AGATATTGGTGCGGTTCAATC	AGATATTGGTGCGGTTCAATC	AGATATTGGTGCGGTTCAATC	AGATATTGGTGCGGTTCAATC	AGATATTGGTGCGGTTCAATC	AGATATTGGTGCGGTTCAATC	AGATATTGGTGCGGTTCAATC	AGATATTGGTGCGGTTCAATC	AGATATTGGTGCGGTTCAATC	AGATATTGGTGCGGTTCAATC	AGATATTGGTGCGGTTCAATC	AGATATTGGTGCGGTTCAATC	AGATATTGGTGCGGTTCAATC	AGATATTGGTGCGGTTCAATC	AGATATTGGTGCGGTTCAATC	AGATATTGGTGCGGTTCAATC	AGATATTGGTGCGGTTCAATC
gma-miR171c-3p	TGATTGAGCCGTGCCAATATC	gma-miR171c-3p	TGATTGAGCCGTGCCAATATC	gma-miR171c-3p	TGATTGAGCCGTGCCAATATC	gma-miR171c-3p	TGATTGAGCCGTGCCAATATC	TTGAGCCGTGCCAATATCACA	TTGAGCCGTGCCAATATCACA	TGATTGAGCCGTGCCAATATC	TGATTGAGCCGTGCCAATATC	TGATTGAGCCGTGCCAATATC	TGATTGAGCCGTGCCAATATC	TGATTGAGCCGTGCCAATATC	TGATTGAGCCGTGCCAATATC	TGATTGAGCCGTGCCAATATC	TGATTGAGCCGTGCCAATATC	TGATTGAGCCGTGCCAATATC	TGATTGAGCCGTGCCAATATC	TGATTGAGCCGTGCCAATATC	TGATTGAGCCGTGCCAATATC	TGATTGAGCCGTGCCAATATC	TGATTGAGCCGTGCCAATATC
gma-miR171d-5p		gma-miR171d-5p	TATTGGCTCGGTTCACTCAGA	gma-miR171d-5p		gma-miR171d-5p
gma-miR171d-3p	TGATTGAGTCGTGTCAATATC	gma-miR171d-3p	TGATTGAGTCGTGTCAATATC	gma-miR171d-3p	TGATTGAGTCGTGTCAATATC	gma-miR171d-3p	TGATTGAGTCGTGTCAATATC	TGATTGAGTCGTGTCAATATC	TGATTGAGTCGTGTCAATATC	TGATTGAGTCGTGTCAATATC	TGATTGAGTCGTGTCAATATC	TGATTGAGTCGTGTCAATATC	TGATTGAGTCGTGTCAATATC		TGATTGAGTCGTGTCAATATC	TGATTGAGTCGTGTCAATATC	TGATTGAGTCGTGTCAATATC					TGATTGAGTCGTGTCAATATC
gma-miR171e-5p	TGTTGGACGGTTCAATCAAA	gma-miR171e-5p	TGTTGGACGGTTCAATCAAA	gma-miR171e-5p	TGTTGGACGGTTCAATCAAA	gma-miR171e-5p	TGTTGGACGGTTCAATCAAA	TGTTGGACGGTTCAATCAAA	TGTTGGACGGTTCAATCAAA	TGTTGGACGGTTCAATCAAA	TGTTGGACGGTTCAATCAAA	TGTTGGACGGTTCAATCAAA	TGTTGGACGGTTCAATCAAA	TGTTGGACGGTTCAATCAAA	TGTTGGACGGTTCAATCAAA	TGTTGGACGGTTCAATCAAA	TGTTGGACGGTTCAATCAAA	TGTTGGACGGTTCAATCAAA	TGTTGGACGGTTCAATCAAA	TGTTGGACGGTTCAATCAAA	TGTTGGACGGTTCAATCAAA	TGTTGGACGGTTCAATCAAA	TGTTGGACGGTTCAATCAAA
gma-miR171e-3p		gma-miR171e-3p	TGATTGAGCCGTGCCAATATC	gma-miR171e-3p	TGATTGAGCCGTGCCAATATC	gma-miR171e-3p	TGATTGAGCCGTGCCAATATC	TGATTGAGCCGTGCCAATATC	TGATTGAGCCGTGCCAATATC	TGATTGAGCCGTGCCAATATC	TGATTGAGCCGTGCCAATATC	TGATTGAGCCGTGCCAATATC	TGATTGAGCCGTGCCAATATC	TGATTGAGCCGTGCCAATATC	TGATTGAGCCGTGCCAATATC	TGATTGAGCCGTGCCAATATC	TGATTGAGCCGTGCCAATATC	TGATTGAGCCGTGCCAATATC	TGATTGAGCCGTGCCAATATC	TGATTGAGCCGTGCCAATATC	TGATTGAGCCGTGCCAATATC	TGATTGAGCCGTGCCAATATC	TGATTGAGCCGTGCCAATATC
gma-miR171f-5p	AGATATTGGTACGGTTCAATC	gma-miR171f-5p	AGATATTGGTACGGTTCAATC	gma-miR171f-5p	AGATATTGGTACGGTTCAATC	gma-miR171f-5p	AGATATTGGTACGGTTCAATC	AGATATTGGTACGGTTCAATC	AGATATTGGTACGGTTCAATC	AGATATTGGTACGGTTCAATC	AGATATTGGTACGGTTCAATC	AGATATTGGTACGGTTCAATC	AGATATTGGTACGGTTCAATC	AGATATTGGTACGGTTCAATC	AGATATTGGTACGGTTCAATC	AGATATTGGTACGGTTCAATC	AGATATTGGTACGGTTCAATC	AGATATTGGTACGGTTCAATC	AGATATTGGTACGGTTCAATC	AGATATTGGTACGGTTCAATC	AGATATTGGTACGGTTCAATC	AGATATTGGTACGGTTCAATC	AGATATTGGTACGGTTCAATC
gma-miR171f-3p	TGATTGAGCCGTGCCAATATC	gma-miR171f-3p	TGATTGAGCCGTGCCAATATC	gma-miR171f-3p	TGATTGAGCCGTGCCAATATC	gma-miR171f-3p	TGATTGAGCCGTGCCAATATC	TTGAGCCGTGCCAATATCACA	TGATTGAGCCGTGCCAATATC	TGATTGAGCCGTGCCAATATC	TTGAGCCGTGCCAATATCACA	TGATTGAGCCGTGCCAATATC	TGATTGAGCCGTGCCAATATC	TGATTGAGCCGTGCCAATATC	TGATTGAGCCGTGCCAATATC	TGATTGAGCCGTGCCAATATC	TGATTGAGCCGTGCCAATATC	TGATTGAGCCGTGCCAATATC	TTGAGCCGTGCCAATATCACA	TGATTGAGCCGTGCCAATATC	TGATTGAGCCGTGCCAATATC	TGATTGAGCCGTGCCAATATC	TGATTGAGCCGTGCCAATATC
						gma-miR171g-5p	TGTTGGCTTGGCTCAATCAA		TGTTGGCTTGGCTCAATCAA
gma-miR171g-5p		gma-miR171g-5p	TGTTGGCTTGGCTCAATCAAA	gma-miR171g-5p	TGTTGGCTTGGCTCAATCAAA	gma-miR171g-5p	TGTTGGCTTGGCTCAATCAAA	TGTTGGCTTGGCTCAATCAAA	TGTTGGCTTGGCTCAATCAAA	TGTTGGCTTGGCTCAATCAAA		TGTTGGCTTGGCTCAATCAAA	TGTTGGCTTGGCTCAATCAAA	TGTTGGCTTGGCTCAATCAAA	TGTTGGCTTGGCTCAATCAAA	TGTTGGCTTGGCTCAATCAAA	TGTTGGCTTGGCTCAATCAAA	TGTTGGCTTGGCTCAATCAAA			TGTTGGCTTGGCTCAATCAAA	TGTTGGCTTGGCTCAATCAAA	TGTTGGCTTGGCTCAATCAAA
gma-miR171g-3p	TGATTGAGCCGTGCCAATATC	gma-miR171g-3p	TGATTGAGCCGTGCCAATATC	gma-miR171g-3p	TGATTGAGCCGTGCCAATATC	gma-miR171g-3p	TGATTGAGCCGTGCCAATATC	TGATTGAGCCGTGCCAATATC	TGATTGAGCCGTGCCAATATC	TGATTGAGCCGTGCCAATATC	TGATTGAGCCGTGCCAATATC	TGATTGAGCCGTGCCAATATC	TGATTGAGCCGTGCCAATATC	TGATTGAGCCGTGCCAATATC	TGATTGAGCCGTGCCAATATC	TGATTGAGCCGTGCCAATATC	TGATTGAGCCGTGCCAATATC	TGATTGAGCCGTGCCAATATC	TGATTGAGCCGTGCCAATATC	TGATTGAGCCGTGCCAATATC	TGATTGAGCCGTGCCAATATC	TGATTGAGCCGTGCCAATATC	TGATTGAGCCGTGCCAATATC
gma-miR171h-5p	CGTGATATTGGTACGGCTCATCT	gma-miR171h-5p	CGTGATATTGGTACGGCTCATCT	gma-miR171h-5p	CGTGATATTGGTACGGCTCATCT	gma-miR171h-5p	CGTGATATTGGTACGGCTCATCT	CGTGATATTGGTACGGCTCATC	CGTGATATTGGTACGGCTCATC	CGTGATATTGGTACGGCTCATC	CGTGATATTGGTACGGCTCATC	CGTGATATTGGTACGGCTCATC	CGTGATATTGGTACGGCTCATC	CGTGATATTGGTACGGCTCATCT	CGTGATATTGGTACGGCTCATC	CGTGATATTGGTACGGCTCATC	CGTGATATTGGTACGGCTCATC	CGTGATATTGGTACGGCTCATC	CGTGATATTGGTACGGCTCATC	CGTGATATTGGTACGGCTCATC	CGTGATATTGGTACGGCTCATC	CGTGATATTGGTACGGCTCATC	CGTGATATTGGTACGGCTCATC
gma-miR171h-3p	CGAGCCGAATCAATATCACTC	gma-miR171h-3p	CGAGCCGAATCAATATCACTC	gma-miR171h-3p	CGAGCCGAATCAATATCACTC	gma-miR171h-3p	CGAGCCGAATCAATATCACTC	CGAGCCGAATCAATATCACTC	CGAGCCGAATCAATATCACTC	CGAGCCGAATCAATATCACTC	CGAGCCGAATCAATATCACTC	CGAGCCGAATCAATATCACTC	CGAGCCGAATCAATATCACTC	CGAGCCGAATCAATATCACTC	CGAGCCGAATCAATATCACTC	CGAGCCGAATCAATATCACTC	CGAGCCGAATCAATATCACTC	CGAGCCGAATCAATATCACTC	CGAGCCGAATCAATATCACTC	CGAGCCGAATCAATATCACTC	CGAGCCGAATCAATATCACTC	CGAGCCGAATCAATATCACTC	CGAGCCGAATCAATATCACTC
						gma-miR171i-5p	ATATTGGTCCGGTTCAATA							ATATTGGTCCGGTTCAATA
						gma-miR171i-5p	ATATTGGTCCGGTTCAATAA					ATATTGGTCCGGTTCAATAA
gma-miR171i-5p	ATATTGGTCCGGTTCAATAAG	gma-miR171i-5p	ATATTGGTCCGGTTCAATAAG	gma-miR171i-5p	ATATTGGTCCGGTTCAATAAG	gma-miR171i-5p	ATATTGGTCCGGTTCAATAAG			ATATTGGTCCGGTTCAATAAG	ATATTGGTCCGGTTCAATAAG		ATATTGGTCCGGTTCAATAAG		ATATTGGTCCGGTTCAATAAG	ATATTGGTCCGGTTCAATAAG	ATATTGGTCCGGTTCAATAAG	ATATTGGTCCGGTTCAATAAG	ATATTGGTCCGGTTCAATAAG	ATATTGGTCCGGTTCAATAAG	ATATTGGTCCGGTTCAATAAG	ATATTGGTCCGGTTCAATAAG	ATATTGGTCCGGTTCAATAAG
gma-miR171i-3p	TTGAGCCGTGCCAATATCAC	gma-miR171i-3p	TTGAGCCGTGCCAATATCAC	gma-miR171i-3p	TTGAGCCGTGCCAATATCAC	gma-miR171i-3p	TTGAGCCGTGCCAATATCAC	TTGAGCCGTGCCAATATCAC	TTGAGCCGTGCCAATATCAC	TTGAGCCGTGCCAATATCAC	TTGAGCCGTGCCAATATCAC	TTGAGCCGTGCCAATATCAC	TTGAGCCGTGCCAATATCAC	TTGAGCCGTGCCAATATCAC	TTGAGCCGTGCCAATATCAC	TTGAGCCGTGCCAATATCAC	TTGAGCCGTGCCAATATCAC	TTGAGCCGTGCCAATATCAC	TTGAGCCGTGCCAATATCAC	TTGAGCCGTGCCAATATCAC	TTGAGCCGTGCCAATATCAC	TTGAGCCGTGCCAATATCAC	TTGAGCCGTGCCAATATCAC
gma-miR171j-5p		gma-miR171j-5p	TATTGGCCTGGTTCACTCAGA	gma-miR171j-5p		gma-miR171j-5p
gma-miR171j-3p	TGATTGAGCCGTGCCAATATC	gma-miR171j-3p	TGATTGAGCCGTGCCAATATC	gma-miR171j-3p	TGATTGAGCCGTGCCAATATC	gma-miR171j-3p	TGATTGAGCCGTGCCAATATC	TGATTGAGCCGTGCCAATATC	TGATTGAGCCGTGCCAATATC	TGATTGAGCCGTGCCAATATC	TGATTGAGCCGTGCCAATATC	TGATTGAGCCGTGCCAATATC	TGATTGAGCCGTGCCAATATC	TGATTGAGCCGTGCCAATATC	TGATTGAGCCGTGCCAATATC	TGATTGAGCCGTGCCAATATC	TGATTGAGCCGTGCCAATATC	TGATTGAGCCGTGCCAATATC	TGATTGAGCCGTGCCAATATC	TGATTGAGCCGTGCCAATATC	TGATTGAGCCGTGCCAATATC	TGATTGAGCCGTGCCAATATC	TGATTGAGCCGTGCCAATATC
gma-miR171k-5p		gma-miR171k-5p	CGATGTTGGTGAGGTTCAATC	gma-miR171k-5p	CGATGTTGGTGAGGTTCAATC	gma-miR171k-5p	CGATGTTGGTGAGGTTCAATC	CGATGTTGGTGAGGTTCAATC	CGATGTTGGTGAGGTTCAATC	CGATGTTGGTGAGGTTCAATC	CGATGTTGGTGAGGTTCAATC	CGATGTTGGTGAGGTTCAATC	CGATGTTGGTGAGGTTCAATC	CGATGTTGGTGAGGTTCAATC	CGATGTTGGTGAGGTTCAATC	CGATGTTGGTGAGGTTCAATC	CGATGTTGGTGAGGTTCAATC	CGATGTTGGTGAGGTTCAATC	CGATGTTGGTGAGGTTCAATC	CGATGTTGGTGAGGTTCAATC	CGATGTTGGTGAGGTTCAATC	CGATGTTGGTGAGGTTCAATC	CGATGTTGGTGAGGTTCAATC
gma-miR171k-3p	TTGAGCCGCGCCAATATCACT	gma-miR171k-3p	TTGAGCCGCGCCAATATCACT	gma-miR171k-3p	TTGAGCCGCGCCAATATCACT	gma-miR171k-3p	TTGAGCCGCGCCAATATCACT	TTGAGCCGCGCCAATATCACT	TTGAGCCGCGCCAATATCACT	TTGAGCCGCGCCAATATCACT	TTGAGCCGCGCCAATATCACT	TTGAGCCGCGCCAATATCACT	TTGAGCCGCGCCAATATCACT	TTGAGCCGCGCCAATATCACT	TTGAGCCGCGCCAATATCACT	TTGAGCCGCGCCAATATCACT	TTGAGCCGCGCCAATATCACT	TTGAGCCGCGCCAATATCACT	TTGAGCCGCGCCAATATCACT	TTGAGCCGCGCCAATATCACT	TTGAGCCGCGCCAATATCACT	TTGAGCCGCGCCAATATCACT	TTGAGCCGCGCCAATATCACT
gma-miR171l-5p		gma-miR171l-5p	CGATGTTGGTGAGGTTCAATC	gma-miR171l-5p	CGATGTTGGTGAGGTTCAATC	gma-miR171l-5p	CGATGTTGGTGAGGTTCAATC	CGATGTTGGTGAGGTTCAATC	CGATGTTGGTGAGGTTCAATC	CGATGTTGGTGAGGTTCAATC	CGATGTTGGTGAGGTTCAATC	CGATGTTGGTGAGGTTCAATC	CGATGTTGGTGAGGTTCAATC	CGATGTTGGTGAGGTTCAATC	CGATGTTGGTGAGGTTCAATC	CGATGTTGGTGAGGTTCAATC	CGATGTTGGTGAGGTTCAATC	CGATGTTGGTGAGGTTCAATC	CGATGTTGGTGAGGTTCAATC	CGATGTTGGTGAGGTTCAATC	CGATGTTGGTGAGGTTCAATC	CGATGTTGGTGAGGTTCAATC	CGATGTTGGTGAGGTTCAATC
gma-miR171l-3p	TTGAGCCGCGCCAATATCACT	gma-miR171l-3p	TTGAGCCGCGCCAATATCACT	gma-miR171l-3p	TTGAGCCGCGCCAATATCACT	gma-miR171l-3p	TTGAGCCGCGCCAATATCACT	TTGAGCCGCGCCAATATCACT	TTGAGCCGCGCCAATATCACT	TTGAGCCGCGCCAATATCACT	TTGAGCCGCGCCAATATCACT	TTGAGCCGCGCCAATATCACT	TTGAGCCGCGCCAATATCACT	TTGAGCCGCGCCAATATCACT	TTGAGCCGCGCCAATATCACT	TTGAGCCGCGCCAATATCACT	TTGAGCCGCGCCAATATCACT	TTGAGCCGCGCCAATATCACT	TTGAGCCGCGCCAATATCACT	TTGAGCCGCGCCAATATCACT	TTGAGCCGCGCCAATATCACT	TTGAGCCGCGCCAATATCACT	TTGAGCCGCGCCAATATCACT
						gma-MIR171n-5p	TTAAGGTATTGGCGTGCCTCA				TTAAGGTATTGGCGTGCCTCA							TTAAGGTATTGGCGTGCCTCA				TTAAGGTATTGGCGTGCCTCA	TTGAGCCGCGTCAATATCTTA
gma-MIR171n-5p		gma-MIR171n-5p	AGGTATTGGCGTGCCTCAATT	gma-MIR171n-5p	AGGTATTGGCGTGCCTCAATT	gma-MIR171n-5p	AGGTATTGGCGTGCCTCAATT	AGGTATTGGCGTGCCTCAATT	AGGTATTGGCGTGCCTCAATT	AGGTATTGGCGTGCCTCAATT		AGGTATTGGCGTGCCTCAATT	AGGTATTGGCGTGCCTCAATT	AGGTATTGGCGTGCCTCAATT	AGGTATTGGCGTGCCTCAATT	AGGTATTGGCGTGCCTCAATT	AGGTATTGGCGTGCCTCAATT		AGGTATTGGCGTGCCTCAATT	AGGTATTGGCGTGCCTCAATT	AGGTATTGGCGTGCCTCAATT
gma-MIR171n-3p	TTGAGCCGCGTCAATATCTTA	gma-MIR171n-3p	TTGAGCCGCGTCAATATCTTA	gma-MIR171n-3p	TTGAGCCGCGTCAATATCTTA	gma-MIR171n-3p	TTGAGCCGCGTCAATATCTTA	TTGAGCCGCGTCAATATCTTA	TTGAGCCGCGTCAATATCTTA	TTGAGCCGCGTCAATATCTTA	TTGAGCCGCGTCAATATCTTA	TTGAGCCGCGTCAATATCTTA	TTGAGCCGCGTCAATATCTTA	TTGAGCCGCGTCAATATCTTA	TTGAGCCGCGTCAATATCTTA	TTGAGCCGCGTCAATATCTTA	TTGAGCCGCGTCAATATCTTA	TTGAGCCGCGTCAATATCTTA	TTGAGCCGCGTCAATATCTTA	TTGAGCCGCGTCAATATCTTA	TTGAGCCGCGTCAATATCTTA	TTGAGCCGCGTCAATATCTTA	TTAAGGTATTGGCGTGCCTCA
gma-MIR171o-5p.1	TGAGATATTGGTACGGTTCAA	gma-MIR171o-5p.1	TGAGATATTGGTACGGTTCAA	gma-MIR171o-5p.1	TGAGATATTGGTACGGTTCAA	gma-MIR171o-5p	TGAGATATTGGTACGGTTCAA						TGAGATATTGGTACGGTTCAA		TGAGATATTGGTACGGTTCAA					TGAGATATTGGTACGGTTCAA	TGAGATATTGGTACGGTTCAA		TGAGATATTGGTACGGTTCAA
gma-MIR171o-5p.2	AGATATTGGTACGGTTCAATC	gma-MIR171o-5p.2	AGATATTGGTACGGTTCAATC	gma-MIR171o-5p.2	AGATATTGGTACGGTTCAATC	gma-MIR171o-5p	AGATATTGGTACGGTTCAATC	AGATATTGGTACGGTTCAATC	AGATATTGGTACGGTTCAATC	AGATATTGGTACGGTTCAATC	AGATATTGGTACGGTTCAATC	AGATATTGGTACGGTTCAATC		AGATATTGGTACGGTTCAATC		AGATATTGGTACGGTTCAATC	AGATATTGGTACGGTTCAATC	AGATATTGGTACGGTTCAATC	AGATATTGGTACGGTTCAATC			AGATATTGGTACGGTTCAATC
gma-MIR171o-3p		gma-MIR171o-3p	TGATTGAGCCGTGCCAATATC	gma-MIR171o-3p	TGATTGAGCCGTGCCAATATC	gma-MIR171o-3p	TGATTGAGCCGTGCCAATATC		TGATTGAGCCGTGCCAATATC	TGATTGAGCCGTGCCAATATC		TGATTGAGCCGTGCCAATATC	TGATTGAGCCGTGCCAATATC	TGATTGAGCCGTGCCAATATC	TGATTGAGCCGTGCCAATATC	TGATTGAGCCGTGCCAATATC	TGATTGAGCCGTGCCAATATC	TGATTGAGCCGTGCCAATATC	TGATTGAGCCGTGCCAATATC	TGATTGAGCCGTGCCAATATC	TGATTGAGCCGTGCCAATATC	TGATTGAGCCGTGCCAATATC	TGATTGAGCCGTGCCAATATC
						gma-MIR171o-3p	TTGAGCCGTGCCAATATCACA	TTGAGCCGTGCCAATATCACA			TTGAGCCGTGCCAATATCACA
gma-MIR171p-5p		gma-MIR171p-5p	AGGTATTGCCGTGCCTCAATC	gma-MIR171p-5p		gma-MIR171p-5p
gma-MIR171p-3p	TTGAGCCGCGTCAATATCTTA	gma-MIR171p-3p	TTGAGCCGCGTCAATATCTTA	gma-MIR171p-3p	TTGAGCCGCGTCAATATCTTA	gma-MIR171p-3p	TTGAGCCGCGTCAATATCTTA	TTGAGCCGCGTCAATATCTTA	TTGAGCCGCGTCAATATCTTA	TTGAGCCGCGTCAATATCTTA	TTGAGCCGCGTCAATATCTTA	TTGAGCCGCGTCAATATCTTA	TTGAGCCGCGTCAATATCTTA	TTGAGCCGCGTCAATATCTTA	TTGAGCCGCGTCAATATCTTA	TTGAGCCGCGTCAATATCTTA	TTGAGCCGCGTCAATATCTTA	TTGAGCCGCGTCAATATCTTA	TTGAGCCGCGTCAATATCTTA	TTGAGCCGCGTCAATATCTTA	TTGAGCCGCGTCAATATCTTA	TTGAGCCGCGTCAATATCTTA	TTGAGCCGCGTCAATATCTTA
gma-MIR171r-5p		gma-MIR171r-5p	GTGGTATTGCTTCTGCTCATC	gma-MIR171r-5p		gma-MIR171r-5p
gma-MIR171r-3p	CGAGCCGAATCAATACCACTC	gma-MIR171r-3p	CGAGCCGAATCAATACCACTC	gma-MIR171r-3p	CGAGCCGAATCAATACCACTC	gma-MIR171r-3p	CGAGCCGAATCAATACCACTC	CGAGCCGAATCAATACCACTC	CGAGCCGAATCAATACCACTC	CGAGCCGAATCAATACCACTC	CGAGCCGAATCAATACCACTC	CGAGCCGAATCAATACCACTC	CGAGCCGAATCAATACCACTC	CGAGCCGAATCAATACCACTC	CGAGCCGAATCAATACCACTC	CGAGCCGAATCAATACCACTC	CGAGCCGAATCAATACCACTC	CGAGCCGAATCAATACCACTC	CGAGCCGAATCAATACCACTC	CGAGCCGAATCAATACCACTC	CGAGCCGAATCAATACCACTC	CGAGCCGAATCAATACCACTC	CGAGCCGAATCAATACCACTC
gma-MIR171s-5p		gma-MIR171s-5p	GTGGTATTGCTTCTGTTCATC	gma-MIR171s-5p		gma-MIR171s-5p
gma-MIR171s-3p	CGAGCCGAATCAATACCACTC	gma-MIR171s-3p	CGAGCCGAATCAATACCACTC	gma-MIR171s-3p	CGAGCCGAATCAATACCACTC	gma-MIR171s-3p	CGAGCCGAATCAATACCACTC	CGAGCCGAATCAATACCACTC	CGAGCCGAATCAATACCACTC	CGAGCCGAATCAATACCACTC	CGAGCCGAATCAATACCACTC	CGAGCCGAATCAATACCACTC	CGAGCCGAATCAATACCACTC	CGAGCCGAATCAATACCACTC	CGAGCCGAATCAATACCACTC	CGAGCCGAATCAATACCACTC	CGAGCCGAATCAATACCACTC	CGAGCCGAATCAATACCACTC	CGAGCCGAATCAATACCACTC	CGAGCCGAATCAATACCACTC	CGAGCCGAATCAATACCACTC	CGAGCCGAATCAATACCACTC	CGAGCCGAATCAATACCACTC
						gma-miR172a-5p	GTAGCATCATCAAGATTCACA		GTAGCATCATCAAGATTCACA							GTAGCATCATCAAGATTCACA	GTAGCATCATCAAGATTCACA		GTAGCATCATCAAGATTCACA	GTAGCATCATCAAGATTCACA		GTAGCATCATCAAGATTCACA
gma-miR172a-5p		gma-miR172a-5p	TAGCATCATCAAGATTCACAT	gma-miR172a-5p	TAGCATCATCAAGATTCACAT	gma-miR172a-5p	TAGCATCATCAAGATTCACAT	TAGCATCATCAAGATTCACAT	TAGCATCATCAAGATTCACAT	TAGCATCATCAAGATTCACAT	TAGCATCATCAAGATTCACAT	TAGCATCATCAAGATTCACAT	TAGCATCATCAAGATTCACAT	TAGCATCATCAAGATTCACAT	TAGCATCATCAAGATTCACAT			TAGCATCATCAAGATTCACAT			TAGCATCATCAAGATTCACAT		TAGCATCATCAAGATTCACAT
gma-miR172a-3p	AGAATCTTGATGATGCTGCAT	gma-miR172a-3p	AGAATCTTGATGATGCTGCAT	gma-miR172a-3p	AGAATCTTGATGATGCTGCAT	gma-miR172a-3p	AGAATCTTGATGATGCTGCAT	AGAATCTTGATGATGCTGCAT	AGAATCTTGATGATGCTGCAT	AGAATCTTGATGATGCTGCAT	AGAATCTTGATGATGCTGCAT	AGAATCTTGATGATGCTGCAT	AGAATCTTGATGATGCTGCAT	AGAATCTTGATGATGCTGCAT	AGAATCTTGATGATGCTGCAT	AGAATCTTGATGATGCTGCAT	AGAATCTTGATGATGCTGCAT	AGAATCTTGATGATGCTGCAT	AGAATCTTGATGATGCTGCAT	AGAATCTTGATGATGCTGCAT	AGAATCTTGATGATGCTGCAT	AGAATCTTGATGATGCTGCAT	AGAATCTTGATGATGCTGCAT
						gma-miR172b-5p	GTTTGCGGATGTAGCATCATCAAG								GTTTGCGGATGTAGCATCATCAAG
						gma-miR172b-5p	GTAGCATCATCAAGATTCACA		GTAGCATCATCAAGATTCACA							GTAGCATCATCAAGATTCACA	GTAGCATCATCAAGATTCACA		GTAGCATCATCAAGATTCACA	GTAGCATCATCAAGATTCACA		GTAGCATCATCAAGATTCACA
gma-miR172b-5p		gma-miR172b-5p	TAGCATCATCAAGATTCACAT	gma-miR172b-5p	TAGCATCATCAAGATTCACAT	gma-miR172b-5p	TAGCATCATCAAGATTCACAT	TAGCATCATCAAGATTCACAT	TAGCATCATCAAGATTCACAT	TAGCATCATCAAGATTCACAT	TAGCATCATCAAGATTCACAT	TAGCATCATCAAGATTCACAT	TAGCATCATCAAGATTCACAT	TAGCATCATCAAGATTCACAT				TAGCATCATCAAGATTCACAT			TAGCATCATCAAGATTCACAT		TAGCATCATCAAGATTCACAT
gma-miR172b-3p	AGAATCTTGATGATGCTGCAT	gma-miR172b-3p	AGAATCTTGATGATGCTGCAT	gma-miR172b-3p	AGAATCTTGATGATGCTGCAT	gma-miR172b-3p	AGAATCTTGATGATGCTGCAT	AGAATCTTGATGATGCTGCAT	AGAATCTTGATGATGCTGCAT	AGAATCTTGATGATGCTGCAT	AGAATCTTGATGATGCTGCAT	AGAATCTTGATGATGCTGCAT	AGAATCTTGATGATGCTGCAT	AGAATCTTGATGATGCTGCAT	AGAATCTTGATGATGCTGCAT	AGAATCTTGATGATGCTGCAT	AGAATCTTGATGATGCTGCAT	AGAATCTTGATGATGCTGCAT	AGAATCTTGATGATGCTGCAT	AGAATCTTGATGATGCTGCAT	AGAATCTTGATGATGCTGCAT	AGAATCTTGATGATGCTGCAT	AGAATCTTGATGATGCTGCAT
gma-miR172c-5p	GGAGCATCATCAAGATTCACA	gma-miR172c-5p	GGAGCATCATCAAGATTCACA	gma-miR172c-5p		gma-miR172c-5p
gma-miR172c-3p	GGGAATCTTGATGATGCTGCA	gma-miR172c-3p	GGGAATCTTGATGATGCTGCA	gma-miR172c-3p	GGGAATCTTGATGATGCTGCA	gma-miR172c-3p	GGGAATCTTGATGATGCTGCA	GGGAATCTTGATGATGCTGCA	GGGAATCTTGATGATGCTGCA	GGAATCTTGATGATGCTGCAG	GGGAATCTTGATGATGCTGCA	GGGAATCTTGATGATGCTGCA	GGGAATCTTGATGATGCTGCA	GGGAATCTTGATGATGCTGCA	GGGAATCTTGATGATGCTGCA	GGAATCTTGATGATGCTGCAG	GGAATCTTGATGATGCTGCAG				GGAATCTTGATGATGCTGCAG
						gma-miR172c-3p	GGAATCTTGATGATGCTGCAG												GGAATCTTGATGATGCTGCAG
gma-miR172d-5p	GGAGCATCATCAAGATTCACA	gma-miR172d-5p	GGAGCATCATCAAGATTCACA	gma-miR172d-5p		gma-miR172d-5p
gma-miR172d-3p	GGGAATCTTGATGATGCTGCA	gma-miR172d-3p	GGGAATCTTGATGATGCTGCA	gma-miR172d-3p	GGGAATCTTGATGATGCTGCA	gma-miR172d-3p	GGGAATCTTGATGATGCTGCA	GGGAATCTTGATGATGCTGCA	GGGAATCTTGATGATGCTGCA	GGAATCTTGATGATGCTGCAG	GGGAATCTTGATGATGCTGCA	GGGAATCTTGATGATGCTGCA	GGGAATCTTGATGATGCTGCA	GGGAATCTTGATGATGCTGCA	GGGAATCTTGATGATGCTGCA	GGAATCTTGATGATGCTGCAG	GGAATCTTGATGATGCTGCAG				GGAATCTTGATGATGCTGCAG
						gma-miR172d-3p	GGAATCTTGATGATGCTGCAG												GGAATCTTGATGATGCTGCAG
gma-miR172e-5p	GGAGCATCATCAAGATTCACA	gma-miR172e-5p	GGAGCATCATCAAGATTCACA	gma-miR172e-5p		gma-miR172e-5p
gma-miR172e-3p	GGGAATCTTGATGATGCTGCA	gma-miR172e-3p	GGGAATCTTGATGATGCTGCA	gma-miR172e-3p	GGGAATCTTGATGATGCTGCA	gma-miR172e-3p	GGGAATCTTGATGATGCTGCA	GGGAATCTTGATGATGCTGCA	GGGAATCTTGATGATGCTGCA	GGAATCTTGATGATGCTGCAG	GGGAATCTTGATGATGCTGCA	GGGAATCTTGATGATGCTGCA	GGGAATCTTGATGATGCTGCA	GGGAATCTTGATGATGCTGCA	GGGAATCTTGATGATGCTGCA	GGAATCTTGATGATGCTGCAG	GGAATCTTGATGATGCTGCAG				GGAATCTTGATGATGCTGCAG
						gma-miR172e-3p	GGAATCTTGATGATGCTGCAG												GGAATCTTGATGATGCTGCAG
						gma-miR172f-5p	GTAGCATCATCAAGATTCACA		GTAGCATCATCAAGATTCACA							GTAGCATCATCAAGATTCACA	GTAGCATCATCAAGATTCACA		GTAGCATCATCAAGATTCACA	GTAGCATCATCAAGATTCACA		GTAGCATCATCAAGATTCACA
gma-miR172f-5p		gma-miR172f-5p	TAGCATCATCAAGATTCACAT	gma-miR172f-5p	TAGCATCATCAAGATTCACAT	gma-miR172f-5p	TAGCATCATCAAGATTCACAT	TAGCATCATCAAGATTCACAT	TAGCATCATCAAGATTCACAT	TAGCATCATCAAGATTCACAT	TAGCATCATCAAGATTCACAT	TAGCATCATCAAGATTCACAT	TAGCATCATCAAGATTCACAT	TAGCATCATCAAGATTCACAT	TAGCATCATCAAGATTCACAT			TAGCATCATCAAGATTCACAT			TAGCATCATCAAGATTCACAT		TAGCATCATCAAGATTCACAT
gma-miR172f-3p	AGAATCTTGATGATGCTGCAT	gma-miR172f-3p	AGAATCTTGATGATGCTGCAT	gma-miR172f-3p	AGAATCTTGATGATGCTGCAT	gma-miR172f-3p	AGAATCTTGATGATGCTGCAT	AGAATCTTGATGATGCTGCAT	AGAATCTTGATGATGCTGCAT	AGAATCTTGATGATGCTGCAT	AGAATCTTGATGATGCTGCAT	AGAATCTTGATGATGCTGCAT	AGAATCTTGATGATGCTGCAT	AGAATCTTGATGATGCTGCAT	AGAATCTTGATGATGCTGCAT	AGAATCTTGATGATGCTGCAT	AGAATCTTGATGATGCTGCAT	AGAATCTTGATGATGCTGCAT	AGAATCTTGATGATGCTGCAT	AGAATCTTGATGATGCTGCAT	AGAATCTTGATGATGCTGCAT	AGAATCTTGATGATGCTGCAT	AGAATCTTGATGATGCTGCAT
						gma-miR172g-5p	GCAGCACCATCAAGATTCACAT	GCAGCACCATCAAGATTCACAT	GCAGCACCATCAAGATTCACAT					GCAGCACCATCAAGATTCACAT
						gma-miR172g-5p	GCAGCACCATCAAGATTCAC					GCAGCACCATCAAGATTCAC			GCAGCACCATCAAGATTCAC
						gma-miR172g-5p	CAGCACCATCAAGATTCACAT												CAGCACCATCAAGATTCACAT
gma-miR172g-5p		gma-miR172g-5p	GCAGCACCATCAAGATTCACA	gma-miR172g-5p	GCAGCACCATCAAGATTCACA	gma-miR172g-5p	GCAGCACCATCAAGATTCACA	GCAGCACCATCAAGATTCACA		GCAGCACCATCAAGATTCACA	GCAGCACCATCAAGATTCACA		GCAGCACCATCAAGATTCACA			GCAGCACCATCAAGATTCACA	GCAGCACCATCAAGATTCACA	GCAGCACCATCAAGATTCACA	GCAGCACCATCAAGATTCACA	GCAGCACCATCAAGATTCACA	GCAGCACCATCAAGATTCACA	GCAGCACCATCAAGATTCACA
gma-miR172g-3p	AGAATCTTGATGATGCTGCAT	gma-miR172g-3p	AGAATCTTGATGATGCTGCAT	gma-miR172g-3p	AGAATCTTGATGATGCTGCAT	gma-miR172g-3p	AGAATCTTGATGATGCTGCAT	AGAATCTTGATGATGCTGCAT	AGAATCTTGATGATGCTGCAT	AGAATCTTGATGATGCTGCAT	AGAATCTTGATGATGCTGCAT	AGAATCTTGATGATGCTGCAT	AGAATCTTGATGATGCTGCAT	AGAATCTTGATGATGCTGCAT	AGAATCTTGATGATGCTGCAT	AGAATCTTGATGATGCTGCAT	AGAATCTTGATGATGCTGCAT	AGAATCTTGATGATGCTGCAT	AGAATCTTGATGATGCTGCAT	AGAATCTTGATGATGCTGCAT	AGAATCTTGATGATGCTGCAT	AGAATCTTGATGATGCTGCAT	AGAATCTTGATGATGCTGCAT
gma-miR172h-5p		gma-miR172h-5p	GCAGCAGCATCAAGATTCACA	gma-miR172h-5p	GCAGCAGCATCAAGATTCACA	gma-miR172h-5p	GCAGCAGCATCAAGATTCACA	GCAGCAGCATCAAGATTCACA	GCAGCAGCATCAAGATTCACA	GCAGCAGCATCAAGATTCACA	GCAGCAGCATCAAGATTCACA	GCAGCAGCATCAAGATTCACA	GCAGCAGCATCAAGATTCACA	GCAGCAGCATCAAGATTCACA	GCAGCAGCATCAAGATTCACA	GCAGCAGCATCAAGATTCACA	GCAGCAGCATCAAGATTCACA	GCAGCAGCATCAAGATTCACA	GCAGCAGCATCAAGATTCACA	GCAGCAGCATCAAGATTCACA	GCAGCAGCATCAAGATTCACA	GCAGCAGCATCAAGATTCACA	GCAGCAGCATCAAGATTCACA
gma-miR172h-3p	AGAATCTTGATGATGCTGCAT	gma-miR172h-3p	AGAATCTTGATGATGCTGCAT	gma-miR172h-3p	AGAATCTTGATGATGCTGCAT	gma-miR172h-3p	AGAATCTTGATGATGCTGCAT	AGAATCTTGATGATGCTGCAT	AGAATCTTGATGATGCTGCAT	AGAATCTTGATGATGCTGCAT	AGAATCTTGATGATGCTGCAT	AGAATCTTGATGATGCTGCAT	AGAATCTTGATGATGCTGCAT	AGAATCTTGATGATGCTGCAT	AGAATCTTGATGATGCTGCAT	AGAATCTTGATGATGCTGCAT	AGAATCTTGATGATGCTGCAT	AGAATCTTGATGATGCTGCAT	AGAATCTTGATGATGCTGCAT	AGAATCTTGATGATGCTGCAT	AGAATCTTGATGATGCTGCAT	AGAATCTTGATGATGCTGCAT	AGAATCTTGATGATGCTGCAT
gma-miR172i-5p	GCAGCAGCATCAAGATTCACA	gma-miR172i-5p	GCAGCAGCATCAAGATTCACA	gma-miR172i-5p	GCAGCAGCATCAAGATTCACA	gma-miR172i-5p	GCAGCAGCATCAAGATTCACA	GCAGCAGCATCAAGATTCACA	GCAGCAGCATCAAGATTCACA	GCAGCAGCATCAAGATTCACA	GCAGCAGCATCAAGATTCACA	GCAGCAGCATCAAGATTCACA	GCAGCAGCATCAAGATTCACA	GCAGCAGCATCAAGATTCACA	GCAGCAGCATCAAGATTCACA	GCAGCAGCATCAAGATTCACA	GCAGCAGCATCAAGATTCACA	GCAGCAGCATCAAGATTCACA	GCAGCAGCATCAAGATTCACA	GCAGCAGCATCAAGATTCACA	GCAGCAGCATCAAGATTCACA	GCAGCAGCATCAAGATTCACA	GCAGCAGCATCAAGATTCACA
gma-miR172i-3p.2	GAATCTTGATGATGCTGCAT	gma-miR172i-3p.2	GAATCTTGATGATGCTGCAT	gma-miR172i-3p.2	GAATCTTGATGATGCTGCAT	gma-miR172i-3p	GAATCTTGATGATGCTGCAT									GAATCTTGATGATGCTGCAT	GAATCTTGATGATGCTGCAT	GAATCTTGATGATGCTGCAT	GAATCTTGATGATGCTGCAT	GAATCTTGATGATGCTGCAT	GAATCTTGATGATGCTGCAT	GAATCTTGATGATGCTGCAT	GAATCTTGATGATGCTGCAT
gma-miR172i-3p.1	GGAATCTTGATGATGCTGCAT	gma-miR172i-3p.1	GGAATCTTGATGATGCTGCAT	gma-miR172i-3p.1	GGAATCTTGATGATGCTGCAT	gma-miR172i-3p	GGAATCTTGATGATGCTGCAT	GGAATCTTGATGATGCTGCAT	GGAATCTTGATGATGCTGCAT	GGAATCTTGATGATGCTGCAT	GGAATCTTGATGATGCTGCAT	GGAATCTTGATGATGCTGCAT	GGAATCTTGATGATGCTGCAT	GGAATCTTGATGATGCTGCAT	GGAATCTTGATGATGCTGCAT
gma-miR172j-5p		gma-miR172j-5p	GCAGCAGCATCAAGATTCACA	gma-miR172j-5p	GCAGCAGCATCAAGATTCACA	gma-miR172j-5p	GCAGCAGCATCAAGATTCACA	GCAGCAGCATCAAGATTCACA	GCAGCAGCATCAAGATTCACA	GCAGCAGCATCAAGATTCACA	GCAGCAGCATCAAGATTCACA	GCAGCAGCATCAAGATTCACA	GCAGCAGCATCAAGATTCACA	GCAGCAGCATCAAGATTCACA	GCAGCAGCATCAAGATTCACA	GCAGCAGCATCAAGATTCACA	GCAGCAGCATCAAGATTCACA	GCAGCAGCATCAAGATTCACA	GCAGCAGCATCAAGATTCACA	GCAGCAGCATCAAGATTCACA	GCAGCAGCATCAAGATTCACA	GCAGCAGCATCAAGATTCACA	GCAGCAGCATCAAGATTCACA
gma-miR172j-3p	AGAATCTTGATGATGCTGCAT	gma-miR172j-3p	AGAATCTTGATGATGCTGCAT	gma-miR172j-3p	AGAATCTTGATGATGCTGCAT	gma-miR172j-3p	AGAATCTTGATGATGCTGCAT	AGAATCTTGATGATGCTGCAT	AGAATCTTGATGATGCTGCAT	AGAATCTTGATGATGCTGCAT	AGAATCTTGATGATGCTGCAT	AGAATCTTGATGATGCTGCAT	AGAATCTTGATGATGCTGCAT	AGAATCTTGATGATGCTGCAT	AGAATCTTGATGATGCTGCAT	AGAATCTTGATGATGCTGCAT	AGAATCTTGATGATGCTGCAT	AGAATCTTGATGATGCTGCAT	AGAATCTTGATGATGCTGCAT	AGAATCTTGATGATGCTGCAT	AGAATCTTGATGATGCTGCAT	AGAATCTTGATGATGCTGCAT	AGAATCTTGATGATGCTGCAT
gma-miR172k-5p		gma-miR172k-5p	GTAGCACCATCAAGATTCAC	gma-miR172k-5p		gma-miR172k-5p
gma-miR172k-3p.1	TGAATCTTGATGATGCTGCAT	gma-miR172k-3p.1	TGAATCTTGATGATGCTGCAT	gma-miR172k-3p.1	TGAATCTTGATGATGCTGCAT	gma-miR172k-3p	TGAATCTTGATGATGCTGCAT										TGAATCTTGATGATGCTGCAT			TGAATCTTGATGATGCTGCAT	TGAATCTTGATGATGCTGCAT	TGAATCTTGATGATGCTGCAT	TGAATCTTGATGATGCTGCAT
gma-miR172k-3p.2	GAATCTTGATGATGCTGCAT	gma-miR172k-3p.2	GAATCTTGATGATGCTGCAT	gma-miR172k-3p.2	GAATCTTGATGATGCTGCAT	gma-miR172k-3p	GAATCTTGATGATGCTGCAT	GAATCTTGATGATGCTGCAT	GAATCTTGATGATGCTGCAT	GAATCTTGATGATGCTGCAT	GAATCTTGATGATGCTGCAT	GAATCTTGATGATGCTGCAT	GAATCTTGATGATGCTGCAT	GAATCTTGATGATGCTGCAT	GAATCTTGATGATGCTGCAT	GAATCTTGATGATGCTGCAT		GAATCTTGATGATGCTGCAT	GAATCTTGATGATGCTGCAT
gma-miR172l-5p		gma-miR172l-5p	CAGCGGCATCAAGATTCACAC	gma-miR172l-5p		gma-miR172l-5p
gma-miR172l-3p.2	GAATCTTGATGATGCTGCAT	gma-miR172l-3p.2	GAATCTTGATGATGCTGCAT	gma-miR172l-3p.2	GAATCTTGATGATGCTGCAT	gma-miR172l-3p	GAATCTTGATGATGCTGCAT									GAATCTTGATGATGCTGCAT	GAATCTTGATGATGCTGCAT	GAATCTTGATGATGCTGCAT	GAATCTTGATGATGCTGCAT	GAATCTTGATGATGCTGCAT	GAATCTTGATGATGCTGCAT	GAATCTTGATGATGCTGCAT	GAATCTTGATGATGCTGCAT
gma-miR172l-3p.1	GGAATCTTGATGATGCTGCAT	gma-miR172l-3p.1	GGAATCTTGATGATGCTGCAT	gma-miR172l-3p.1	GGAATCTTGATGATGCTGCAT	gma-miR172l-3p	GGAATCTTGATGATGCTGCAT	GGAATCTTGATGATGCTGCAT	GGAATCTTGATGATGCTGCAT	GGAATCTTGATGATGCTGCAT	GGAATCTTGATGATGCTGCAT	GGAATCTTGATGATGCTGCAT	GGAATCTTGATGATGCTGCAT	GGAATCTTGATGATGCTGCAT	GGAATCTTGATGATGCTGCAT
gma-miR2109-5p	TGCGAGTGTCTTCGCCTCTGA	gma-miR2109-5p	TGCGAGTGTCTTCGCCTCTGA	gma-miR2109-5p	TGCGAGTGTCTTCGCCTCTGA	gma-miR2109-5p	TGCGAGTGTCTTCGCCTCTGA	TGCGAGTGTCTTCGCCTCTGA	TGCGAGTGTCTTCGCCTCTGA	TGCGAGTGTCTTCGCCTCTGA	TGCGAGTGTCTTCGCCTCTGA	TGCGAGTGTCTTCGCCTCTGA	TGCGAGTGTCTTCGCCTCTGA	TGCGAGTGTCTTCGCCTCTGA	TGCGAGTGTCTTCGCCTCTGA	TGCGAGTGTCTTCGCCTCTGA	TGCGAGTGTCTTCGCCTCTGA	TGCGAGTGTCTTCGCCTCTGA	TGCGAGTGTCTTCGCCTCTGA	TGCGAGTGTCTTCGCCTCTGA	TGCGAGTGTCTTCGCCTCTGA	TGCGAGTGTCTTCGCCTCTGA	TGCGAGTGTCTTCGCCTCTGA
gma-miR2109-3p		gma-miR2109-3p	GGAGGCGTAGATACTCACACC	gma-miR2109-3p	GGAGGCGTAGATACTCACACC	gma-miR2109-3p	GGAGGCGTAGATACTCACACC	GGAGGCGTAGATACTCACACC	GGAGGCGTAGATACTCACACC	GGAGGCGTAGATACTCACACC	GGAGGCGTAGATACTCACACC	GGAGGCGTAGATACTCACACC	GGAGGCGTAGATACTCACACC	GGAGGCGTAGATACTCACACC	GGAGGCGTAGATACTCACACC	GGAGGCGTAGATACTCACACC	GGAGGCGTAGATACTCACACC	GGAGGCGTAGATACTCACACC	GGAGGCGTAGATACTCACACC	GGAGGCGTAGATACTCACACC	GGAGGCGTAGATACTCACACC	GGAGGCGTAGATACTCACACC	GGAGGCGTAGATACTCACACC
gma-miR2111a-5p		gma-miR2111a-5p	TAATCTGCATCCTGAGGTTTA	gma-miR2111a-5p	TAATCTGCATCCTGAGGTTTA	gma-miR2111a-5p	TAATCTGCATCCTGAGGTTTA	TAATCTGCATCCTGAGGTTTA	TAATCTGCATCCTGAGGTTTA	TAATCTGCATCCTGAGGTTTA	TAATCTGCATCCTGAGGTTTA	TAATCTGCATCCTGAGGTTTA	TAATCTGCATCCTGAGGTTTA	TAATCTGCATCCTGAGGTTTA	TAATCTGCATCCTGAGGTTTA	TAATCTGCATCCTGAGGTTTA	TAATCTGCATCCTGAGGTTTA	TAATCTGCATCCTGAGGTTTA	TAATCTGCATCCTGAGGTTTA	TAATCTGCATCCTGAGGTTTA	TAATCTGCATCCTGAGGTTTA	TAATCTGCATCCTGAGGTTTA	TAATCTGCATCCTGAGGTTTA
gma-miR2111a-3p	GTCCTTGGGATGCAGATTACG	gma-miR2111a-3p	GTCCTTGGGATGCAGATTACG	gma-miR2111a-3p	GTCCTTGGGATGCAGATTACG	gma-miR2111a-3p	GTCCTTGGGATGCAGATTACG	GTCCTTGGGATGCAGATTACG	GTCCTTGGGATGCAGATTACG	GTCCTTGGGATGCAGATTACG	GTCCTTGGGATGCAGATTACG.	GTCCTTGGGATGCAGATTACG	GTCCTTGGGATGCAGATTACG	GTCCTTGGGATGCAGATTACG	GTCCTTGGGATGCAGATTACG	GTCCTTGGGATGCAGATTACG	GTCCTTGGGATGCAGATTACG	GTCCTTGGGATGCAGATTACG	GTCCTTGGGATGCAGATTACG	GTCCTTGGGATGCAGATTACG	GTCCTTGGGATGCAGATTACG	GTCCTTGGGATGCAGATTACG	GTCCTTGGGATGCAGATTACG
gma-miR2111b-5p	TAATCTGCATCCTGAGGTTTA	gma-miR2111b-5p	TAATCTGCATCCTGAGGTTTA	gma-miR2111b-5p	TAATCTGCATCCTGAGGTTTA	gma-miR2111b-5p	TAATCTGCATCCTGAGGTTTA	TAATCTGCATCCTGAGGTTTA	TAATCTGCATCCTGAGGTTTA	TAATCTGCATCCTGAGGTTTA	TAATCTGCATCCTGAGGTTTA	TAATCTGCATCCTGAGGTTTA	ATCCTTGGGATGTAGATTACC	TAATCTGCATCCTGAGGTTTA	TAATCTGCATCCTGAGGTTTA	TAATCTGCATCCTGAGGTTTA	TAATCTGCATCCTGAGGTTTA	TAATCTGCATCCTGAGGTTTA	TAATCTGCATCCTGAGGTTTA	TAATCTGCATCCTGAGGTTTA	TAATCTGCATCCTGAGGTTTA	TAATCTGCATCCTGAGGTTTA	TAATCTGCATCCTGAGGTTTA
gma-miR2111b-3p		gma-miR2111b-3p	ATCCTTGGGATGTAGATTACC	gma-miR2111b-3p		gma-miR2111b-3p
gma-miR2111c-5p	TAATCTGCATCCTGAGGTTTA	gma-miR2111c-5p	TAATCTGCATCCTGAGGTTTA	gma-miR2111c-5p	TAATCTGCATCCTGAGGTTTA	gma-miR2111c-5p	TAATCTGCATCCTGAGGTTTA	TAATCTGCATCCTGAGGTTTA	TAATCTGCATCCTGAGGTTTA	TAATCTGCATCCTGAGGTTTA	TAATCTGCATCCTGAGGTTTA	TAATCTGCATCCTGAGGTTTA	TAATCTGCATCCTGAGGTTTA	TAATCTGCATCCTGAGGTTTA	TAATCTGCATCCTGAGGTTTA	TAATCTGCATCCTGAGGTTTA	TAATCTGCATCCTGAGGTTTA	TATGAAGGGGTAATCTGCATC	TAATCTGCATCCTGAGGTTTA	TAATCTGCATCCTGAGGTTTA	TAATCTGCATCCTGAGGTTTA	TAATCTGCATCCTGAGGTTTA	TAATCTGCATCCTGAGGTTTA
gma-miR2111c-3p		gma-miR2111c-3p	ATCCTTGGGATGCAGATTATC	gma-miR2111c-3p		gma-miR2111c-3p
gma-miR2111e-5p	TAATCTGCATCCTGAGGTTTA	gma-miR2111e-5p	TAATCTGCATCCTGAGGTTTA	gma-miR2111e-5p	TAATCTGCATCCTGAGGTTTA	gma-miR2111e-5p	TAATCTGCATCCTGAGGTTTA	TAATCTGCATCCTGAGGTTTA	TAATCTGCATCCTGAGGTTTA	TAATCTGCATCCTGAGGTTTA	TAATCTGCATCCTGAGGTTTA	ATCCTTGGGATGTAGATTACC	TAATCTGCATCCTGAGGTTTA	TAATCTGCATCCTGAGGTTTA	TAATCTGCATCCTGAGGTTTA	TAATCTGCATCCTGAGGTTTA	TAATCTGCATCCTGAGGTTTA	TAATCTGCATCCTGAGGTTTA	TAATCTGCATCCTGAGGTTTA	TAATCTGCATCCTGAGGTTTA	TAATCTGCATCCTGAGGTTTA	TAATCTGCATCCTGAGGTTTA	TAATCTGCATCCTGAGGTTTA
gma-miR2111e-3p		gma-miR2111e-3p	ATCCTTGGGATGTAGATTACC	gma-miR2111e-3p		gma-miR2111e-3p
gma-miR2111f-5p	TAATCTGCATCCTGAGGTTTA	gma-miR2111f-5p	TAATCTGCATCCTGAGGTTTA	gma-miR2111f-5p	TAATCTGCATCCTGAGGTTTA	gma-miR2111f-5p	TAATCTGCATCCTGAGGTTTA	TAATCTGCATCCTGAGGTTTA	TAATCTGCATCCTGAGGTTTA	TAATCTGCATCCTGAGGTTTA	TAATCTGCATCCTGAGGTTTA	GTCCTTGGGATGCAGATTATC	TAATCTGCATCCTGAGGTTTA	TAATCTGCATCCTGAGGTTTA	TAATCTGCATCCTGAGGTTTA	TAATCTGCATCCTGAGGTTTA	TAATCTGCATCCTGAGGTTTA	TAATCTGCATCCTGAGGTTTA	TAATCTGCATCCTGAGGTTTA	TAATCTGCATCCTGAGGTTTA	TAATCTGCATCCTGAGGTTTA	TAATCTGCATCCTGAGGTTTA	TAATCTGCATCCTGAGGTTTA
gma-miR2111f-3p		gma-miR2111f-3p	GTCCTTGGGATGCAGATTATC	gma-miR2111f-3p	GTCCTTGGGATGCAGATTATC	gma-miR2111f-3p	GTCCTTGGGATGCAGATTATC	GTCCTTGGGATGCAGATTATC	GTCCTTGGGATGCAGATTATC	GTCCTTGGGATGCAGATTATC	GTCCTTGGGATGCAGATTATC	TAATCTGCATCCTGAGGTTTA	GTCCTTGGGATGCAGATTATC	GTCCTTGGGATGCAGATTATC	GTCCTTGGGATGCAGATTATC	GTCCTTGGGATGCAGATTATC	GTCCTTGGGATGCAGATTATC	GTCCTTGGGATGCAGATTATC	GTCCTTGGGATGCAGATTATC	GTCCTTGGGATGCAGATTATC	GTCCTTGGGATGCAGATTATC	GTCCTTGGGATGCAGATTATC	GTCCTTGGGATGCAGATTATC
gma-miR2118a-5p-1	GAGAAGAGCTTGAGGAAGTGATG	gma-miR2118a-5p-1	GAGAAGAGCTTGAGGAAGTGATG	gma-miR2118a-5p-1	GAGAAGAGCTTGAGGAAGTGATG	gma-miR2118a-5p-1	GAGAAGAGCTTGAGGAAGTGATG	GAGAAGAGCTTGAGGAAGTGATG	GAGAAGAGCTTGAGGAAGTGATG	GAGAAGAGCTTGAGGAAGTGATG	GAGAAGAGCTTGAGGAAGTGATG	GAGAAGAGCTTGAGGAAGTGATG	GAGAAGAGCTTGAGGAAGTGATG	GAGAAGAGCTTGAGGAAGTGATG	GAGAAGAGCTTGAGGAAGTGATG	GAGAAGAGCTTGAGGAAGTGATG	GAGAAGAGCTTGAGGAAGTGATG	GAGAAGAGCTTGAGGAAGTGATG	GAGAAGAGCTTGAGGAAGTGATG	GAGAAGAGCTTGAGGAAGTGATG	GAGAAGAGCTTGAGGAAGTGATG	GAGAAGAGCTTGAGGAAGTGATG	GAGAAGAGCTTGAGGAAGTGATG
gma-miR2118a-5p-2	GGAGATGGGAGGGTCGGTAAAG	gma-miR2118a-5p-2	GGAGATGGGAGGGTCGGTAAAG	gma-miR2118a-5p-2	GGAGATGGGAGGGTCGGTAAAG	gma-miR2118a-5p-2	GGAGATGGGAGGGTCGGTAAAG	GGAGATGGGAGGGTCGGTAAAG	GGAGATGGGAGGGTCGGTAAAG	GGAGATGGGAGGGTCGGTAAAG	GGAGATGGGAGGGTCGGTAAAG	GGAGATGGGAGGGTCGGTAAAG	GGAGATGGGAGGGTCGGTAAAG	GGAGATGGGAGGGTCGGTAAAG	GGAGATGGGAGGGTCGGTAAAG	GGAGATGGGAGGGTCGGTAAAG	GGAGATGGGAGGGTCGGTAAAG	GGAGATGGGAGGGTCGGTAAAG	GGAGATGGGAGGGTCGGTAAAG	GGAGATGGGAGGGTCGGTAAAG	GGAGATGGGAGGGTCGGTAAAG	GGAGATGGGAGGGTCGGTAAAG	GGAGATGGGAGGGTCGGTAAAG
gma-miR2118a-3p-2	TTGCCGATTCCACCCATTCCTA	gma-miR2118a-3p-2	TTGCCGATTCCACCCATTCCTA	gma-miR2118a-3p-2	TTGCCGATTCCACCCATTCCTA	gma-miR2118a-3p-2	TTGCCGATTCCACCCATTCCTA	TTGCCGATTCCACCCATTCCTA	TTGCCGATTCCACCCATTCCTA	TTGCCGATTCCACCCATTCCTA	TTGCCGATTCCACCCATTCCTA	TTGCCGATTCCACCCATTCCTA	TTGCCGATTCCACCCATTCCTA	TTGCCGATTCCACCCATTCCTA	TTGCCGATTCCACCCATTCCTA	TTGCCGATTCCACCCATTCCTA	TTGCCGATTCCACCCATTCCTA	TTGCCGATTCCACCCATTCCTA	TTGCCGATTCCACCCATTCCTA	TTGCCGATTCCACCCATTCCTA	TTGCCGATTCCACCCATTCCTA	TTGCCGATTCCACCCATTCCTA	TTGCCGATTCCACCCATTCCTA
gma-miR2118a-3p-1		gma-miR2118a-3p-1	TGATTTCCTTCGGTTCCTCT	gma-miR2118a-3p-1	TGATTTCCTTCGGTTCCTCT	gma-miR2118a-3p-1	TGATTTCCTTCGGTTCCTCT	TGATTTCCTTCGGTTCCTCT	TGATTTCCTTCGGTTCCTCT	TGATTTCCTTCGGTTCCTCT	TGATTTCCTTCGGTTCCTCT		TGATTTCCTTCGGTTCCTCT	TGATTTCCTTCGGTTCCTCT	TGATTTCCTTCGGTTCCTCT	TGATTTCCTTCGGTTCCTCT		TGATTTCCTTCGGTTCCTCT	TGATTTCCTTCGGTTCCTCT		TGATTTCCTTCGGTTCCTCT	TGATTTCCTTCGGTTCCTCT	TGATTTCCTTCGGTTCCTCT
						gma-miR2118a-3p-1	TGATTTCCTTCGGTTCCTCTC					TGATTTCCTTCGGTTCCTCTC					TGATTTCCTTCGGTTCCTCTC			TGATTTCCTTCGGTTCCTCTC
gma-miR2118b-5p	GGAGATGGGAGGGTCGGTAAAG	gma-miR2118b-5p	GGAGATGGGAGGGTCGGTAAAG	gma-miR2118b-5p	GGAGATGGGAGGGTCGGTAAAG	gma-miR2118b-5p	GGAGATGGGAGGGTCGGTAAAG	GGAGATGGGAGGGTCGGTAAAG	GGAGATGGGAGGGTCGGTAAAG	GGAGATGGGAGGGTCGGTAAAG	GGAGATGGGAGGGTCGGTAAAG	GGAGATGGGAGGGTCGGTAAAG	GGAGATGGGAGGGTCGGTAAAG	GGAGATGGGAGGGTCGGTAAAG	GGAGATGGGAGGGTCGGTAAAG	GGAGATGGGAGGGTCGGTAAAG	GGAGATGGGAGGGTCGGTAAAG	GGAGATGGGAGGGTCGGTAAAG	GGAGATGGGAGGGTCGGTAAAG	GGAGATGGGAGGGTCGGTAAAG	GGAGATGGGAGGGTCGGTAAAG	GGAGATGGGAGGGTCGGTAAAG	GGAGATGGGAGGGTCGGTAAAG
gma-miR2118b-3p	TTGCCGATTCCACCCATTCCTA	gma-miR2118b-3p	TTGCCGATTCCACCCATTCCTA	gma-miR2118b-3p	TTGCCGATTCCACCCATTCCTA	gma-miR2118b-3p	TTGCCGATTCCACCCATTCCTA	TTGCCGATTCCACCCATTCCTA	TTGCCGATTCCACCCATTCCTA	TTGCCGATTCCACCCATTCCTA	TTGCCGATTCCACCCATTCCTA	TTGCCGATTCCACCCATTCCTA	TTGCCGATTCCACCCATTCCTA	TTGCCGATTCCACCCATTCCTA	TTGCCGATTCCACCCATTCCTA	TTGCCGATTCCACCCATTCCTA	TTGCCGATTCCACCCATTCCTA	TTGCCGATTCCACCCATTCCTA	TTGCCGATTCCACCCATTCCTA	TTGCCGATTCCACCCATTCCTA	TTGCCGATTCCACCCATTCCTA	TTGCCGATTCCACCCATTCCTA	TTGCCGATTCCACCCATTCCTA
gma-miR2119-5p		gma-miR2119-5p	AATTTCCTCTATACCTCACTTTTATT	gma-miR2119-5p		gma-miR2119-5p
gma-miR2119-3p	TCAAAGGGAGTTGTAGGGGAA	gma-miR2119-3p	TCAAAGGGAGTTGTAGGGGAA	gma-miR2119-3p	TCAAAGGGAGTTGTAGGGGAA	gma-miR2119-3p	TCAAAGGGAGTTGTAGGGGAA	TCAAAGGGAGTTGTAGGGGAA	TCAAAGGGAGTTGTAGGGGAA	TCAAAGGGAGTTGTAGGGGAA	TCAAAGGGAGTTGTAGGGGAA	TCAAAGGGAGTTGTAGGGGAA	TCAAAGGGAGTTGTAGGGGAA	TCAAAGGGAGTTGTAGGGGAA	TCAAAGGGAGTTGTAGGGGAA	TCAAAGGGAGTTGTAGGGGAA	TCAAAGGGAGTTGTAGGGGAA	TCAAAGGGAGTTGTAGGGGAA	TCAAAGGGAGTTGTAGGGGAA	TCAAAGGGAGTTGTAGGGGAA	TCAAAGGGAGTTGTAGGGGAA	TCAAAGGGAGTTGTAGGGGAA	TCAAAGGGAGTTGTAGGGGAA
gma-miR2606a-5p		gma-miR2606a-5p	ATACAGTTCCTTAGGTTCTTT	gma-miR2606a-5p		gma-miR2606a-5p
gma-miR2606a-3p	AAAAGCACTTAAGGAACGGTA	gma-miR2606a-3p	AAAAGCACTTAAGGAACGGTA	gma-miR2606a-3p	AAAAGCACTTAAGGAACGGTA	gma-miR2606a-3p	AAAAGCACTTAAGGAACGGTA	AAAAGCACTTAAGGAACGGTA	AAAAGCACTTAAGGAACGGTA	AAAAGCACTTAAGGAACGGTA	AAAAGCACTTAAGGAACGGTA	AAAAGCACTTAAGGAACGGTA	AAAAGCACTTAAGGAACGGTA	AAAAGCACTTAAGGAACGGTA	AAAAGCACTTAAGGAACGGTA	AAAAGCACTTAAGGAACGGTA	AAAAGCACTTAAGGAACGGTA			AAAAGCACTTAAGGAACGGTA	AAAAGCACTTAAGGAACGGTA	AAAAGCACTTAAGGAACGGTA	AAAAGCACTTAAGGAACGGTA
						gma-miR2606a-3p	CCAAAAGCACTTAAGGAACGG											CCAAAAGCACTTAAGGAACGG	CCAAAAGCACTTAAGGAACGG
gma-miR2606b-5p		gma-miR2606b-5p	ATACAGTTCCTTAGGTTCTTT	gma-miR2606b-5p		gma-miR2606b-5p
gma-miR2606b-3p	AAAAGCACTTAAGGAACGGTA	gma-miR2606b-3p	AAAAGCACTTAAGGAACGGTA	gma-miR2606b-3p	AAAAGCACTTAAGGAACGGTA	gma-miR2606b-3p	AAAAGCACTTAAGGAACGGTA	AAAAGCACTTAAGGAACGGTA	AAAAGCACTTAAGGAACGGTA	AAAAGCACTTAAGGAACGGTA	AAAAGCACTTAAGGAACGGTA	AAAAGCACTTAAGGAACGGTA	AAAAGCACTTAAGGAACGGTA	AAAAGCACTTAAGGAACGGTA	AAAAGCACTTAAGGAACGGTA	AAAAGCACTTAAGGAACGGTA	AAAAGCACTTAAGGAACGGTA			AAAAGCACTTAAGGAACGGTA	AAAAGCACTTAAGGAACGGTA	AAAAGCACTTAAGGAACGGTA	AAAAGCACTTAAGGAACGGTA
						gma-miR2606b-3p	CCAAAAGCACTTAAGGAACGG											CCAAAAGCACTTAAGGAACGG	CCAAAAGCACTTAAGGAACGG
gma-miR319a-5p-1		gma-miR319a-5p-1	AGAGCTTTCTTCAGTCCACTC	gma-miR319a-5p-1	AGAGCTTTCTTCAGTCCACTC	gma-miR319a-5p-1	AGAGCTTTCTTCAGTCCACTC	AGAGCTTTCTTCAGTCCACTC	AGAGCTTTCTTCAGTCCACTC	AGAGCTTTCTTCAGTCCACTC	AGAGCTTTCTTCAGTCCACTC	AGAGCTTTCTTCAGTCCACTC	AGAGCTTTCTTCAGTCCACTC		AGAGCTTTCTTCAGTCCACTC	AGAGCTTTCTTCAGTCCACTC	AGAGCTTTCTTCAGTCCACTC		AGAGCTTTCTTCAGTCCACTC		AGAGCTTTCTTCAGTCCACTC
						gma-miR319a-5p-2	TGGGTGACAGTAAGATTCAATT	TGGGTGACAGTAAGATTCAATT						TGGGTGACAGTAAGATTCAATT
gma-miR319a-5p-2	ATGGGTGACAGTAAGATTCAAT	gma-miR319a-5p-2	ATGGGTGACAGTAAGATTCAAT	gma-miR319a-5p-2	ATGGGTGACAGTAAGATTCAAT	gma-miR319a-5p-2	ATGGGTGACAGTAAGATTCAAT	TGGGTGACAGTAAGATTCAATT	ATGGGTGACAGTAAGATTCAAT	ATGGGTGACAGTAAGATTCAAT	ATGGGTGACAGTAAGATTCAAT	ATGGGTGACAGTAAGATTCAAT	ATGGGTGACAGTAAGATTCAAT		ATGGGTGACAGTAAGATTCAAT	ATGGGTGACAGTAAGATTCAAT	ATGGGTGACAGTAAGATTCAAT		ATGGGTGACAGTAAGATTCAAT		ATGGGTGACAGTAAGATTCAAT
gma-miR319a-5p-3		gma-miR319a-5p-3	TAGCTGCCGACTCATTCATCCA	gma-miR319a-5p-3	TAGCTGCCGACTCATTCATCCA	gma-miR319a-5p-3	TAGCTGCCGACTCATTCATCCA	TAGCTGCCGACTCATTCATCCA	TAGCTGCCGACTCATTCATCCA	TAGCTGCCGACTCATTCATCCA	TAGCTGCCGACTCATTCATCCA	TAGCTGCCGACTCATTCATCCA	TAGCTGCCGACTCATTCATCCA	TAGCTGCCGACTCATTCATCCA	TAGCTGCCGACTCATTCATCCA	TAGCTGCCGACTCATTCATCCA	TAGCTGCCGACTCATTCATCCA		TAGCTGCCGACTCATTCATCCA	TAGCTGCCGACTCATTCATCCA	TAGCTGCCGACTCATTCATCCA
gma-miR319a-3p-3.2		gma-miR319a-3p-3.2	AGTGAATGATGCGGGAGACAA	gma-miR319a-3p-3.2	AGTGAATGATGCGGGAGACAA	gma-miR319a-3p-3	AGTGAATGATGCGGGAGACAA									AGTGAATGATGCGGGAGACAA		AGTGAATGATGCGGGAGACAA		AGTGAATGATGCGGGAGACAA	AGTGAATGATGCGGGAGACAA		AGTGAATGATGCGGGAGACAA
gma-miR319a-3p-3.1	AGTGAATGATGCGGGAGACAAAT	gma-miR319a-3p-3.1	AGTGAATGATGCGGGAGACAAAT	gma-miR319a-3p-3.1	AGTGAATGATGCGGGAGACAAAT	gma-miR319a-3p-3	AGTGAATGATGCGGGAGACAAAT	AGTGAATGATGCGGGAGACAAAT	AGTGAATGATGCGGGAGACAAAT	AGTGAATGATGCGGGAGACAAAT	AGTGAATGATGCGGGAGACAAAT	AGTGAATGATGCGGGAGACAAAT	AGTGAATGATGCGGGAGACAAAT	AGTGAATGATGCGGGAGACAAAT	AGTGAATGATGCGGGAGACAAAT		AGTGAATGATGCGGGAGACAAAT		AGTGAATGATGCGGGAGACAAAT
gma-miR319a-3p-2		gma-miR319a-3p-2	TTGAATCTTAAGTTTCCTGTA	gma-miR319a-3p-2		gma-miR319a-3p-2
gma-miR319a-3p-1.2	TTGGACTGAAGGGAGCTCCCT	gma-miR319a-3p-1.2	TTGGACTGAAGGGAGCTCCCT	gma-miR319a-3p-1.2	TTGGACTGAAGGGAGCTCCCT	gma-miR319a-3p-1	TTGGACTGAAGGGAGCTCCCT	TTGGACTGAAGGGAGCTCCCT	TTGGACTGAAGGGAGCTCCCT						TTGGACTGAAGGGAGCTCCCT		TTGGACTGAAGGGAGCTCCCT	TTGGACTGAAGGGAGCTCCCT			TTGGACTGAAGGGAGCTCCCT
gma-miR319a-3p-1.1	TTGGACTGAAGGGAGCTCCC	gma-miR319a-3p-1.1	TTGGACTGAAGGGAGCTCCC	gma-miR319a-3p-1.1	TTGGACTGAAGGGAGCTCCC	gma-miR319a-3p-1	TTGGACTGAAGGGAGCTCCC	TTGGACTGAAGGGAGCTCCC		TTGGACTGAAGGGAGCTCCC	TTGGACTGAAGGGAGCTCCC	TTGGACTGAAGGGAGCTCCC	TTGGACTGAAGGGAGCTCCC	TTGGACTGAAGGGAGCTCCC						TTGGACTGAAGGGAGCTCCC		TTGGACTGAAGGGAGCTCCC	TTGGACTGAAGGGAGCTCCC
						gma-miR319a-3p-1	TTGGACTGAAGGGAGCTCCCTT	TTGGACTGAAGGGAGCTCCCTT								TTGGACTGAAGGGAGCTCCCTT			TTGGACTGAAGGGAGCTCCCTT	TTGGACTGAAGGGAGCTCCCTT
gma-miR319b-5p-1		gma-miR319b-5p-1	AGAGCTTTCTTCAGTCCACTT	gma-miR319b-5p-1		gma-miR319b-5p-1
gma-miR319b-5p-2		gma-miR319b-5p-2	TAGCTGCCGACTCATTCATCCA	gma-miR319b-5p-2	TAGCTGCCGACTCATTCATCCA	gma-miR319b-5p-2	TAGCTGCCGACTCATTCATCCA	TAGCTGCCGACTCATTCATCCA	TAGCTGCCGACTCATTCATCCA	TAGCTGCCGACTCATTCATCCA	TAGCTGCCGACTCATTCATCCA	TAGCTGCCGACTCATTCATCCA.	TAGCTGCCGACTCATTCATCCA.	TAGCTGCCGACTCATTCATCCA	TAGCTGCCGACTCATTCATCCA	TAGCTGCCGACTCATTCATCCA	TAGCTGCCGACTCATTCATCCA		TAGCTGCCGACTCATTCATCCA	TAGCTGCCGACTCATTCATCCA	TAGCTGCCGACTCATTCATCCA
gma-miR319b-3p-2.2	AGTGAATGATGCGGGAGACAA	gma-miR319b-3p-2.2	AGTGAATGATGCGGGAGACAA	gma-miR319b-3p-2.2	AGTGAATGATGCGGGAGACAA	gma-miR319b-3p-2	AGTGAATGATGCGGGAGACAA									AGTGAATGATGCGGGAGACAA		AGTGAATGATGCGGGAGACAA		AGTGAATGATGCGGGAGACAA	AGTGAATGATGCGGGAGACAA		AGTGAATGATGCGGGAGACAA
gma-miR319b-3p-2.1	AGTGAATGATGCGGGAGACAAAT	gma-miR319b-3p-2.1	AGTGAATGATGCGGGAGACAAAT	gma-miR319b-3p-2.1	AGTGAATGATGCGGGAGACAAAT	gma-miR319b-3p-2	AGTGAATGATGCGGGAGACAAAT	AGTGAATGATGCGGGAGACAAAT	AGTGAATGATGCGGGAGACAAAT	AGTGAATGATGCGGGAGACAAAT	AGTGAATGATGCGGGAGACAAAT	AGTGAATGATGCGGGAGACAAAT	AGTGAATGATGCGGGAGACAAAT	AGTGAATGATGCGGGAGACAAAT	AGTGAATGATGCGGGAGACAAAT		AGTGAATGATGCGGGAGACAAAT		AGTGAATGATGCGGGAGACAAAT
gma-miR319b-3p-1.2	TTGGACTGAAGGGAGCTCCCT	gma-miR319b-3p-1.2	TTGGACTGAAGGGAGCTCCCT	gma-miR319b-3p-1.2	TTGGACTGAAGGGAGCTCCCT	gma-miR319b-3p-1	TTGGACTGAAGGGAGCTCCCT	TTGGACTGAAGGGAGCTCCCT	TTGGACTGAAGGGAGCTCCCT		TTGGACTGAAGGGAGCTCCCT				TTGGACTGAAGGGAGCTCCCT		TTGGACTGAAGGGAGCTCCCT	TTGGACTGAAGGGAGCTCCCT			TTGGACTGAAGGGAGCTCCCT
gma-miR319b-3p-1.1	TTGGACTGAAGGGAGCTCCC	gma-miR319b-3p-1.1	TTGGACTGAAGGGAGCTCCC	gma-miR319b-3p-1.1	TTGGACTGAAGGGAGCTCCC	gma-miR319b-3p-1	TTGGACTGAAGGGAGCTCCC	TTGGACTGAAGGGAGCTCCC		TTGGACTGAAGGGAGCTCCC	TTGGACTGAAGGGAGCTCCC	TTGGACTGAAGGGAGCTCCC	TTGGACTGAAGGGAGCTCCC	TTGGACTGAAGGGAGCTCCC						TTGGACTGAAGGGAGCTCCC		TTGGACTGAAGGGAGCTCCC	TTGGACTGAAGGGAGCTCCC
						gma-miR319b-3p-1	TTGGACTGAAGGGAGCTCCCTT	TTGGACTGAAGGGAGCTCCCTT								TTGGACTGAAGGGAGCTCCCTT			TTGGACTGAAGGGAGCTCCCTT	TTGGACTGAAGGGAGCTCCCTT
						gma-miR319c-5p	AAGAGAGTGAAGGAGCTTC									AAGAGAGTGAAGGAGCTTC	AAGAGAGTGAAGGAGCTTC
						gma-miR319c-5p	AGGAGCTTCCCTCAGCCCATTC													AGGAGCTTCCCTCAGCCCATTC
gma-miR319c-5p	AGGAGCTTCCCTCAGCCCATT	gma-miR319c-5p	AGGAGCTTCCCTCAGCCCATT	gma-miR319c-5p	AGGAGCTTCCCTCAGCCCATT	gma-miR319c-5p	AGGAGCTTCCCTCAGCCCATT	AGGAGCTTCCCTCAGCCCATT	AGGAGCTTCCCTCAGCCCATT	AGGAGCTTCCCTCAGCCCATT	AGGAGCTTCCCTCAGCCCATT	AGGAGCTTCCCTCAGCCCATT	AGGAGCTTCCCTCAGCCCATT	AGGAGCTTCCCTCAGCCCATT	AGGAGCTTCCCTCAGCCCATT						AGGAGCTTCCCTCAGCCCATT		AGGAGCTTCCCTCAGCCCATT
gma-miR319c-3p		gma-miR319c-3p	TGGACTGAAAGGAGCTCCTTC	gma-miR319c-3p		gma-miR319c-3p
gma-miR319d-5p		gma-miR319d-5p	AGGAGCTTCCTTTAGCCCACA	gma-miR319d-5p		gma-miR319d-5p
gma-miR319d-3p	TGGACTGAAGGGGAGCTCCTTC	gma-miR319d-3p	TGGACTGAAGGGGAGCTCCTTC	gma-miR319d-3p	TGGACTGAAGGGGAGCTCCTTC	gma-miR319d-3p	TGGACTGAAGGGGAGCTCCTTC	TGGACTGAAGGGGAGCTCCTTC	TGGACTGAAGGGGAGCTCCTTC	TGGACTGAAGGGGAGCTCCTTC	TGGACTGAAGGGGAGCTCCTTC	TGGACTGAAGGGGAGCTCCTTC	TGGACTGAAGGGGAGCTCCTTC	TGGACTGAAGGGGAGCTCCTTC	TGGACTGAAGGGGAGCTCCTTC	TGGACTGAAGGGGAGCTCCTTC	TGGACTGAAGGGGAGCTCCTTC	TGGACTGAAGGGGAGCTCCTTC	TGGACTGAAGGGGAGCTCCTTC	TGGACTGAAGGGGAGCTCCTTC	TGGACTGAAGGGGAGCTCCTTC	TGGACTGAAGGGGAGCTCCTTC	TGGACTGAAGGGGAGCTCCTTC
gma-miR319e-5p.1		gma-miR319e-5p.1	GAGCTTCCTTCAGTCCACTC	gma-miR319e-5p		gma-miR319e-5p
gma-miR319e-5p.2		gma-miR319e-5p.2	AGAGCTTCCTTCAGTCCACTC			gma-miR319e-5p
gma-miR319e-3p.2	TTGGACTGAAGGGAGCTCCCT	gma-miR319e-3p.2	TTGGACTGAAGGGAGCTCCCT	gma-miR319e-3p.2	TTGGACTGAAGGGAGCTCCCT	gma-miR319e-3p	TTGGACTGAAGGGAGCTCCCT	TTGGACTGAAGGGAGCTCCCT	TTGGACTGAAGGGAGCTCCCT						TTGGACTGAAGGGAGCTCCCT	TTGGACTGAAGGGAGCTCCCT	TTGGACTGAAGGGAGCTCCCT	TTGGACTGAAGGGAGCTCCCT	TTGGACTGAAGGGAGCTCCCT		TTGGACTGAAGGGAGCTCCCT
gma-miR319e-3p.1	TTGGACTGAAGGGAGCTCCC	gma-miR319e-3p.1	TTGGACTGAAGGGAGCTCCC	gma-miR319e-3p.1	TTGGACTGAAGGGAGCTCCC	gma-miR319e-3p	TTGGACTGAAGGGAGCTCCC	TTGGACTGAAGGGAGCTCCC		TTGGACTGAAGGGAGCTCCC	TTGGACTGAAGGGAGCTCCC	TTGGACTGAAGGGAGCTCCC	TTGGACTGAAGGGAGCTCCC	TTGGACTGAAGGGAGCTCCC						TTGGACTGAAGGGAGCTCCC		TTGGACTGAAGGGAGCTCCC	TTGGACTGAAGGGAGCTCCC
						gma-miR319f-5p	TCCAACGATGCGGGAGCTGC	TCCAACGATGCGGGAGCTGC	TCCAACGATGCGGGAGCTGC		TCCAACGATGCGGGAGCTGC
						gma-miR319f-5p	CTTGGACTGAAGGGGCCTCTT					CTTGGACTGAAGGGGCCTCTT
gma-miR319f-5p	ATCCAACGATGCGGGAGCTGC	gma-miR319f-5p	ATCCAACGATGCGGGAGCTGC	gma-miR319f-5p	ATCCAACGATGCGGGAGCTGC	gma-miR319f-5p	ATCCAACGATGCGGGAGCTGC	ATCCAACGATGCGGGAGCTGC	ATCCAACGATGCGGGAGCTGC	ATCCAACGATGCGGGAGCTGC	ATCCAACGATGCGGGAGCTGC	ATCCAACGATGCGGGAGCTGC	ATCCAACGATGCGGGAGCTGC	ATCCAACGATGCGGGAGCTGC	ATCCAACGATGCGGGAGCTGC	ATCCAACGATGCGGGAGCTGC	ATCCAACGATGCGGGAGCTGC	ATCCAACGATGCGGGAGCTGC	ATCCAACGATGCGGGAGCTGC	ATCCAACGATGCGGGAGCTGC	ATCCAACGATGCGGGAGCTGC	ATCCAACGATGCGGGAGCTGC	ATCCAACGATGCGGGAGCTGC
gma-miR319f-3p		gma-miR319f-3p	TTGGACTGAAGGGGCCTCTT	gma-miR319f-3p	TTGGACTGAAGGGGCCTCTT	gma-miR319f-3p	TTGGACTGAAGGGGCCTCTT	TTGGACTGAAGGGGCCTCTT		TTGGACTGAAGGGGCCTCTT		TTGGACTGAAGGGGCCTCTT	TTGGACTGAAGGGGCCTCTT	TTGGACTGAAGGGGCCTCTT	TTGGACTGAAGGGGCCTCTT	TTGGACTGAAGGGGCCTCTT	TTGGACTGAAGGGGCCTCTT	TTGGACTGAAGGGGCCTCTT	TTGGACTGAAGGGGCCTCTT	TTGGACTGAAGGGGCCTCTT	TTGGACTGAAGGGGCCTCTT		TTGGACTGAAGGGGCCTCTT
gma-miR319g-5p		gma-miR319g-5p	AGGAGTTTCCCTCAGCCCATT	gma-miR319g-5p		gma-miR319g-5p
gma-miR319g-3p	TGGACTGAAGGGAGCTCCTTC	gma-miR319g-3p	TGGACTGAAGGGAGCTCCTTC	gma-miR319g-3p	TGGACTGAAGGGAGCTCCTTC	gma-miR319g-3p	TGGACTGAAGGGAGCTCCTTC		TGGACTGAAGGGAGCTCCTTC	TGGACTGAAGGGAGCTCCTTC	TGGACTGAAGGGAGCTCCTTC	TGGACTGAAGGGAGCTCCTTC	TGGACTGAAGGGAGCTCCTTC	TGGACTGAAGGGAGCTCCTTC	TGGACTGAAGGGAGCTCCTTC		TGGACTGAAGGGAGCTCCTTC	TGGACTGAAGGGAGCTCCTTC	TGGACTGAAGGGAGCTCCTTC	TGGACTGAAGGGAGCTCCTTC	TGGACTGAAGGGAGCTCCTTC	TGGACTGAAGGGAGCTCCTTC	TGGACTGAAGGGAGCTCCTTC
						gma-miR319g-3p	TGGACTGAAGGGAGCTCCTT															TGGACTGAAGGGAGCTCCTT
						gma-miR319g-3p	TGTGCTTGGACTGAAGGGAGC	TGTGCTTGGACTGAAGGGAGC								TGTGCTTGGACTGAAGGGAGC					TGTGCTTGGACTGAAGGGAGC
gma-miR319h-5p.1		gma-miR319h-5p.1	GAGCTTCCTTCAGTCCACTC	gma-miR319h-5p		gma-miR319h-5p
gma-miR319h-5p.2		gma-miR319h-5p.2	AGAGCTTCCTTCAGTCCACTC			gma-miR319h-5p
gma-miR319h-3p.2	TTGGACTGAAGGGAGCTCCCT	gma-miR319h-3p.2	TTGGACTGAAGGGAGCTCCCT	gma-miR319h-3p.2	TTGGACTGAAGGGAGCTCCCT	gma-miR319h-3p	TTGGACTGAAGGGAGCTCCCT	TTGGACTGAAGGGAGCTCCCT	TTGGACTGAAGGGAGCTCCCT						TTGGACTGAAGGGAGCTCCCT	TTGGACTGAAGGGAGCTCCCT	TTGGACTGAAGGGAGCTCCCT	TTGGACTGAAGGGAGCTCCCT	TTGGACTGAAGGGAGCTCCCT		TTGGACTGAAGGGAGCTCCCT
gma-miR319h-3p.1	TTGGACTGAAGGGAGCTCCC	gma-miR319h-3p.1	TTGGACTGAAGGGAGCTCCC	gma-miR319h-3p.1	TTGGACTGAAGGGAGCTCCC	gma-miR319h-3p	TTGGACTGAAGGGAGCTCCC	TTGGACTGAAGGGAGCTCCC		TTGGACTGAAGGGAGCTCCC	TTGGACTGAAGGGAGCTCCC	TTGGACTGAAGGGAGCTCCC	TTGGACTGAAGGGAGCTCCC	TTGGACTGAAGGGAGCTCCC						TTGGACTGAAGGGAGCTCCC		TTGGACTGAAGGGAGCTCCC	TTGGACTGAAGGGAGCTCCC
gma-miR319i-5p		gma-miR319i-5p	AGGAGCTTCCTTCAGCCCACG	gma-miR319i-5p		gma-miR319i-5p
gma-miR319i-3p	TGGACTGAAGGGGAGCTCCTTC	gma-miR319i-3p	TGGACTGAAGGGGAGCTCCTTC	gma-miR319i-3p	TGGACTGAAGGGGAGCTCCTTC	gma-miR319i-3p	TGGACTGAAGGGGAGCTCCTTC		TGGACTGAAGGGGAGCTCCTTC	TGGACTGAAGGGGAGCTCCTTC	TGGACTGAAGGGGAGCTCCTTC	TGGACTGAAGGGGAGCTCCTTC	TGGACTGAAGGGGAGCTCCTTC	TGGACTGAAGGGGAGCTCCTTC	TGGACTGAAGGGGAGCTCCTTC	TGGACTGAAGGGGAGCTCCTTC	TGGACTGAAGGGGAGCTCCTTC		TGGACTGAAGGGGAGCTCCTTC	TGGACTGAAGGGGAGCTCCTTC	TGGACTGAAGGGGAGCTCCTTC	TGGACTGAAGGGGAGCTCCTTC	TGGACTGAAGGGGAGCTCCTTC
						gma-miR319i-3p	TGTGAATGAAGCAGGAGATAT	TGTGAATGAAGCAGGAGATAT										TGTGAATGAAGCAGGAGATAT
gma-miR319j-5p.1		gma-miR319j-5p.1	GAGCTCTCTTCAGCCCACTC	gma-miR319j-5p		gma-miR319j-5p
gma-miR319j-5p.2		gma-miR319j-5p.2	AGAGCTCTCTTCAGCCCACTC			gma-miR319j-3p	TTGGACTGAAGGGAGCTCCCTT	TTGGACTGAAGGGAGCTCCCTT								TTGGACTGAAGGGAGCTCCCTT			TTGGACTGAAGGGAGCTCCCTT	TTGGACTGAAGGGAGCTCCCTT
gma-miR319j-3p.2	TTGGACTGAAGGGAGCTCCCT	gma-miR319j-3p.2	TTGGACTGAAGGGAGCTCCCT	gma-miR319j-3p.2	TTGGACTGAAGGGAGCTCCCT	gma-miR319j-3p	TTGGACTGAAGGGAGCTCCCT	TTGGACTGAAGGGAGCTCCCT	TTGGACTGAAGGGAGCTCCCT						TTGGACTGAAGGGAGCTCCCT		TTGGACTGAAGGGAGCTCCCT	TTGGACTGAAGGGAGCTCCCT			TTGGACTGAAGGGAGCTCCCT
gma-miR319j-3p.1	TTGGACTGAAGGGAGCTCCC	gma-miR319j-3p.1	TTGGACTGAAGGGAGCTCCC	gma-miR319j-3p.1	TTGGACTGAAGGGAGCTCCC	gma-miR319j-3p	TTGGACTGAAGGGAGCTCCC	TTGGACTGAAGGGAGCTCCC		TTGGACTGAAGGGAGCTCCC	TTGGACTGAAGGGAGCTCCC	TTGGACTGAAGGGAGCTCCC	TTGGACTGAAGGGAGCTCCC	TTGGACTGAAGGGAGCTCCC						TTGGACTGAAGGGAGCTCCC		TTGGACTGAAGGGAGCTCCC	TTGGACTGAAGGGAGCTCCC
gma-miR319k-5p.1		gma-miR319k-5p.1	GAGCTTCCTTCAGTCCACTC	gma-miR319k-5p		gma-miR319k-5p
gma-miR319k-5p.2		gma-miR319k-5p.2	AGAGCTTCCTTCAGTCCACTC			gma-miR319k-3p	TTGGACTGAAGGGAGCTCCCTT	TTGGACTGAAGGGAGCTCCCTT								TTGGACTGAAGGGAGCTCCCTT			TTGGACTGAAGGGAGCTCCCTT	TTGGACTGAAGGGAGCTCCCTT
gma-miR319k-3p.2	TTGGACTGAAGGGAGCTCCCT	gma-miR319k-3p.2	TTGGACTGAAGGGAGCTCCCT	gma-miR319k-3p.2	TTGGACTGAAGGGAGCTCCCT	gma-miR319k-3p	TTGGACTGAAGGGAGCTCCCT	TTGGACTGAAGGGAGCTCCCT	TTGGACTGAAGGGAGCTCCCT						TTGGACTGAAGGGAGCTCCCT		TTGGACTGAAGGGAGCTCCCT	TTGGACTGAAGGGAGCTCCCT			TTGGACTGAAGGGAGCTCCCT
gma-miR319k-3p.1	TTGGACTGAAGGGAGCTCCC	gma-miR319k-3p.1	TTGGACTGAAGGGAGCTCCC	gma-miR319k-3p.1	TTGGACTGAAGGGAGCTCCC	gma-miR319k-3p	TTGGACTGAAGGGAGCTCCC	TTGGACTGAAGGGAGCTCCC		TTGGACTGAAGGGAGCTCCC	TTGGACTGAAGGGAGCTCCC	TTGGACTGAAGGGAGCTCCC	TTGGACTGAAGGGAGCTCCC	TTGGACTGAAGGGAGCTCCC						TTGGACTGAAGGGAGCTCCC		TTGGACTGAAGGGAGCTCCC	TTGGACTGAAGGGAGCTCCC
gma-miR319l-5p		gma-miR319l-5p	AGGAGTTCCCTTGCAGCCCAAA	gma-miR319l-5p		gma-miR319l-5p
gma-miR319l-3p	TGGACTGAAGGGAGCTCCTTC	gma-miR319l-3p	TGGACTGAAGGGAGCTCCTTC	gma-miR319l-3p	TGGACTGAAGGGAGCTCCTTC	gma-miR319l-3p	TGGACTGAAGGGAGCTCCTTC	TGGACTGAAGGGAGCTCCTTC	TGGACTGAAGGGAGCTCCTTC	TGGACTGAAGGGAGCTCCTTC	TGGACTGAAGGGAGCTCCTTC	TGGACTGAAGGGAGCTCCTTC	TGGACTGAAGGGAGCTCCTTC	TGGACTGAAGGGAGCTCCTTC	TGGACTGAAGGGAGCTCCTTC		TGGACTGAAGGGAGCTCCTTC	TGGACTGAAGGGAGCTCCTTC	TGGACTGAAGGGAGCTCCTTC		TGGACTGAAGGGAGCTCCTTC	TGGACTGAAGGGAGCTCCTTC	TGGACTGAAGGGAGCTCCTTC
						gma-miR319l-3p	TTTGGACTGAAGGGAGCTCCT													TTTGGACTGAAGGGAGCTCCT
gma-miR319m-5p.1		gma-miR319m-5p.1	GAGCTTCCTTCAGTCCACTC	gma-miR319m-5p		gma-miR319m-5p
gma-miR319m-5p.2		gma-miR319m-5p.2	AGAGCTTCCTTCAGTCCACTC			gma-miR319m-3p	TTGGACTGAAGGGAGCTCCCTT	TTGGACTGAAGGGAGCTCCCTT								TTGGACTGAAGGGAGCTCCCTT			TTGGACTGAAGGGAGCTCCCTT	TTGGACTGAAGGGAGCTCCCTT
gma-miR319m-3p.2	TTGGACTGAAGGGAGCTCCCT	gma-miR319m-3p.2	TTGGACTGAAGGGAGCTCCCT	gma-miR319m-3p.2	TTGGACTGAAGGGAGCTCCCT	gma-miR319m-3p	TTGGACTGAAGGGAGCTCCCT	TTGGACTGAAGGGAGCTCCCT	TTGGACTGAAGGGAGCTCCCT						TTGGACTGAAGGGAGCTCCCT		TTGGACTGAAGGGAGCTCCCT	TTGGACTGAAGGGAGCTCCCT			TTGGACTGAAGGGAGCTCCCT
gma-miR319m-3p.1	TTGGACTGAAGGGAGCTCCC	gma-miR319m-3p.1	TTGGACTGAAGGGAGCTCCC	gma-miR319m-3p.1	TTGGACTGAAGGGAGCTCCC	gma-miR319m-3p	TTGGACTGAAGGGAGCTCCC	TTGGACTGAAGGGAGCTCCC		TTGGACTGAAGGGAGCTCCC	TTGGACTGAAGGGAGCTCCC	TTGGACTGAAGGGAGCTCCC	TTGGACTGAAGGGAGCTCCC	TTGGACTGAAGGGAGCTCCC						TTGGACTGAAGGGAGCTCCC		TTGGACTGAAGGGAGCTCCC	TTGGACTGAAGGGAGCTCCC
gma-miR3522-5p	TGAGACCAAATGAGCAGCTGA	gma-miR3522-5p	TGAGACCAAATGAGCAGCTGA	gma-miR3522-5p	TGAGACCAAATGAGCAGCTGA	gma-miR3522-5p	TGAGACCAAATGAGCAGCTGA	TGAGACCAAATGAGCAGCTGA	TGAGACCAAATGAGCAGCTGA	TGAGACCAAATGAGCAGCTGA	TGAGACCAAATGAGCAGCTGA	TGAGACCAAATGAGCAGCTGA	TGAGACCAAATGAGCAGCTGA	TGAGACCAAATGAGCAGCTGA	TGAGACCAAATGAGCAGCTGA	TGAGACCAAATGAGCAGCTGA	TGAGACCAAATGAGCAGCTGA	TGAGACCAAATGAGCAGCTGA	TGAGACCAAATGAGCAGCTGA	TGAGACCAAATGAGCAGCTGA	TGAGACCAAATGAGCAGCTGA	TGAGACCAAATGAGCAGCTGA	TGAGACCAAATGAGCAGCTGA
gma-miR3522-3p		gma-miR3522-3p	AGCTGCTCATCTGTTCTCAGG	gma-miR3522-3p	AGCTGCTCATCTGTTCTCAGG	gma-miR3522-3p	AGCTGCTCATCTGTTCTCAGG	AGCTGCTCATCTGTTCTCAGG	AGCTGCTCATCTGTTCTCAGG	AGCTGCTCATCTGTTCTCAGG	AGCTGCTCATCTGTTCTCAGG	AGCTGCTCATCTGTTCTCAGG	AGCTGCTCATCTGTTCTCAGG	AGCTGCTCATCTGTTCTCAGG	AGCTGCTCATCTGTTCTCAGG	AGCTGCTCATCTGTTCTCAGG	AGCTGCTCATCTGTTCTCAGG	AGCTGCTCATCTGTTCTCAGG	AGCTGCTCATCTGTTCTCAGG	AGCTGCTCATCTGTTCTCAGG	AGCTGCTCATCTGTTCTCAGG	AGCTGCTCATCTGTTCTCAGG	AGCTGCTCATCTGTTCTCAGG
gma-miR390a-5p	AAGCTCAGGAGGGATAGCGCC	gma-miR390a-5p	AAGCTCAGGAGGGATAGCGCC	gma-miR390a-5p	AAGCTCAGGAGGGATAGCGCC	gma-miR390a-5p	AAGCTCAGGAGGGATAGCGCC	AAGCTCAGGAGGGATAGCGCC	AAGCTCAGGAGGGATAGCGCC	AAGCTCAGGAGGGATAGCGCC	AAGCTCAGGAGGGATAGCGCC	AAGCTCAGGAGGGATAGCGCC	AAGCTCAGGAGGGATAGCGCC	AAGCTCAGGAGGGATAGCGCC	AAGCTCAGGAGGGATAGCGCC	AAGCTCAGGAGGGATAGCGCC	AAGCTCAGGAGGGATAGCGCC	AAGCTCAGGAGGGATAGCGCC	AAGCTCAGGAGGGATAGCGCC	AAGCTCAGGAGGGATAGCGCC	AAGCTCAGGAGGGATAGCGCC	AAGCTCAGGAGGGATAGCGCC	AAGCTCAGGAGGGATAGCGCC
gma-miR390a-3p		gma-miR390a-3p	CGCTATCCATCCTGAGTTTCA	gma-miR390a-3p	CGCTATCCATCCTGAGTTTCA	gma-miR390a-3p	CGCTATCCATCCTGAGTTTCA	CGCTATCCATCCTGAGTTTCA	CGCTATCCATCCTGAGTTTCA	CGCTATCCATCCTGAGTTTCA	CGCTATCCATCCTGAGTTTCA	CGCTATCCATCCTGAGTTTCA	CGCTATCCATCCTGAGTTTCA	CGCTATCCATCCTGAGTTTCA	CGCTATCCATCCTGAGTTTCA	CGCTATCCATCCTGAGTTTCA	CGCTATCCATCCTGAGTTTCA	CGCTATCCATCCTGAGTTTCA	CGCTATCCATCCTGAGTTTCA	CGCTATCCATCCTGAGTTTCA	CGCTATCCATCCTGAGTTTCA	CGCTATCCATCCTGAGTTTCA	CGCTATCCATCCTGAGTTTCA
gma-miR390b-5p	AAGCTCAGGAGGGATAGCACC	gma-miR390b-5p	AAGCTCAGGAGGGATAGCACC	gma-miR390b-5p	AAGCTCAGGAGGGATAGCACC	gma-miR390b-5p	AAGCTCAGGAGGGATAGCACC	AAGCTCAGGAGGGATAGCACC	AAGCTCAGGAGGGATAGCACC	AAGCTCAGGAGGGATAGCACC	AAGCTCAGGAGGGATAGCACC	AAGCTCAGGAGGGATAGCACC	AAGCTCAGGAGGGATAGCACC	AAGCTCAGGAGGGATAGCACC	AAGCTCAGGAGGGATAGCACC	AAGCTCAGGAGGGATAGCACC	AAGCTCAGGAGGGATAGCACC	AAGCTCAGGAGGGATAGCACC	AAGCTCAGGAGGGATAGCACC	AAGCTCAGGAGGGATAGCACC	AAGCTCAGGAGGGATAGCACC	AAGCTCAGGAGGGATAGCACC	AAGCTCAGGAGGGATAGCACC
gma-miR390b-3p		gma-miR390b-3p	CGCTATCTATCTTGAGCTTCA	gma-miR390b-3p	CGCTATCTATCTTGAGCTTCA	gma-miR390b-3p	CGCTATCTATCTTGAGCTTCA	CGCTATCTATCTTGAGCTTCA	CGCTATCTATCTTGAGCTTCA	CGCTATCTATCTTGAGCTTCA	CGCTATCTATCTTGAGCTTCA	CGCTATCTATCTTGAGCTTCA	CGCTATCTATCTTGAGCTTCA	CGCTATCTATCTTGAGCTTCA	CGCTATCTATCTTGAGCTTCA	CGCTATCTATCTTGAGCTTCA	CGCTATCTATCTTGAGCTTCA	CGCTATCTATCTTGAGCTTCA	CGCTATCTATCTTGAGCTTCA		CGCTATCTATCTTGAGCTTCA	CGCTATCTATCTTGAGCTTCA	CGCTATCTATCTTGAGCTTCA
						gma-miR390b-3p	GCGCTATCTATCTTGAGCTTC													GCGCTATCTATCTTGAGCTTC
gma-miR390c-5p	AAGCTCAGGAGGGATAGCGCC	gma-miR390c-5p	AAGCTCAGGAGGGATAGCGCC	gma-miR390c-5p	AAGCTCAGGAGGGATAGCGCC	gma-miR390c-5p	AAGCTCAGGAGGGATAGCGCC	AAGCTCAGGAGGGATAGCGCC	AAGCTCAGGAGGGATAGCGCC	AAGCTCAGGAGGGATAGCGCC	AAGCTCAGGAGGGATAGCGCC	AAGCTCAGGAGGGATAGCGCC	AAGCTCAGGAGGGATAGCGCC	AAGCTCAGGAGGGATAGCGCC	AAGCTCAGGAGGGATAGCGCC	AAGCTCAGGAGGGATAGCGCC	AAGCTCAGGAGGGATAGCGCC	AAGCTCAGGAGGGATAGCGCC	AAGCTCAGGAGGGATAGCGCC	AAGCTCAGGAGGGATAGCGCC	AAGCTCAGGAGGGATAGCGCC	AAGCTCAGGAGGGATAGCGCC	AAGCTCAGGAGGGATAGCGCC
gma-miR390c-3p		gma-miR390c-3p	CGCTATCCATCCTGAGTTTCA	gma-miR390c-3p	CGCTATCCATCCTGAGTTTCA	gma-miR390c-3p	CGCTATCCATCCTGAGTTTCA	CGCTATCCATCCTGAGTTTCA	CGCTATCCATCCTGAGTTTCA	CGCTATCCATCCTGAGTTTCA	CGCTATCCATCCTGAGTTTCA	CGCTATCCATCCTGAGTTTCA	CGCTATCCATCCTGAGTTTCA	CGCTATCCATCCTGAGTTTCA	CGCTATCCATCCTGAGTTTCA	CGCTATCCATCCTGAGTTTCA	CGCTATCCATCCTGAGTTTCA	CGCTATCCATCCTGAGTTTCA	CGCTATCCATCCTGAGTTTCA	CGCTATCCATCCTGAGTTTCA	CGCTATCCATCCTGAGTTTCA	CGCTATCCATCCTGAGTTTCA	CGCTATCCATCCTGAGTTTCA
gma-miR390d-5p	AAGCTCAGGAGGGATAGCACC	gma-MIR390d-5p	AAGCTCAGGAGGGATAGCACC	gma-MIR390d-5p	AAGCTCAGGAGGGATAGCACC	gma-MIR390d-5p	AAGCTCAGGAGGGATAGCACC	AAGCTCAGGAGGGATAGCACC	AAGCTCAGGAGGGATAGCACC	AAGCTCAGGAGGGATAGCACC	AAGCTCAGGAGGGATAGCACC	AAGCTCAGGAGGGATAGCACC	AAGCTCAGGAGGGATAGCACC	AAGCTCAGGAGGGATAGCACC	AAGCTCAGGAGGGATAGCACC	AAGCTCAGGAGGGATAGCACC	AAGCTCAGGAGGGATAGCACC	AAGCTCAGGAGGGATAGCACC	AAGCTCAGGAGGGATAGCACC	AAGCTCAGGAGGGATAGCACC	AAGCTCAGGAGGGATAGCACC	AAGCTCAGGAGGGATAGCACC	AAGCTCAGGAGGGATAGCACC
gma-miR390d-3p		gma-MIR390d-3p	CGCTATCTATCTTGAGCTTCA	gma-MIR390d-3p	CGCTATCTATCTTGAGCTTCA	gma-MIR390d-3p	CGCTATCTATCTTGAGCTTCA	CGCTATCTATCTTGAGCTTCA	CGCTATCTATCTTGAGCTTCA	CGCTATCTATCTTGAGCTTCA	CGCTATCTATCTTGAGCTTCA	CGCTATCTATCTTGAGCTTCA	CGCTATCTATCTTGAGCTTCA	CGCTATCTATCTTGAGCTTCA	CGCTATCTATCTTGAGCTTCA	CGCTATCTATCTTGAGCTTCA	CGCTATCTATCTTGAGCTTCA	CGCTATCTATCTTGAGCTTCA	CGCTATCTATCTTGAGCTTCA	CGCTATCTATCTTGAGCTTCA	CGCTATCTATCTTGAGCTTCA	CGCTATCTATCTTGAGCTTCA	CGCTATCTATCTTGAGCTTCA
						gma-miR393a-5p	TCCAAAGGGATCGCATTGA															TCCAAAGGGATCGCATTGA	TCCAAAGGGATCGCATTGA
						gma-miR393a-5p	TCCAAAGGGATCGCATTGAT							TCCAAAGGGATCGCATTGAT	TCCAAAGGGATCGCATTGAT	TCCAAAGGGATCGCATTGAT	TCCAAAGGGATCGCATTGAT
gma-miR393a-5p		gma-miR393a-5p	TCCAAAGGGATCGCATTGATC	gma-miR393a-5p	TCCAAAGGGATCGCATTGATC	gma-miR393a-5p	TCCAAAGGGATCGCATTGATC	TCCAAAGGGATCGCATTGATC	TCCAAAGGGATCGCATTGATC	TCCAAAGGGATCGCATTGATC	TCCAAAGGGATCGCATTGATC	TCCAAAGGGATCGCATTGATC	TCCAAAGGGATCGCATTGATC					TCCAAAGGGATCGCATTGATC	TCCAAAGGGATCGCATTGATC	TCCAAAGGGATCGCATTGATC	TCCAAAGGGATCGCATTGATC
gma-miR393a-3p	ATCATGCTATCCCTTTGGATT	gma-miR393a-3p	ATCATGCTATCCCTTTGGATT	gma-miR393a-3p	ATCATGCTATCCCTTTGGATT	gma-miR393a-3p	ATCATGCTATCCCTTTGGATT	ATCATGCTATCCCTTTGGATT	ATCATGCTATCCCTTTGGATT	ATCATGCTATCCCTTTGGATT	ATCATGCTATCCCTTTGGATT	ATCATGCTATCCCTTTGGATT	ATCATGCTATCCCTTTGGATT	ATCATGCTATCCCTTTGGATT	ATCATGCTATCCCTTTGGATT	ATCATGCTATCCCTTTGGATT	ATCATGCTATCCCTTTGGATT	ATCATGCTATCCCTTTGGATT	ATCATGCTATCCCTTTGGATT	ATCATGCTATCCCTTTGGATT	ATCATGCTATCCCTTTGGATT	ATCATGCTATCCCTTTGGATT	ATCATGCTATCCCTTTGGATT
gma-miR393h-5p	TTCCAAAGGGATCGCATTGATC	gma-miR393h-5p	TTCCAAAGGGATCGCATTGATC	gma-miR393h-5p	TTCCAAAGGGATCGCATTGATC	gma-miR393h-5p	TTCCAAAGGGATCGCATTGATC	TTCCAAAGGGATCGCATTGATC	TTCCAAAGGGATCGCATTGATC	TTCCAAAGGGATCGCATTGATC	TTCCAAAGGGATCGCATTGATC	TTCCAAAGGGATCGCATTGATC	TTCCAAAGGGATCGCATTGATC	TTCCAAAGGGATCGCATTGATC	TTCCAAAGGGATCGCATTGATC	TTCCAAAGGGATCGCATTGATC	TTCCAAAGGGATCGCATTGATC	TTCCAAAGGGATCGCATTGATC	TTCCAAAGGGATCGCATTGATC	TTCCAAAGGGATCGCATTGATC	TTCCAAAGGGATCGCATTGATC	TTCCAAAGGGATCGCATTGATC	TTCCAAAGGGATCGCATTGATC
gma-miR393h-3p		gma-miR393h-3p	TCATGCGATCCCTTAGGAACT	gma-miR393h-3p	TCATGCGATCCCTTAGGAACT	gma-miR393h-3p	TCATGCGATCCCTTAGGAACT	TCATGCGATCCCTTAGGAAC	TCATGCGATCCCTTAGGAACT	TCATGCGATCCCTTAGGAACT			TCATGCGATCCCTTAGGAACT	TCATGCGATCCCTTAGGAACT			TCATGCGATCCCTTAGGAACT	TCATGCGATCCCTTAGGAACT	TCATGCGATCCCTTAGGAACT	TCATGCGATCCCTTAGGAACT			TCATGCGATCCCTTAGGAACT
						gma-miR393h-3p	ATCATGCGATCCCTTAGGAA				ATCATGCGATCCCTTAGGAA
						gma-miR393h-3p	ATCATGCGATCCCTTAGGAAC					ATCATGCGATCCCTTAGGAAC			ATCATGCGATCCCTTAGGAAC	ATCATGCGATCCCTTAGGAAC					ATCATGCGATCCCTTAGGAAC	ATCATGCGATCCCTTAGGAAC
gma-miR393i-5p	TTCCAAAGGGATCGCATTGATC	gma-miR393i-5p	TTCCAAAGGGATCGCATTGATC	gma-miR393i-5p	TTCCAAAGGGATCGCATTGATC	gma-miR393i-5p	TTCCAAAGGGATCGCATTGATC	TTCCAAAGGGATCGCATTGATC	TTCCAAAGGGATCGCATTGATC	TTCCAAAGGGATCGCATTGATC	TTCCAAAGGGATCGCATTGATC	TTCCAAAGGGATCGCATTGATC	TTCCAAAGGGATCGCATTGATC	TTCCAAAGGGATCGCATTGATC	TTCCAAAGGGATCGCATTGATC	TTCCAAAGGGATCGCATTGATC	TTCCAAAGGGATCGCATTGATC	TTCCAAAGGGATCGCATTGATC	TTCCAAAGGGATCGCATTGATC	TTCCAAAGGGATCGCATTGATC	TTCCAAAGGGATCGCATTGATC	TTCCAAAGGGATCGCATTGATC	TTCCAAAGGGATCGCATTGATC
gma-miR393i-3p		gma-miR393i-3p	ATCATGCGATCCCTTAGGAAT	gma-miR393i-3p	ATCATGCGATCCCTTAGGAAT	gma-miR393i-3p	ATCATGCGATCCCTTAGGAAT	ATCATGCGATCCCTTAGGAAT	ATCATGCGATCCCTTAGGAAT	ATCATGCGATCCCTTAGGAAT	ATCATGCGATCCCTTAGGAAT	ATCATGCGATCCCTTAGGAAT	ATCATGCGATCCCTTAGGAAT	ATCATGCGATCCCTTAGGAAT	ATCATGCGATCCCTTAGGAAT	ATCATGCGATCCCTTAGGAAT	ATCATGCGATCCCTTAGGAAT	ATCATGCGATCCCTTAGGAAT	ATCATGCGATCCCTTAGGAAT	ATCATGCGATCCCTTAGGAAT	ATCATGCGATCCCTTAGGAAT
						gma-miR393i-3p	TCATGCGATCCCTTAGGAA																TCATGCGATCCCTTAGGAA
gma-miR393j-5p	TTCCAAAGGGATCGCATTGATC	gma-miR393j-5p	TTCCAAAGGGATCGCATTGATC	gma-miR393j-5p	TTCCAAAGGGATCGCATTGATC	gma-miR393j-5p	TTCCAAAGGGATCGCATTGATC	TTCCAAAGGGATCGCATTGATC	TTCCAAAGGGATCGCATTGATC	TTCCAAAGGGATCGCATTGATC	TTCCAAAGGGATCGCATTGATC	TTCCAAAGGGATCGCATTGATC	TTCCAAAGGGATCGCATTGATC	TTCCAAAGGGATCGCATTGATC	TTCCAAAGGGATCGCATTGATC	TTCCAAAGGGATCGCATTGATC	TTCCAAAGGGATCGCATTGATC	TTCCAAAGGGATCGCATTGATC	TTCCAAAGGGATCGCATTGATC	TTCCAAAGGGATCGCATTGATC	TTCCAAAGGGATCGCATTGATC	TTCCAAAGGGATCGCATTGATC	TTCCAAAGGGATCGCATTGATC
gma-miR393j-3p		gma-miR393j-3p	TCATGCGATCCCTTAGGAACT	gma-miR393j-3p	TCATGCGATCCCTTAGGAACT	gma-miR393j-3p	TCATGCGATCCCTTAGGAACT	TCATGCGATCCCTTAGGAAC	TCATGCGATCCCTTAGGAACT	TCATGCGATCCCTTAGGAACT			TCATGCGATCCCTTAGGAACT	TCATGCGATCCCTTAGGAACT			TCATGCGATCCCTTAGGAACT	TCATGCGATCCCTTAGGAACT	TCATGCGATCCCTTAGGAACT	TCATGCGATCCCTTAGGAACT			TCATGCGATCCCTTAGGAACT
						gma-miR393j-3p	ATCATGCGATCCCTTAGGAA				ATCATGCGATCCCTTAGGAA
						gma-miR393j-3p	ATCATGCGATCCCTTAGGAAC					ATCATGCGATCCCTTAGGAAC			ATCATGCGATCCCTTAGGAAC	ATCATGCGATCCCTTAGGAAC					ATCATGCGATCCCTTAGGAAC	ATCATGCGATCCCTTAGGAAC
gma-miR393k-5p	TTCCAAAGGGATCGCATTGATC	gma-miR393k-5p	TTCCAAAGGGATCGCATTGATC	gma-miR393k-5p	TTCCAAAGGGATCGCATTGATC	gma-miR393k-5p	TTCCAAAGGGATCGCATTGATC	TTCCAAAGGGATCGCATTGATC	TTCCAAAGGGATCGCATTGATC	TTCCAAAGGGATCGCATTGATC	TTCCAAAGGGATCGCATTGATC	TTCCAAAGGGATCGCATTGATC	TTCCAAAGGGATCGCATTGATC	TTCCAAAGGGATCGCATTGATC	TTCCAAAGGGATCGCATTGATC	TTCCAAAGGGATCGCATTGATC	TTCCAAAGGGATCGCATTGATC	TTCCAAAGGGATCGCATTGATC	TTCCAAAGGGATCGCATTGATC	TTCCAAAGGGATCGCATTGATC	TTCCAAAGGGATCGCATTGATC	TTCCAAAGGGATCGCATTGATC	TTCCAAAGGGATCGCATTGATC
gma-miR393k-3p		gma-miR393k-3p	ATCATGCGATCCCTTAGGAAT	gma-miR393k-3p	ATCATGCGATCCCTTAGGAAT	gma-miR393k-3p	ATCATGCGATCCCTTAGGAAT	ATCATGCGATCCCTTAGGAAT	ATCATGCGATCCCTTAGGAAT	ATCATGCGATCCCTTAGGAAT	ATCATGCGATCCCTTAGGAAT	ATCATGCGATCCCTTAGGAAT	ATCATGCGATCCCTTAGGAAT	ATCATGCGATCCCTTAGGAAT	ATCATGCGATCCCTTAGGAAT	ATCATGCGATCCCTTAGGAAT	ATCATGCGATCCCTTAGGAAT	ATCATGCGATCCCTTAGGAAT	ATCATGCGATCCCTTAGGAAT	ATCATGCGATCCCTTAGGAAT	ATCATGCGATCCCTTAGGAAT
						gma-miR393k-3p	TCATGCGATCCCTTAGGAA																TCATGCGATCCCTTAGGAA
gma-miR394a-5p-1		gma-miR394a-5p-1	AAGTGTTGCTAACAGAGTTTA	gma-miR394a-5p-1	AAGTGTTGCTAACAGAGTTTA	gma-miR394a-5p-1	AAGTGTTGCTAACAGAGTTTA	AAGTGTTGCTAACAGAGTTTA	AAGTGTTGCTAACAGAGTTTA	AAGTGTTGCTAACAGAGTTTA	AAGTGTTGCTAACAGAGTTTA	AAGTGTTGCTAACAGAGTTTA	AAGTGTTGCTAACAGAGTTTA	AAGTGTTGCTAACAGAGTTTA	AAGTGTTGCTAACAGAGTTTA	AAGTGTTGCTAACAGAGTTTA	AAGTGTTGCTAACAGAGTTTA	AAGTGTTGCTAACAGAGTTTA	AAGTGTTGCTAACAGAGTTTA	AAGTGTTGCTAACAGAGTTTA	AAGTGTTGCTAACAGAGTTTA	AAGTGTTGCTAACAGAGTTTA	AAGTGTTGCTAACAGAGTTTA
gma-miR394a-5p-2	TTGGCATTCTGTCCACCTCC	gma-miR394a-5p-2	TTGGCATTCTGTCCACCTCC	gma-miR394a-5p-2	TTGGCATTCTGTCCACCTCC	gma-miR394a-5p-2	TTGGCATTCTGTCCACCTCC	TTGGCATTCTGTCCACCTCC	TTGGCATTCTGTCCACCTCC	TTGGCATTCTGTCCACCTCC	TTGGCATTCTGTCCACCTCC	TTGGCATTCTGTCCACCTCC	TTGGCATTCTGTCCACCTCC	TTGGCATTCTGTCCACCTCC	TTGGCATTCTGTCCACCTCC	TTGGCATTCTGTCCACCTCC	TTGGCATTCTGTCCACCTCC	TTGGCATTCTGTCCACCTCC	TTGGCATTCTGTCCACCTCC	TTGGCATTCTGTCCACCTCC	TTGGCATTCTGTCCACCTCC	TTGGCATTCTGTCCACCTCC	TTGGCATTCTGTCCACCTCC
						gma-miR394a-3p-2	AGGTGGGCATACTGTCAACTG			AGGTGGGCATACTGTCAACTG		AGGTGGGCATACTGTCAACTG	AGGTGGGCATACTGTCAACTG									AGGTGGGCATACTGTCAACTG
						gma-miR394a-3p-2	ATGGAGGTGGGCATACTGTCAACT							ATGGAGGTGGGCATACTGTCAACT									ATGGAGGTGGGCATACTGTCAACT
gma-miR394a-3p-2	AGGTGGGCATACTGTCAACT	gma-miR394a-3p-2	AGGTGGGCATACTGTCAACT	gma-miR394a-3p-2	AGGTGGGCATACTGTCAACT	gma-miR394a-3p-2	AGGTGGGCATACTGTCAACT	AGGTGGGCATACTGTCAACT	AGGTGGGCATACTGTCAACT		AGGTGGGCATACTGTCAACT	AGGTGGGCATACTGTCAACT			AGGTGGGCATACTGTCAACT	AGGTGGGCATACTGTCAACT	AGGTGGGCATACTGTCAACT	AGGTGGGCATACTGTCAACT	AGGTGGGCATACTGTCAACT	AGGTGGGCATACTGTCAACT	AGGTGGGCATACTGTCAACT
gma-miR394a-3p-1	AGCTCTGTTGGCTACACTTTG	gma-miR394a-3p-1	AGCTCTGTTGGCTACACTTTG	gma-miR394a-3p-1	AGCTCTGTTGGCTACACTTTG	gma-miR394a-3p-1	AGCTCTGTTGGCTACACTTTG	AGCTCTGTTGGCTACACTTTG	AGCTCTGTTGGCTACACTTTG	AGCTCTGTTGGCTACACTTTG	AGCTCTGTTGGCTACACTTTG	AGCTCTGTTGGCTACACTTTG	AGCTCTGTTGGCTACACTTTG	AGCTCTGTTGGCTACACTTTG	AGCTCTGTTGGCTACACTTTG	AGCTCTGTTGGCTACACTTTG	AGCTCTGTTGGCTACACTTTG	AGCTCTGTTGGCTACACTTTG	AGCTCTGTTGGCTACACTTTG	AGCTCTGTTGGCTACACTTTG	AGCTCTGTTGGCTACACTTTG	AGCTCTGTTGGCTACACTTTG	AGCTCTGTTGGCTACACTTTG
gma-miR394b-5p	TTGGCATTCTGTCCACCTCC	gma-miR394b-5p	TTGGCATTCTGTCCACCTCC	gma-miR394b-5p	TTGGCATTCTGTCCACCTCC	gma-miR394b-5p	TTGGCATTCTGTCCACCTCC	TTGGCATTCTGTCCACCTCC	TTGGCATTCTGTCCACCTCC	TTGGCATTCTGTCCACCTCC	TTGGCATTCTGTCCACCTCC	TTGGCATTCTGTCCACCTCC	TTGGCATTCTGTCCACCTCC	TTGGCATTCTGTCCACCTCC	TTGGCATTCTGTCCACCTCC	TTGGCATTCTGTCCACCTCC	TTGGCATTCTGTCCACCTCC	TTGGCATTCTGTCCACCTCC	TTGGCATTCTGTCCACCTCC	TTGGCATTCTGTCCACCTCC	TTGGCATTCTGTCCACCTCC	TTGGCATTCTGTCCACCTCC	TTGGCATTCTGTCCACCTCC
gma-miR394b-3p	AGGTGGGCATACTGTCAACT	gma-miR394b-3p	AGGTGGGCATACTGTCAACT	gma-miR394b-3p	AGGTGGGCATACTGTCAACT	gma-miR394b-3p	AGGTGGGCATACTGTCAACT	AGGTGGGCATACTGTCAACT	AGGTGGGCATACTGTCAACT		AGGTGGGCATACTGTCAACT	AGGTGGGCATACTGTCAACT			AGGTGGGCATACTGTCAACT	AGGTGGGCATACTGTCAACT	AGGTGGGCATACTGTCAACT	AGGTGGGCATACTGTCAACT	AGGTGGGCATACTGTCAACT	AGGTGGGCATACTGTCAACT	AGGTGGGCATACTGTCAACT		AGGTGGGCATACTGTCAACT
						gma-miR394b-3p	AGGTGGGCATACTGTCAACTG			AGGTGGGCATACTGTCAACTG		AGGTGGGCATACTGTCAACTG.	AGGTGGGCATACTGTCAACTG.	AGGTGGGCATACTGTCAACTG								AGGTGGGCATACTGTCAACTG
gma-miR394c-5p	TTGGCATTCTGTCCACCTCC	gma-miR394c-5p	TTGGCATTCTGTCCACCTCC	gma-miR394c-5p	TTGGCATTCTGTCCACCTCC	gma-miR394c-5p	TTGGCATTCTGTCCACCTCC	TTGGCATTCTGTCCACCTCC	TTGGCATTCTGTCCACCTCC	TTGGCATTCTGTCCACCTCC	TTGGCATTCTGTCCACCTCC	TTGGCATTCTGTCCACCTCC	TTGGCATTCTGTCCACCTCC	TTGGCATTCTGTCCACCTCC	TTGGCATTCTGTCCACCTCC	TTGGCATTCTGTCCACCTCC	TTGGCATTCTGTCCACCTCC	TTGGCATTCTGTCCACCTCC	TTGGCATTCTGTCCACCTCC	TTGGCATTCTGTCCACCTCC	TTGGCATTCTGTCCACCTCC	TTGGCATTCTGTCCACCTCC	TTGGCATTCTGTCCACCTCC
gma-miR394c-3p		gma-miR394c-3p	AGGTGGACATACTGCCAATA	gma-miR394c-3p		gma-miR394c-3p
gma-miR395a-5p		gma-miR395a-5p	GTTCCCCTGAACGCTTCATTA	gma-miR395a-5p		gma-miR395a-5p
gma-miR395a-3p	CTGAAGTGTTTGGGGGAACTC	gma-miR395a-3p	CTGAAGTGTTTGGGGGAACTC	gma-miR395a-3p	CTGAAGTGTTTGGGGGAACTC	gma-miR395a-3p	CTGAAGTGTTTGGGGGAACTC	CTGAAGTGTTTGGGGGAACTC	CTGAAGTGTTTGGGGGAACTC	CTGAAGTGTTTGGGGGAACTC	CTGAAGTGTTTGGGGGAACTC	CTGAAGTGTTTGGGGGAACTC	CTGAAGTGTTTGGGGGAACTC	CTGAAGTGTTTGGGGGAACTC	CTGAAGTGTTTGGGGGAACTC	CTGAAGTGTTTGGGGGAACTC	CTGAAGTGTTTGGGGGAACTC	CTGAAGTGTTTGGGGGAACTC	CTGAAGTGTTTGGGGGAACTC	CTGAAGTGTTTGGGGGAACTC	CTGAAGTGTTTGGGGGAACTC	CTGAAGTGTTTGGGGGAACTC
gma-miR395b-5p		gma-miR395b-5p	GTTTCCCTGAACACTTCATTA	gma-miR395b-5p		gma-miR395b-5p
gma-miR395b-3p	CTGAAGTGTTTGGGGGAACTC	gma-miR395b-3p	CTGAAGTGTTTGGGGGAACTC	gma-miR395b-3p	CTGAAGTGTTTGGGGGAACTC	gma-miR395b-3p	CTGAAGTGTTTGGGGGAACTC	CTGAAGTGTTTGGGGGAACTC	CTGAAGTGTTTGGGGGAACTC	CTGAAGTGTTTGGGGGAACTC	CTGAAGTGTTTGGGGGAACTC	CTGAAGTGTTTGGGGGAACTC	CTGAAGTGTTTGGGGGAACTC	CTGAAGTGTTTGGGGGAACTC	CTGAAGTGTTTGGGGGAACTC	CTGAAGTGTTTGGGGGAACTC	CTGAAGTGTTTGGGGGAACTC	CTGAAGTGTTTGGGGGAACTC	CTGAAGTGTTTGGGGGAACTC	CTGAAGTGTTTGGGGGAACTC	CTGAAGTGTTTGGGGGAACTC	CTGAAGTGTTTGGGGGAACTC
gma-miR395c-5p		gma-miR395c-5p	GTTCCCCTTAATGCTTCATTG	gma-miR395c-5p		gma-miR395c-5p
gma-miR395c-3p	CTGAAGTGTTTGGGGGAACTC	gma-miR395c-3p	CTGAAGTGTTTGGGGGAACTC	gma-miR395c-3p	CTGAAGTGTTTGGGGGAACTC	gma-miR395c-3p	CTGAAGTGTTTGGGGGAACTC	CTGAAGTGTTTGGGGGAACTC	CTGAAGTGTTTGGGGGAACTC	CTGAAGTGTTTGGGGGAACTC	CTGAAGTGTTTGGGGGAACTC	CTGAAGTGTTTGGGGGAACTC	CTGAAGTGTTTGGGGGAACTC	CTGAAGTGTTTGGGGGAACTC	CTGAAGTGTTTGGGGGAACTC	CTGAAGTGTTTGGGGGAACTC	CTGAAGTGTTTGGGGGAACTC	CTGAAGTGTTTGGGGGAACTC	CTGAAGTGTTTGGGGGAACTC	CTGAAGTGTTTGGGGGAACTC	CTGAAGTGTTTGGGGGAACTC	CTGAAGTGTTTGGGGGAACTC
gma-miR396a-5p	TTCCACAGCTTTCTTGAACTG	gma-miR396a-5p	TTCCACAGCTTTCTTGAACTG	gma-miR396a-5p	TTCCACAGCTTTCTTGAACTG	gma-miR396a-5p	TTCCACAGCTTTCTTGAACTG	TTCCACAGCTTTCTTGAACTG	TTCCACAGCTTTCTTGAACTG	TTCCACAGCTTTCTTGAACTG	TTCCACAGCTTTCTTGAACTG	TTCCACAGCTTTCTTGAACTG	TTCCACAGCTTTCTTGAACTG	TTCCACAGCTTTCTTGAACTG	TTCCACAGCTTTCTTGAACTG	TTCCACAGCTTTCTTGAACTG	TTCCACAGCTTTCTTGAACTG	TTCCACAGCTTTCTTGAACTG	TTCCACAGCTTTCTTGAACTG	TTCCACAGCTTTCTTGAACTG	TTCCACAGCTTTCTTGAACTG	TTCCACAGCTTTCTTGAACTG	TTCCACAGCTTTCTTGAACTG
gma-miR396a-3p.2	GTTCAATAAAGCTGTGGGAAG	gma-miR396a-3p.2	GTTCAATAAAGCTGTGGGAAG	gma-miR396a-3p.2	GTTCAATAAAGCTGTGGGAAG	gma-miR396a-3p	GTTCAATAAAGCTGTGGGAAG			GTTCAATAAAGCTGTGGGAAG				GTTCAATAAAGCTGTGGGAAG		GTTCAATAAAGCTGTGGGAAG	GTTCAATAAAGCTGTGGGAAG
gma-miR396a-3p.1		gma-miR396a-3p.1	TTCAATAAAGCTGTGGGAAG	gma-miR396a-3p.1	TTCAATAAAGCTGTGGGAAG	gma-miR396a-3p	TTCAATAAAGCTGTGGGAAG	TTCAATAAAGCTGTGGGAAG	TTCAATAAAGCTGTGGGAAG		TTCAATAAAGCTGTGGGAAG	TTCAATAAAGCTGTGGGAAG	TTCAATAAAGCTGTGGGAAG		TTCAATAAAGCTGTGGGAAG			TTCAATAAAGCTGTGGGAAG	TTCAATAAAGCTGTGGGAAG	TTCAATAAAGCTGTGGGAAG	TTCAATAAAGCTGTGGGAAG	TTCAATAAAGCTGTGGGAAG	TTCAATAAAGCTGTGGGAAG
gma-miR396b-5p	TTCCACAGCTTTCTTGAACTT	gma-miR396b-5p	TTCCACAGCTTTCTTGAACTT	gma-miR396b-5p	TTCCACAGCTTTCTTGAACTT	gma-miR396b-5p	TTCCACAGCTTTCTTGAACTT	TTCCACAGCTTTCTTGAACTT	TTCCACAGCTTTCTTGAACTT	TTCCACAGCTTTCTTGAACTT	TTCCACAGCTTTCTTGAACTT	TTCCACAGCTTTCTTGAACTT	TTCCACAGCTTTCTTGAACTT	TTCCACAGCTTTCTTGAACTT	TTCCACAGCTTTCTTGAACTT	TTCCACAGCTTTCTTGAACTT	TTCCACAGCTTTCTTGAACTT	TTCCACAGCTTTCTTGAACTT	TTCCACAGCTTTCTTGAACTT	TTCCACAGCTTTCTTGAACTT	TTCCACAGCTTTCTTGAACTT	TTCCACAGCTTTCTTGAACTT	TTCCACAGCTTTCTTGAACTT
gma-miR396b-3p	GCTCAAGAAAGCTGTGGGAGA	gma-miR396b-3p	GCTCAAGAAAGCTGTGGGAGA	gma-miR396b-3p	GCTCAAGAAAGCTGTGGGAGA	gma-miR396b-3p	GCTCAAGAAAGCTGTGGGAGA	GCTCAAGAAAGCTGTGGGAGA	GCTCAAGAAAGCTGTGGGAGA	GCTCAAGAAAGCTGTGGGAGA	GCTCAAGAAAGCTGTGGGAGA	CTCAAGAAAGCTGTGGGAGA	CTCAAGAAAGCTGTGGGAGA	GCTCAAGAAAGCTGTGGGAGA	GCTCAAGAAAGCTGTGGGAGA	GCTCAAGAAAGCTGTGGGAGA	GCTCAAGAAAGCTGTGGGAGA	GCTCAAGAAAGCTGTGGGAGA	GCTCAAGAAAGCTGTGGGAGA	GCTCAAGAAAGCTGTGGGAGA	GCTCAAGAAAGCTGTGGGAGA	GCTCAAGAAAGCTGTGGGAGA	GCTCAAGAAAGCTGTGGGAGA
gma-miR396c-5p	TTCCACAGCTTTCTTGAACTT	gma-miR396c-5p	TTCCACAGCTTTCTTGAACTT	gma-miR396c-5p	TTCCACAGCTTTCTTGAACTT	gma-miR396c-5p	TTCCACAGCTTTCTTGAACTT	TTCCACAGCTTTCTTGAACTT	TTCCACAGCTTTCTTGAACTT	TTCCACAGCTTTCTTGAACTT	TTCCACAGCTTTCTTGAACTT	TTCCACAGCTTTCTTGAACTT	TTCCACAGCTTTCTTGAACTT	TTCCACAGCTTTCTTGAACTT	TTCCACAGCTTTCTTGAACTT	TTCCACAGCTTTCTTGAACTT	TTCCACAGCTTTCTTGAACTT	TTCCACAGCTTTCTTGAACTT	TTCCACAGCTTTCTTGAACTT	TTCCACAGCTTTCTTGAACTT	TTCCACAGCTTTCTTGAACTT	TTCCACAGCTTTCTTGAACTT	TTCCACAGCTTTCTTGAACTT
gma-miR396c-3p		gma-miR396c-3p	GTTTAAGAAAAATGTGGAAAA	gma-miR396c-3p		gma-miR396c-3p
gma-miR396d-5p	TTCCACAGCTTTCTTGAACTT	gma-miR396d-5p	TTCCACAGCTTTCTTGAACTT	gma-miR396d-5p	TTCCACAGCTTTCTTGAACTT	gma-miR396d-5p	TTCCACAGCTTTCTTGAACTT	TTCCACAGCTTTCTTGAACTT	TTCCACAGCTTTCTTGAACTT	TTCCACAGCTTTCTTGAACTT	TTCCACAGCTTTCTTGAACTT	TTCCACAGCTTTCTTGAACTT	TTCCACAGCTTTCTTGAACTT	TTCCACAGCTTTCTTGAACTT	TTCCACAGCTTTCTTGAACTT	TTCCACAGCTTTCTTGAACTT	TTCCACAGCTTTCTTGAACTT	TTCCACAGCTTTCTTGAACTT	TTCCACAGCTTTCTTGAACTT	TTCCACAGCTTTCTTGAACTT	TTCCACAGCTTTCTTGAACTT	TTCCACAGCTTTCTTGAACTT	TTCCACAGCTTTCTTGAACTT
gma-miR396d-3p	GCTCAAGAAAGCTGTGGGAGA	gma-miR396d-3p	GCTCAAGAAAGCTGTGGGAGA	gma-miR396d-3p	GCTCAAGAAAGCTGTGGGAGA	gma-miR396d-3p	GCTCAAGAAAGCTGTGGGAGA	GCTCAAGAAAGCTGTGGGAGA	GCTCAAGAAAGCTGTGGGAGA	GCTCAAGAAAGCTGTGGGAGA	GCTCAAGAAAGCTGTGGGAGA	GCTCAAGAAAGCTGTGGGAGA	GCTCAAGAAAGCTGTGGGAGA	GCTCAAGAAAGCTGTGGGAGA	GCTCAAGAAAGCTGTGGGAGA	GCTCAAGAAAGCTGTGGGAGA	GCTCAAGAAAGCTGTGGGAGA	GCTCAAGAAAGCTGTGGGAGA	GCTCAAGAAAGCTGTGGGAGA	GCTCAAGAAAGCTGTGGGAGA	GCTCAAGAAAGCTGTGGGAGA	GCTCAAGAAAGCTGTGGGAGA	GCTCAAGAAAGCTGTGGGAGA
gma-miR396e-5p	TTCCACAGCTTTCTTGAACTG	gma-miR396e-5p	TTCCACAGCTTTCTTGAACTG	gma-miR396e-5p	TTCCACAGCTTTCTTGAACTG	gma-miR396e-5p	TTCCACAGCTTTCTTGAACTG	TTCCACAGCTTTCTTGAACTG	TTCCACAGCTTTCTTGAACTG	TTCCACAGCTTTCTTGAACTG	TTCCACAGCTTTCTTGAACTG	TTCCACAGCTTTCTTGAACTG	TTCCACAGCTTTCTTGAACTG	TTCCACAGCTTTCTTGAACTG	TTCCACAGCTTTCTTGAACTG	TTCCACAGCTTTCTTGAACTG	TTCCACAGCTTTCTTGAACTG	TTCCACAGCTTTCTTGAACTG	TTCCACAGCTTTCTTGAACTG	TTCCACAGCTTTCTTGAACTG	TTCCACAGCTTTCTTGAACTG	TTCCACAGCTTTCTTGAACTG	TTCCACAGCTTTCTTGAACTG
gma-miR396e-3p		gma-miR396e-3p	ATTCAAGATAGCTGTGGAAAA	gma-miR396e-3p	ATTCAAGATAGCTGTGGAAAA	gma-miR396e-3p	ATTCAAGATAGCTGTGGAAAA	ATTCAAGATAGCTGTGGAAAA	ATTCAAGATAGCTGTGGAAAA	ATTCAAGATAGCTGTGGAAAA	ATTCAAGATAGCTGTGGAAAA	ATTCAAGATAGCTGTGGAAAA	ATTCAAGATAGCTGTGGAAAA	ATTCAAGATAGCTGTGGAAAA	ATTCAAGATAGCTGTGGAAAA	ATTCAAGATAGCTGTGGAAAA	ATTCAAGATAGCTGTGGAAAA	ATTCAAGATAGCTGTGGAAAA	ATTCAAGATAGCTGTGGAAAA	ATTCAAGATAGCTGTGGAAAA	ATTCAAGATAGCTGTGGAAAA	ATTCAAGATAGCTGTGGAAAA	ATTCAAGATAGCTGTGGAAAA
gma-miR396f-5p	TTCCACAGCTTTCTTGAACTT	gma-miR396f-5p	TTCCACAGCTTTCTTGAACTT	gma-miR396f-5p	TTCCACAGCTTTCTTGAACTT	gma-miR396f-5p	TTCCACAGCTTTCTTGAACTT	TTCCACAGCTTTCTTGAACTT	TTCCACAGCTTTCTTGAACTT	TTCCACAGCTTTCTTGAACTT	TTCCACAGCTTTCTTGAACTT	TTCCACAGCTTTCTTGAACTT	TTCCACAGCTTTCTTGAACTT	TTCCACAGCTTTCTTGAACTT	TTCCACAGCTTTCTTGAACTT	TTCCACAGCTTTCTTGAACTT	TTCCACAGCTTTCTTGAACTT	TTCCACAGCTTTCTTGAACTT	TTCCACAGCTTTCTTGAACTT	TTCCACAGCTTTCTTGAACTT	TTCCACAGCTTTCTTGAACTT	TTCCACAGCTTTCTTGAACTT	TTCCACAGCTTTCTTGAACTT
gma-miR396f-3p		gma-miR396f-3p	GTTTAAGAAAAATGTGGAAAA	gma-miR396f-3p		gma-miR396f-3p
gma-miR396g-5p	TTCCACAGCTTTCTTGAACTT	gma-miR396g-5p	TTCCACAGCTTTCTTGAACTT	gma-miR396g-5p	TTCCACAGCTTTCTTGAACTT	gma-miR396g-5p	TTCCACAGCTTTCTTGAACTT	TTCCACAGCTTTCTTGAACTT	TTCCACAGCTTTCTTGAACTT	TTCCACAGCTTTCTTGAACTT	TTCCACAGCTTTCTTGAACTT	TTCCACAGCTTTCTTGAACTT	TTCCACAGCTTTCTTGAACTT	TTCCACAGCTTTCTTGAACTT	TTCCACAGCTTTCTTGAACTT	TTCCACAGCTTTCTTGAACTT	TTCCACAGCTTTCTTGAACTT	TTCCACAGCTTTCTTGAACTT	TTCCACAGCTTTCTTGAACTT	TTCCACAGCTTTCTTGAACTT	TTCCACAGCTTTCTTGAACTT	TTCCACAGCTTTCTTGAACTT	TTCCACAGCTTTCTTGAACTT
gma-miR396g-3p	GCTCAAGAAAGCTGTGGGAGA	gma-miR396g-3p	GCTCAAGAAAGCTGTGGGAGA	gma-miR396g-3p	GCTCAAGAAAGCTGTGGGAGA	gma-miR396g-3p	GCTCAAGAAAGCTGTGGGAGA	GCTCAAGAAAGCTGTGGGAGA	GCTCAAGAAAGCTGTGGGAGA	GCTCAAGAAAGCTGTGGGAGA	GCTCAAGAAAGCTGTGGGAGA	CTCAAGAAAGCTGTGGGAGA	GCTCAAGAAAGCTGTGGGAGA	GCTCAAGAAAGCTGTGGGAGA	CTCAAGAAAGCTGTGGGAGA	GCTCAAGAAAGCTGTGGGAGA	GCTCAAGAAAGCTGTGGGAGA	GCTCAAGAAAGCTGTGGGAGA	GCTCAAGAAAGCTGTGGGAGA	GCTCAAGAAAGCTGTGGGAGA	GCTCAAGAAAGCTGTGGGAGA	GCTCAAGAAAGCTGTGGGAGA	GCTCAAGAAAGCTGTGGGAGA
gma-miR396h-5p	TTCCACAGCTTTCTTGAACTG	gma-miR396h-5p	TTCCACAGCTTTCTTGAACTG	gma-miR396h-5p	TTCCACAGCTTTCTTGAACTG	gma-miR396h-5p	TTCCACAGCTTTCTTGAACTG	TTCCACAGCTTTCTTGAACTG	TTCCACAGCTTTCTTGAACTG	TTCCACAGCTTTCTTGAACTG	TTCCACAGCTTTCTTGAACTG	TTCCACAGCTTTCTTGAACTG	TTCCACAGCTTTCTTGAACTG	TTCCACAGCTTTCTTGAACTG	TTCCACAGCTTTCTTGAACTG	TTCCACAGCTTTCTTGAACTG	TTCCACAGCTTTCTTGAACTG	TTCCACAGCTTTCTTGAACTG	TTCCACAGCTTTCTTGAACTG	TTCCACAGCTTTCTTGAACTG	TTCCACAGCTTTCTTGAACTG	TTCCACAGCTTTCTTGAACTG	TTCCACAGCTTTCTTGAACTG
gma-miR396h-3p		gma-miR396h-3p	ATTCAAGATAGCTGTGGAAAA	gma-miR396h-3p	ATTCAAGATAGCTGTGGAAAA	gma-miR396h-3p	ATTCAAGATAGCTGTGGAAAA	ATTCAAGATAGCTGTGGAAAA	ATTCAAGATAGCTGTGGAAAA	ATTCAAGATAGCTGTGGAAAA	ATTCAAGATAGCTGTGGAAAA	ATTCAAGATAGCTGTGGAAAA	ATTCAAGATAGCTGTGGAAAA	ATTCAAGATAGCTGTGGAAAA	ATTCAAGATAGCTGTGGAAAA	ATTCAAGATAGCTGTGGAAAA	ATTCAAGATAGCTGTGGAAAA	ATTCAAGATAGCTGTGGAAAA	ATTCAAGATAGCTGTGGAAAA	ATTCAAGATAGCTGTGGAAAA	ATTCAAGATAGCTGTGGAAAA	ATTCAAGATAGCTGTGGAAAA	ATTCAAGATAGCTGTGGAAAA
gma-miR396i-5p	TTCCACAGCTTTCTTGAACTG	gma-miR396i-5p	TTCCACAGCTTTCTTGAACTG	gma-miR396i-5p	TTCCACAGCTTTCTTGAACTG	gma-miR396i-5p	TTCCACAGCTTTCTTGAACTG	TTCCACAGCTTTCTTGAACTG	TTCCACAGCTTTCTTGAACTG	TTCCACAGCTTTCTTGAACTG	TTCCACAGCTTTCTTGAACTG	TTCCACAGCTTTCTTGAACTG	TTCCACAGCTTTCTTGAACTG	TTCCACAGCTTTCTTGAACTG	TTCCACAGCTTTCTTGAACTG	TTCCACAGCTTTCTTGAACTG	TTCCACAGCTTTCTTGAACTG	TTCCACAGCTTTCTTGAACTG	TTCCACAGCTTTCTTGAACTG	TTCCACAGCTTTCTTGAACTG	TTCCACAGCTTTCTTGAACTG	TTCCACAGCTTTCTTGAACTG	TTCCACAGCTTTCTTGAACTG
gma-miR396i-3p	GTTCAATAAAGCTGTGGGAAG	gma-miR396i-3p	GTTCAATAAAGCTGTGGGAAG	gma-miR396i-3p	GTTCAATAAAGCTGTGGGAAG	gma-miR396i-3p	GTTCAATAAAGCTGTGGGAAG	TTCAATAAAGCTGTGGGAAG	TTCAATAAAGCTGTGGGAAG	GTTCAATAAAGCTGTGGGAAG	TTCAATAAAGCTGTGGGAAG	TTCAATAAAGCTGTGGGAAG	TTCAATAAAGCTGTGGGAAG	GTTCAATAAAGCTGTGGGAAG	TTCAATAAAGCTGTGGGAAG	GTTCAATAAAGCTGTGGGAAG	GTTCAATAAAGCTGTGGGAAG	TTCAATAAAGCTGTGGGAAG	TTCAATAAAGCTGTGGGAAG	TTCAATAAAGCTGTGGGAAG	TTCAATAAAGCTGTGGGAAG	TTCAATAAAGCTGTGGGAAG	TTCAATAAAGCTGTGGGAAG
gma-miR397a-5p	TCATTGAGTGCAGCGTTGATG	gma-miR397a-5p	TCATTGAGTGCAGCGTTGATG	gma-miR397a-5p	TCATTGAGTGCAGCGTTGATG	gma-miR397a-5p	TCATTGAGTGCAGCGTTGATG	TCATTGAGTGCAGCGTTGATG	TCATTGAGTGCAGCGTTGATG	TCATTGAGTGCAGCGTTGATG	TCATTGAGTGCAGCGTTGATG	TCATTGAGTGCAGCGTTGATG	TCATTGAGTGCAGCGTTGATG	TCATTGAGTGCAGCGTTGATG	TCATTGAGTGCAGCGTTGATG	TCATTGAGTGCAGCGTTGATG	TCATTGAGTGCAGCGTTGATG	TCATTGAGTGCAGCGTTGATG	TCATTGAGTGCAGCGTTGATG	TCATTGAGTGCAGCGTTGATG	TCATTGAGTGCAGCGTTGATG	TCATTGAGTGCAGCGTTGATG	TCATTGAGTGCAGCGTTGATG
gma-miR397a-3p		gma-miR397a-3p	TCGACACTGCACTCAATCATG	gma-miR397a-3p	TCGACACTGCACTCAATCATG	gma-miR397a-3p	TCGACACTGCACTCAATCATG	TCGACACTGCACTCAATCATG		TCGACACTGCACTCAATCATG			TCGACACTGCACTCAATCATG	TCGACACTGCACTCAATCATG	TCGACACTGCACTCAATCATG	ATCGACACTGCACTCAATCATG	TCGACACTGCACTCAATCATG	TCGACACTGCACTCAATCATG	TCGACACTGCACTCAATCATG	TCGACACTGCACTCAATCATG	TCGACACTGCACTCAATCATG	TCGACACTGCACTCAATCATG	TCGACACTGCACTCAATCATG
						gma-miR397a-3p	TCGACACTGCACTCAATCAT	TCGACACTGCACTCAATCAT			TCGACACTGCACTCAATCAT
						gma-miR397a-3p	ACACTGCACTCAATCATGTTT		ACACTGCACTCAATCATGTTT		ACACTGCACTCAATCATGTTT	ACACTGCACTCAATCATGTTT
gma-miR397b-5p	TCATTGAGTGCAGCGTTGATG	gma-miR397b-5p	TCATTGAGTGCAGCGTTGATG	gma-miR397b-5p	TCATTGAGTGCAGCGTTGATG	gma-miR397b-5p	TCATTGAGTGCAGCGTTGATG	TCATTGAGTGCAGCGTTGATG	TCATTGAGTGCAGCGTTGATG	TCATTGAGTGCAGCGTTGATG	TCATTGAGTGCAGCGTTGATG	TCATTGAGTGCAGCGTTGATG	TCATTGAGTGCAGCGTTGATG	TCATTGAGTGCAGCGTTGATG	TCATTGAGTGCAGCGTTGATG	TCATTGAGTGCAGCGTTGATG	TCATTGAGTGCAGCGTTGATG	TCATTGAGTGCAGCGTTGATG	TCATTGAGTGCAGCGTTGATG	TCATTGAGTGCAGCGTTGATG	TCATTGAGTGCAGCGTTGATG	TCATTGAGTGCAGCGTTGATG	TCATTGAGTGCAGCGTTGATG
gma-miR397b-3p	TATTGACGCTGCACTCAATCA	gma-miR397b-3p	TATTGACGCTGCACTCAATCA	gma-miR397b-3p	TATTGACGCTGCACTCAATCA	gma-miR397b-3p	TATTGACGCTGCACTCAATCA	TATTGACGCTGCACTCAATCA	TATTGACGCTGCACTCAATCA	TATTGACGCTGCACTCAATCA	TATTGACGCTGCACTCAATCA	TATTGACGCTGCACTCAATCA	TATTGACGCTGCACTCAATCA	TATTGACGCTGCACTCAATCA	TATTGACGCTGCACTCAATCA	TATTGACGCTGCACTCAATCA	TATTGACGCTGCACTCAATCA	TATTGACGCTGCACTCAATCA	TATTGACGCTGCACTCAATCA	TATTGACGCTGCACTCAATCA	TATTGACGCTGCACTCAATCA	TATTGACGCTGCACTCAATCA	TATTGACGCTGCACTCAATCA
gma-miR398a-5p	GGAGTGAATCTGAGAACACAAG	gma-miR398a-5p	GGAGTGAATCTGAGAACACAAG	gma-miR398a-5p	GGAGTGAATCTGAGAACACAAG	gma-miR398a-5p	GGAGTGAATCTGAGAACACAAG	GGAGTGAATCTGAGAACACAAG	GGAGTGAATCTGAGAACACAAG	GGAGTGAATCTGAGAACACAAG	GGAGTGAATCTGAGAACACAAG	GGAGTGAATCTGAGAACACAAG	GGAGTGAATCTGAGAACACAAG	GGAGTGAATCTGAGAACACAAG	GGAGTGAATCTGAGAACACAAG	GGAGTGAATCTGAGAACACAAG	GGAGTGAATCTGAGAACACAAG	GGAGTGAATCTGAGAACACAAG	GGAGTGAATCTGAGAACACAAG	GGAGTGAATCTGAGAACACAAG	GGAGTGAATCTGAGAACACAAG	GGAGTGAATCTGAGAACACAAG.	GGAGTGAATCTGAGAACACAAG.
gma-miR398a-3p		gma-miR398a-3p	TTCTCAGGTCACCCCTTTGAG	gma-miR398a-3p	TTCTCAGGTCACCCCTTTGAG	gma-miR398a-3p	TTCTCAGGTCACCCCTTTGAG	TTCTCAGGTCACCCCTTTGAG	TTCTCAGGTCACCCCTTTGAG	TTCTCAGGTCACCCCTTTGAG	TTCTCAGGTCACCCCTTTGAG	TTCTCAGGTCACCCCTTTGAG	TTCTCAGGTCACCCCTTTGAG	TTCTCAGGTCACCCCTTTGAG	TTCTCAGGTCACCCCTTTGAG	TTCTCAGGTCACCCCTTTGAG	TTCTCAGGTCACCCCTTTGAG	TTCTCAGGTCACCCCTTTGAG	TTCTCAGGTCACCCCTTTGAG	TTCTCAGGTCACCCCTTTGAG	TTCTCAGGTCACCCCTTTGAG	TTCTCAGGTCACCCCTTTGAG	TTCTCAGGTCACCCCTTTGAG
gma-miR398b-5p.1	GGAGTGGATCTGAGAACACAAG	gma-miR398b-5p.1	GGAGTGGATCTGAGAACACAAG	gma-miR398b-5p.1	GGAGTGGATCTGAGAACACAAG	gma-miR398b-5p	GGAGTGGATCTGAGAACACAAG	GGAGTGGATCTGAGAACACAAG	GGAGTGGATCTGAGAACACAAG	GGAGTGGATCTGAGAACACAAG	GGAGTGGATCTGAGAACACAAG	GGAGTGGATCTGAGAACACAAG	GGAGTGGATCTGAGAACACAAG	GGAGTGGATCTGAGAACACAAG	GGAGTGGATCTGAGAACACAAG	GGAGTGGATCTGAGAACACAAG	GGAGTGGATCTGAGAACACAAG			GGAGTGGATCTGAGAACACAAG	GGAGTGGATCTGAGAACACAAG
gma-miR398b-5p.2	AGTGGATCTGAGAACACAAGGC	gma-miR398b-5p.2	AGTGGATCTGAGAACACAAGGC	gma-miR398b-5p.2	AGTGGATCTGAGAACACAAGGC	gma-miR398b-5p	AGTGGATCTGAGAACACAAGGC											AGTGGATCTGAGAACACAAGGC	AGTGGATCTGAGAACACAAGGC			AGTGGATCTGAGAACACAAGGC	AGTGGATCTGAGAACACAAGGC
gma-miR398b-3p		gma-miR398b-3p	TTCTCAGGTCACCCCTTTGAG	gma-miR398b-3p	TTCTCAGGTCACCCCTTTGAG	gma-miR398b-3p	TTCTCAGGTCACCCCTTTGAG	TTCTCAGGTCACCCCTTTGAG	TTCTCAGGTCACCCCTTTGAG	TTCTCAGGTCACCCCTTTGAG	TTCTCAGGTCACCCCTTTGAG	TTCTCAGGTCACCCCTTTGAG	TTCTCAGGTCACCCCTTTGAG	TTCTCAGGTCACCCCTTTGAG	TTCTCAGGTCACCCCTTTGAG	TTCTCAGGTCACCCCTTTGAG	TTCTCAGGTCACCCCTTTGAG	TTCTCAGGTCACCCCTTTGAG	TTCTCAGGTCACCCCTTTGAG	TTCTCAGGTCACCCCTTTGAG	TTCTCAGGTCACCCCTTTGAG	TTCTCAGGTCACCCCTTTGAG	TTCTCAGGTCACCCCTTTGAG
						gma-miR398c-5p	TCGTCCTGAGATCACATGAA	TCGTCCTGAGATCACATGAA
gma-miR398c-5p		gma-miR398c-5p	GGGTCGTCCTGAGATCACATG	gma-miR398c-5p	GGGTCGTCCTGAGATCACATG	gma-miR398c-5p	GGGTCGTCCTGAGATCACATG	GGGTCGTCCTGAGATCACATG	GGGTCGTCCTGAGATCACATG	GGGTCGTCCTGAGATCACATG	GGGTCGTCCTGAGATCACATG	GGGTCGTCCTGAGATCACATG	GGGTCGTCCTGAGATCACATG	GGGTCGTCCTGAGATCACATG	GGGTCGTCCTGAGATCACATG	GGGTCGTCCTGAGATCACATG	GGGTCGTCCTGAGATCACATG	GGGTCGTCCTGAGATCACATG	GGGTCGTCCTGAGATCACATG	GGGTCGTCCTGAGATCACATG	GGGTCGTCCTGAGATCACATG	GGGTCGTCCTGAGATCACATG	GGGTCGTCCTGAGATCACATG
gma-miR398c-3p	TGTGTTCTCAGGTCGCCCCTG	gma-miR398c-3p	TGTGTTCTCAGGTCGCCCCTG	gma-miR398c-3p	TGTGTTCTCAGGTCGCCCCTG	gma-miR398c-3p	TGTGTTCTCAGGTCGCCCCTG	TGTGTTCTCAGGTCGCCCCTG	TGTGTTCTCAGGTCGCCCCTG	TGTGTTCTCAGGTCGCCCCTG	TGTGTTCTCAGGTCGCCCCTG	TGTGTTCTCAGGTCGCCCCTG	TGTGTTCTCAGGTCGCCCCTG	TGTGTTCTCAGGTCGCCCCTG	TGTGTTCTCAGGTCGCCCCTG	TGTGTTCTCAGGTCGCCCCTG	TGTGTTCTCAGGTCGCCCCTG	TGTGTTCTCAGGTCGCCCCTG	TGTGTTCTCAGGTCGCCCCTG	TGTGTTCTCAGGTCGCCCCTG	TGTGTTCTCAGGTCGCCCCTG	TGTGTTCTCAGGTCGCCCCTG	TGTGTTCTCAGGTCGCCCCTG
gma-miR403a-5p		gma-miR403a-5p	GGTTCGTGCGTGAATCTAACG	gma-miR403a-5p		gma-miR403a-5p
gma-miR403a-3p	TTAGATTCACGCACAAACTTG	gma-miR403a-3p	TTAGATTCACGCACAAACTTG	gma-miR403a-3p	TTAGATTCACGCACAAACTTG	gma-miR403a-3p	TTAGATTCACGCACAAACTTG	TTAGATTCACGCACAAACTTG	TTAGATTCACGCACAAACTTG	TTAGATTCACGCACAAACTTG	TTAGATTCACGCACAAACTTG	TTAGATTCACGCACAAACTTG	TTAGATTCACGCACAAACTTG	TTAGATTCACGCACAAACTTG	TTAGATTCACGCACAAACTTG	TTAGATTCACGCACAAACTTG	TTAGATTCACGCACAAACTTG	TTAGATTCACGCACAAACTTG	TTAGATTCACGCACAAACTTG	TTAGATTCACGCACAAACTTG	TTAGATTCACGCACAAACTTG	TTAGATTCACGCACAAACTTG	TTAGATTCACGCACAAACTTG
gma-miR403b-5p		gma-miR403b-5p	GGTTCGTGCGTGAATCTAAT	gma-miR403b-5p		gma-miR403b-5p
gma-miR403b-3p	TTAGATTCACGCACAAACTTG	gma-miR403b-3p	TTAGATTCACGCACAAACTTG	gma-miR403b-3p	TTAGATTCACGCACAAACTTG	gma-miR403b-3p	TTAGATTCACGCACAAACTTG	TTAGATTCACGCACAAACTTG	TTAGATTCACGCACAAACTTG	TTAGATTCACGCACAAACTTG	TTAGATTCACGCACAAACTTG	TTAGATTCACGCACAAACTTG	TTAGATTCACGCACAAACTTG	TTAGATTCACGCACAAACTTG	TTAGATTCACGCACAAACTTG	TTAGATTCACGCACAAACTTG	TTAGATTCACGCACAAACTTG	TTAGATTCACGCACAAACTTG	TTAGATTCACGCACAAACTTG	TTAGATTCACGCACAAACTTG	TTAGATTCACGCACAAACTTG	TTAGATTCACGCACAAACTTG	TTAGATTCACGCACAAACTTG
gma-miR408a-5p	CAGGGGAACAGGCAGAGCATG	gma-miR408a-5p	CAGGGGAACAGGCAGAGCATG	gma-miR408a-5p	CAGGGGAACAGGCAGAGCATG	gma-miR408a-5p	CAGGGGAACAGGCAGAGCATG	CAGGGGAACAGGCAGAGCATG	CAGGGGAACAGGCAGAGCATG	CAGGGGAACAGGCAGAGCATG	CAGGGGAACAGGCAGAGCATG	CAGGGGAACAGGCAGAGCATG	CAGGGGAACAGGCAGAGCATG	CAGGGGAACAGGCAGAGCATG	CAGGGGAACAGGCAGAGCATG	CAGGGGAACAGGCAGAGCATG	CAGGGGAACAGGCAGAGCATG	CAGGGGAACAGGCAGAGCATG	CAGGGGAACAGGCAGAGCATG	CAGGGGAACAGGCAGAGCATG	CAGGGGAACAGGCAGAGCATG	CAGGGGAACAGGCAGAGCATG	CAGGGGAACAGGCAGAGCATG
gma-miR408a-3p	ATGCACTGCCTCTTCCCTGGC	gma-miR408a-3p	ATGCACTGCCTCTTCCCTGGC	gma-miR408a-3p	ATGCACTGCCTCTTCCCTGGC	gma-miR408a-3p	ATGCACTGCCTCTTCCCTGGC	ATGCACTGCCTCTTCCCTGGC	ATGCACTGCCTCTTCCCTGGC	ATGCACTGCCTCTTCCCTGGC	ATGCACTGCCTCTTCCCTGGC	ATGCACTGCCTCTTCCCTGGC	ATGCACTGCCTCTTCCCTGGC	ATGCACTGCCTCTTCCCTGGC	ATGCACTGCCTCTTCCCTGGC	ATGCACTGCCTCTTCCCTGGC	ATGCACTGCCTCTTCCCTGGC	ATGCACTGCCTCTTCCCTGGC	ATGCACTGCCTCTTCCCTGGC	ATGCACTGCCTCTTCCCTGGC	ATGCACTGCCTCTTCCCTGGC	ATGCACTGCCTCTTCCCTGGC	ATGCACTGCCTCTTCCCTGGC
gma-miR408b-5p	CTGGGAACAGGCAGGGCACGA	gma-miR408b-5p	CTGGGAACAGGCAGGGCACGA	gma-miR408b-5p	CTGGGAACAGGCAGGGCACGA	gma-miR408b-5p	CTGGGAACAGGCAGGGCACGA	CTGGGAACAGGCAGGGCACGA	CTGGGAACAGGCAGGGCACGA	CTGGGAACAGGCAGGGCACGA	CTGGGAACAGGCAGGGCACGA	CTGGGAACAGGCAGGGCACGA	CTGGGAACAGGCAGGGCACGA	CTGGGAACAGGCAGGGCACGA	CTGGGAACAGGCAGGGCACGA	CTGGGAACAGGCAGGGCACGA	CTGGGAACAGGCAGGGCACGA	CTGGGAACAGGCAGGGCACGA	CTGGGAACAGGCAGGGCACGA	CTGGGAACAGGCAGGGCACGA	CTGGGAACAGGCAGGGCACGA	CTGGGAACAGGCAGGGCACGA	CTGGGAACAGGCAGGGCACGA
gma-miR408b-3p		gma-miR408b-3p	ATGCACTGCCTCTTCCCTGGC	gma-miR408b-3p	ATGCACTGCCTCTTCCCTGGC	gma-miR408b-3p	ATGCACTGCCTCTTCCCTGGC	ATGCACTGCCTCTTCCCTGGC	ATGCACTGCCTCTTCCCTGGC	ATGCACTGCCTCTTCCCTGGC	ATGCACTGCCTCTTCCCTGGC	ATGCACTGCCTCTTCCCTGGC	ATGCACTGCCTCTTCCCTGGC	ATGCACTGCCTCTTCCCTGGC	ATGCACTGCCTCTTCCCTGGC	ATGCACTGCCTCTTCCCTGGC	ATGCACTGCCTCTTCCCTGGC	ATGCACTGCCTCTTCCCTGGC	ATGCACTGCCTCTTCCCTGGC	ATGCACTGCCTCTTCCCTGGC	ATGCACTGCCTCTTCCCTGGC	ATGCACTGCCTCTTCCCTGGC	ATGCACTGCCTCTTCCCTGGC
gma-miR408c-5p	CAGGGGAACAGGCAGAGCATG	gma-miR408c-5p	CAGGGGAACAGGCAGAGCATG	gma-miR408c-5p	CAGGGGAACAGGCAGAGCATG	gma-miR408c-5p	CAGGGGAACAGGCAGAGCATG	CAGGGGAACAGGCAGAGCATG	CAGGGGAACAGGCAGAGCATG	CAGGGGAACAGGCAGAGCATG	CAGGGGAACAGGCAGAGCATG	CAGGGGAACAGGCAGAGCATG	CAGGGGAACAGGCAGAGCATG	CAGGGGAACAGGCAGAGCATG	CAGGGGAACAGGCAGAGCATG	CAGGGGAACAGGCAGAGCATG	CAGGGGAACAGGCAGAGCATG	CAGGGGAACAGGCAGAGCATG	CAGGGGAACAGGCAGAGCATG	CAGGGGAACAGGCAGAGCATG	CAGGGGAACAGGCAGAGCATG	CAGGGGAACAGGCAGAGCATG	CAGGGGAACAGGCAGAGCATG
gma-miR408c-3p	ATGCACTGCCTCTTCCCTGGC	gma-miR408c-3p	ATGCACTGCCTCTTCCCTGGC	gma-miR408c-3p	ATGCACTGCCTCTTCCCTGGC	gma-miR408c-3p	ATGCACTGCCTCTTCCCTGGC	ATGCACTGCCTCTTCCCTGGC	ATGCACTGCCTCTTCCCTGGC	ATGCACTGCCTCTTCCCTGGC	ATGCACTGCCTCTTCCCTGGC	ATGCACTGCCTCTTCCCTGGC	ATGCACTGCCTCTTCCCTGGC	ATGCACTGCCTCTTCCCTGGC	ATGCACTGCCTCTTCCCTGGC	ATGCACTGCCTCTTCCCTGGC	ATGCACTGCCTCTTCCCTGGC	ATGCACTGCCTCTTCCCTGGC	ATGCACTGCCTCTTCCCTGGC	ATGCACTGCCTCTTCCCTGGC	ATGCACTGCCTCTTCCCTGGC	ATGCACTGCCTCTTCCCTGGC	ATGCACTGCCTCTTCCCTGGC
						gma-miR408d-5p	GCTGGGAACAGGCAGAGCACG			GCTGGGAACAGGCAGAGCACG	GCTGGGAACAGGCAGAGCACG
gma-miR408d-5p		gma-miR408d-5p	CTGGGAACAGGCAGAGCACGA	gma-miR408d-5p	CTGGGAACAGGCAGAGCACGA	gma-miR408d-5p	CTGGGAACAGGCAGAGCACGA	CTGGGAACAGGCAGAGCACGA	CTGGGAACAGGCAGAGCACGA			CTGGGAACAGGCAGAGCACGA	CTGGGAACAGGCAGAGCACGA	CTGGGAACAGGCAGAGCACGA	CTGGGAACAGGCAGAGCACGA	CTGGGAACAGGCAGAGCACGA	CTGGGAACAGGCAGAGCACGA	CTGGGAACAGGCAGAGCACGA	CTGGGAACAGGCAGAGCACGA	CTGGGAACAGGCAGAGCACGA	CTGGGAACAGGCAGAGCACGA	CTGGGAACAGGCAGAGCACGA	CTGGGAACAGGCAGAGCACGA
gma-miR408d-3p	ATGCACTGCCTCTTCCCTGGC	gma-miR408d-3p	ATGCACTGCCTCTTCCCTGGC	gma-miR408d-3p	ATGCACTGCCTCTTCCCTGGC	gma-miR408d-3p	ATGCACTGCCTCTTCCCTGGC	ATGCACTGCCTCTTCCCTGGC	ATGCACTGCCTCTTCCCTGGC	ATGCACTGCCTCTTCCCTGGC	ATGCACTGCCTCTTCCCTGGC	ATGCACTGCCTCTTCCCTGGC	ATGCACTGCCTCTTCCCTGGC	ATGCACTGCCTCTTCCCTGGC	ATGCACTGCCTCTTCCCTGGC	ATGCACTGCCTCTTCCCTGGC	ATGCACTGCCTCTTCCCTGGC	ATGCACTGCCTCTTCCCTGGC	ATGCACTGCCTCTTCCCTGGC	ATGCACTGCCTCTTCCCTGGC	ATGCACTGCCTCTTCCCTGGC	ATGCACTGCCTCTTCCCTGGC	ATGCACTGCCTCTTCCCTGGC
gma-miR4341-5p		gma-miR4341-5p	TCATGTGAAACTTTCAACATATT	gma-miR4341-5p		gma-miR4341-5p
gma-miR4341-3p	TGTGTTGAAAGTTTAACATGACGG	gma-miR4341-3p	TGTGTTGAAAGTTTAACATGACGG	gma-miR4341-3p	TGTGTTGAAAGTTTAACATGACGG	gma-miR4341-3p	TGTGTTGAAAGTTTAACATGACGG	TGTGTTGAAAGTTTAACATGACGG	TGTGTTGAAAGTTTAACATGACGG	TGTGTTGAAAGTTTAACATGACGG	TGTGTTGAAAGTTTAACATGACGG	TGTGTTGAAAGTTTAACATGACGG	TGTGTTGAAAGTTTAACATGACGG	TGTGTTGAAAGTTTAACATGACGG	TGTGTTGAAAGTTTAACATGACGG	TGTGTTGAAAGTTTAACATGACGG	TGTGTTGAAAGTTTAACATGACGG	TGTGTTGAAAGTTTAACATGACGG		TGTGTTGAAAGTTTAACATGACGG	TGTGTTGAAAGTTTAACATGACGG	TGTGTTGAAAGTTTAACATGACGG
						gma-miR4341-3p	TGTTGAAAGTTTAACATGACGGGT																TGTTGAAAGTTTAACATGACGGGT
						gma-miR4341-3p	GTTGAAAGTTTAACATGACGG												GTTGAAAGTTTAACATGACGG
gma-miR4342-5p		gma-miR4342-5p	CACTTACATTCTAAGACGAGTTT	gma-miR4342-5p		gma-miR4342-5p
gma-miR4342-3p	AATCGACTTAGAATGTAGGATGGT	gma-miR4342-3p	AATCGACTTAGAATGTAGGATGGT	gma-miR4342-3p	AATCGACTTAGAATGTAGGATGGT	gma-miR4342-3p	AATCGACTTAGAATGTAGGATGGT	AATCGACTTAGAATGTAGGATGGT	AATCGACTTAGAATGTAGGATGGT	AATCGACTTAGAATGTAGGATGGT	AATCGACTTAGAATGTAGGATGGT	AATCGACTTAGAATGTAGGATGGT	AATCGACTTAGAATGTAGGATGGT	AATCGACTTAGAATGTAGGATGGT	AATCGACTTAGAATGTAGGATGGT	AATCGACTTAGAATGTAGGATGGT	AATCGACTTAGAATGTAGGATGGT	AATCGACTTAGAATGTAGGATGGT	AATCGACTTAGAATGTAGGATGGT	AATCGACTTAGAATGTAGGATGGT	AATCGACTTAGAATGTAGGATGGT	AATCGACTTAGAATGTAGGATGGT	AATCGACTTAGAATGTAGGATGGT
gma-miR4343a-5p		gma-miR4343a-5p		gma-miR4343a-5p		gma-miR4343a-5p
gma-miR4343a-3p	AAAGGCTTACGAATCAACTTGATC	gma-miR4343a-3p	AAAGGCTTACGAATCAACTTGATC	gma-miR4343a-3p	AAAGGCTTACGAATCAACTTGATC	gma-miR4343a-3p	AAAGGCTTACGAATCAACTTGATC	AAAGGCTTACGAATCAACTTGATC	AAAGGCTTACGAATCAACTTGATC	AAAGGCTTACGAATCAACTTGATC		AAAGGCTTACGAATCAACTTGATC	AAAGGCTTACGAATCAACTTGATC	AAAGGCTTACGAATCAACTTGATC	AAAGGCTTACGAATCAACTTGATC	AAAGGCTTACGAATCAACTTGATC	AAAGGCTTACGAATCAACTTGATC	AAAGGCTTACGAATCAACTTGATC	AAAGGCTTACGAATCAACTTGATC	AAAGGCTTACGAATCAACTTGATC	AAAGGCTTACGAATCAACTTGATC	AAAGGCTTACGAATCAACTTGATC	AAAGGCTTACGAATCAACTTGATC
						gma-miR4343a-3p	AAAAGGCTTACGAATCAACTTGAT				AAAAGGCTTACGAATCAACTTGAT
						gma-miR4344-5p	TTTGAAAGTAGACATTCTAAGACG	TTTGAAAGTAGACATTCTAAGACG		TTTGAAAGTAGACATTCTAAGACG	TTTGAAAGTAGACATTCTAAGACG					TTTGAAAGTAGACATTCTAAGACG		TTTGAAAGTAGACATTCTAAGACG					TTTGAAAGTAGACATTCTAAGACG
gma-miR4344-5p	AAGTAGACATTCTAAGACGTTGCT	gma-miR4344-5p	AAGTAGACATTCTAAGACGTTGCT	gma-miR4344-5p	AAGTAGACATTCTAAGACGTTGCT	gma-miR4344-5p	AAGTAGACATTCTAAGACGTTGCT		AAGTAGACATTCTAAGACGTTGCT			AAGTAGACATTCTAAGACGTTGCT	AAGTAGACATTCTAAGACGTTGCT	AAGTAGACATTCTAAGACGTTGCT	AAGTAGACATTCTAAGACGTTGCT		AAGTAGACATTCTAAGACGTTGCT		AAGTAGACATTCTAAGACGTTGCT	AAGTAGACATTCTAAGACGTTGCT	AAGTAGACATTCTAAGACGTTGCT	AAGTAGACATTCTAAGACGTTGCT	AAGTAGACATTCTAAGACGTTGCT
gma-miR4344-3p		gma-miR4344-3p	CACCGTCTTAAAATGCGTACTTTC	gma-miR4344-3p		gma-miR4344-3p
gma-miR4345-5p.1	CTAAGACGGAACTTACAAAGAT	gma-miR4345-5p.1	CTAAGACGGAACTTACAAAGAT	gma-miR4345-5p.1	CTAAGACGGAACTTACAAAGAT	gma-miR4345-5p	CTAAGACGGAACTTACAAAGAT	CTAAGACGGAACTTACAAAGAT				CTAAGACGGAACTTACAAAGAT	CTAAGACGGAACTTACAAAGAT	CTAAGACGGAACTTACAAAGAT	CTAAGACGGAACTTACAAAGAT	CTAAGACGGAACTTACAAAGAT	CTAAGACGGAACTTACAAAGAT	CTAAGACGGAACTTACAAAGAT		CTAAGACGGAACTTACAAAGAT	CTAAGACGGAACTTACAAAGAT	CTAAGACGGAACTTACAAAGAT	CTAAGACGGAACTTACAAAGAT
gma-miR4345-5p.2	TAAGACGGAACTTACAAAGATT	gma-miR4345-5p.2	TAAGACGGAACTTACAAAGATT	gma-miR4345-5p.2	TAAGACGGAACTTACAAAGATT	gma-miR4345-5p	TAAGACGGAACTTACAAAGATT		TAAGACGGAACTTACAAAGATT	TAAGACGGAACTTACAAAGATT	TAAGACGGAACTTACAAAGATT								TAAGACGGAACTTACAAAGATT
gma-miR4345-3p.2		gma-miR4345-3p.2	TCTTTTTAAGTTTCGTCTTAAC	gma-miR4345-3p.2		gma-miR4345-3p
gma-miR4345-3p.1		gma-miR4345-3p.1	CTTTTTAAGTTTCGTCTTAACT	gma-miR4345-3p.1		gma-miR4345-3p
						gma-miR4346-5p	AAAGACCAAACGAGAAGCTGC			AAAGACCAAACGAGAAGCTGC
gma-miR4346-5p	GAAAGACCAAACGAGAAGCTGCAT	gma-miR4346-5p	GAAAGACCAAACGAGAAGCTGCAT	gma-miR4346-5p	GAAAGACCAAACGAGAAGCTGCAT	gma-miR4346-5p	GAAAGACCAAACGAGAAGCTGCAT	GAAAGACCAAACGAGAAGCTGCAT	GAAAGACCAAACGAGAAGCTGCAT		GAAAGACCAAACGAGAAGCTGCAT	GAAAGACCAAACGAGAAGCTGCAT	GAAAGACCAAACGAGAAGCTGCAT	GAAAGACCAAACGAGAAGCTGCAT	GAAAGACCAAACGAGAAGCTGCAT	GAAAGACCAAACGAGAAGCTGCAT	GAAAGACCAAACGAGAAGCTGCAT	GAAAGACCAAACGAGAAGCTGCAT		GAAAGACCAAACGAGAAGCTGCAT	GAAAGACCAAACGAGAAGCTGCAT	GAAAGACCAAACGAGAAGCTGCAT	GAAAGACCAAACGAGAAGCTGCAT
gma-miR4346-3p		gma-miR4346-3p	GCAGCTTCTCGTTTGTTCTTTCTC	gma-miR4346-3p		gma-miR4346-3p
						gma-miR4347-5p	CTTCTTACGGATCAAGTTGAT											CTTCTTACGGATCAAGTTGAT	CTTCTTACGGATCAAGTTGAT
gma-miR4347-5p	AAGCTTCTTACGGATCAAGTTGAT	gma-miR4347-5p	AAGCTTCTTACGGATCAAGTTGAT	gma-miR4347-5p	AAGCTTCTTACGGATCAAGTTGAT	gma-miR4347-5p	AAGCTTCTTACGGATCAAGTTGAT	AAGCTTCTTACGGATCAAGTTGAT	AAGCTTCTTACGGATCAAGTTGAT	AAGCTTCTTACGGATCAAGTTGAT	AAGCTTCTTACGGATCAAGTTGAT	AAGCTTCTTACGGATCAAGTTGAT	AAGCTTCTTACGGATCAAGTTGAT	AAGCTTCTTACGGATCAAGTTGAT	AAGCTTCTTACGGATCAAGTTGAT	AAGCTTCTTACGGATCAAGTTGAT	AAGCTTCTTACGGATCAAGTTGAT			AAGCTTCTTACGGATCAAGTTGAT	AAGCTTCTTACGGATCAAGTTGAT	AAGCTTCTTACGGATCAAGTTGAT	AAGCTTCTTACGGATCAAGTTGAT
gma-miR4347-3p		gma-miR4347-3p	CAACTTGATTCATAAGAAGCTTGC	gma-miR4347-3p		gma-miR4347-3p
						gma-miR4348-5p	TGTGTTAAACTTGTAAGATGG						TGTGTTAAACTTGTAAGATGG
						gma-miR4348-5p	TTAAACTTGTAAGATGGTGACATT							TTAAACTTGTAAGATGGTGACATT
gma-miR4348-5p	AAACTTGTAAGATGGTGACAT	gma-miR4348-5p	AAACTTGTAAGATGGTGACAT	gma-miR4348-5p	AAACTTGTAAGATGGTGACAT	gma-miR4348-5p	AAACTTGTAAGATGGTGACAT		AAACTTGTAAGATGGTGACAT	AAACTTGTAAGATGGTGACAT	AAACTTGTAAGATGGTGACAT				AAACTTGTAAGATGGTGACAT	AAACTTGTAAGATGGTGACAT	AAACTTGTAAGATGGTGACAT	AAACTTGTAAGATGGTGACAT	AAACTTGTAAGATGGTGACAT	AAACTTGTAAGATGGTGACAT	AAACTTGTAAGATGGTGACAT	AAACTTGTAAGATGGTGACAT	AAACTTGTAAGATGGTGACAT
gma-miR4348-3p		gma-miR4348-3p	TGTCATCATCTTGCAAGTTTGA	gma-miR4348-3p		gma-miR4348-3p
						gma-miR4350-5p	TTTTGTGTCGTTGGTTCATCAA												TTTTGTGTCGTTGGTTCATCAA
						gma-miR4350-5p	TTGTGTCGTTGGTTCATCAAT					TTGTGTCGTTGGTTCATCAAT								TTGTGTCGTTGGTTCATCAAT
gma-miR4350-5p.1		gma-miR4350-5p.1	TGTCGTTGGTTCATCAATTCAAAA	gma-miR4350-5p.1		gma-miR4350-5p	TTTTGTGTCGTTGGTTCATCA			TTTTGTGTCGTTGGTTCATCA	TTTTGTGTCGTTGGTTCATCA		TTTTGTGTCGTTGGTTCATCA	TTTTGTGTCGTTGGTTCATCA	TTTTGTGTCGTTGGTTCATCA						TTTTGTGTCGTTGGTTCATCA		TTTTGTGTCGTTGGTTCATCA
gma-miR4350-5p.2		gma-miR4350-5p.2	TCGTTGGTTCATCAATTCAAAA	gma-miR4350-5p.2		gma-miR4350-5p	TCAAATGATTTTGTGTCGTTGG	TCAAATGATTTTGTGTCGTTGG	TCAAATGATTTTGTGTCGTTGG							TCAAATGATTTTGTGTCGTTGG	TCAAATGATTTTGTGTCGTTGG	TCAAATGATTTTGTGTCGTTGG				TCAAATGATTTTGTGTCGTTGG
gma-miR4350-3p.2	TTGAACTGATGAACTAACGGCA	gma-miR4350-3p.2	TTGAACTGATGAACTAACGGCA	gma-miR4350-3p.2	TTGAACTGATGAACTAACGGCA	gma-miR4350-3p	TTGAACTGATGAACTAACGGCA	TTGAACTGATGAACTAACGGCA	TTGAACTGATGAACTAACGGCA	TTGAACTGATGAACTAACGGCA	TTGAACTGATGAACTAACGGCA					TTGAACTGATGAACTAACGGCA	TTGAACTGATGAACTAACGGCA	TTGAACTGATGAACTAACGGCA	TTGAACTGATGAACTAACGGCA
gma-miR4350-3p.1		gma-miR4350-3p.1	TTGAACTGATGAACTAACGGCACA	gma-miR4350-3p.1	TTGAACTGATGAACTAACGGCACA	gma-miR4350-3p	TTGAACTGATGAACTAACGGCACA					TTGAACTGATGAACTAACGGCACA	TTGAACTGATGAACTAACGGCACA	TTGAACTGATGAACTAACGGCACA	TTGAACTGATGAACTAACGGCACA					TTGAACTGATGAACTAACGGCACA	TTGAACTGATGAACTAACGGCACA		TTGAACTGATGAACTAACGGCACA
						gma-miR4350-3p	CTGATGAACTAACGGCACAACATT															CTGATGAACTAACGGCACAACATT	CTGATGAACTAACGGCACAACATT
						gma-miR4351-5p	ATTGGGATTCAGTTGGAGTTGG						ATTGGGATTCAGTTGGAGTTGG		ATTGGGATTCAGTTGGAGTTGG								ATTGGGATTCAGTTGGAGTTGG
						gma-miR4351-5p	TTGGGATTCAGTTGGAGTTGGT	TTGGGATTCAGTTGGAGTTGGT
gma-miR4351-5p	TTGGGATTCAGTTGGAGTTGG	gma-miR4351-5p	TTGGGATTCAGTTGGAGTTGG	gma-miR4351-5p	TTGGGATTCAGTTGGAGTTGG	gma-miR4351-5p	TTGGGATTCAGTTGGAGTTGG		TTGGGATTCAGTTGGAGTTGG	TTGGGATTCAGTTGGAGTTGG	TTGGGATTCAGTTGGAGTTGG	TTGGGATTCAGTTGGAGTTGG		TTGGGATTCAGTTGGAGTTGG		TTGGGATTCAGTTGGAGTTGG	TTGGGATTCAGTTGGAGTTGG	TTGGGATTCAGTTGGAGTTGG	TTGGGATTCAGTTGGAGTTGG	TTGGGATTCAGTTGGAGTTGG	TTGGGATTCAGTTGGAGTTGG	TTGGGATTCAGTTGGAGTTGG
gma-miR4351-3p		gma-miR4351-3p	CCAACTCTAACTGAATACCAATT	gma-miR4351-3p		gma-miR4351-3p
gma-miR4352a-5p		gma-miR4352a-5p	CGTCGTAGTATATCTTAAAAACTA	gma-miR4352a-5p		gma-miR4352a-5p
gma-miR4352a-3p	ATTTCTAGGACATACTACGACGGT	gma-miR4352a-3p	ATTTCTAGGACATACTACGACGGT	gma-miR4352a-3p	ATTTCTAGGACATACTACGACGGT	gma-miR4352a-3p	ATTTCTAGGACATACTACGACGGT			ATTTCTAGGACATACTACGACGGT	ATTTCTAGGACATACTACGACGGT	ATTTCTAGGACATACTACGACGGT		ATTTCTAGGACATACTACGACGGT		ATTTCTAGGACATACTACGACGGT	ATTTCTAGGACATACTACGACGGT		ATTTCTAGGACATACTACGACGGT	ATTTCTAGGACATACTACGACGGT	ATTTCTAGGACATACTACGACGGT
						gma-miR4352a-3p	CTAGGACATACTACGACGGTTC																CTAGGACATACTACGACGGTTC
						gma-miR4352a-3p	TTTCTAGGACATACTACGACGGTT	TTTCTAGGACATACTACGACGGTT	TTTCTAGGACATACTACGACGGTT				TTTCTAGGACATACTACGACGGTT		TTTCTAGGACATACTACGACGGTT			TTTCTAGGACATACTACGACGGTT				TTTCTAGGACATACTACGACGGTT
						gma-miR4354-5p	CGCTCCAATCGGGATCCGGTGA				CGCTCCAATCGGGATCCGGTGA
						gma-miR4354-5p	TCCAATCGGGATCCGGTGACCTAA										TCCAATCGGGATCCGGTGACCTAA
gma-miR4354-5p	CCGCTCCAATCGGGATCCGGTGAC	gma-miR4354-5p	CCGCTCCAATCGGGATCCGGTGAC	gma-miR4354-5p	CCGCTCCAATCGGGATCCGGTGAC	gma-miR4354-5p	CCGCTCCAATCGGGATCCGGTGAC	CCGCTCCAATCGGGATCCGGTGAC	CCGCTCCAATCGGGATCCGGTGAC	CCGCTCCAATCGGGATCCGGTGAC		CCGCTCCAATCGGGATCCGGTGAC	CCGCTCCAATCGGGATCCGGTGAC	CCGCTCCAATCGGGATCCGGTGAC	CCGCTCCAATCGGGATCCGGTGAC	CCGCTCCAATCGGGATCCGGTGAC		CCGCTCCAATCGGGATCCGGTGAC	CCGCTCCAATCGGGATCCGGTGAC	CCGCTCCAATCGGGATCCGGTGAC	CCGCTCCAATCGGGATCCGGTGAC	CCGCTCCAATCGGGATCCGGTGAC	CCGCTCCAATCGGGATCCGGTGAC
gma-miR4354-3p		gma-miR4354-3p	CACCAGATCCCAATTGGATCGGTC	gma-miR4354-3p		gma-miR4354-3p
gma-miR4357-5p		gma-miR4357-5p		gma-miR4357-5p		gma-miR4357-5p
gma-miR4357-3p	CAGTCGTGTGATTGTACGGTT	gma-miR4357-3p	CAGTCGTGTGATTGTACGGTT	gma-miR4357-3p	CAGTCGTGTGATTGTACGGTT	gma-miR4357-3p	CAGTCGTGTGATTGTACGGTT	CAGTCGTGTGATTGTACGGTT	CAGTCGTGTGATTGTACGGTT	CAGTCGTGTGATTGTACGGTT	CAGTCGTGTGATTGTACGGTT	CAGTCGTGTGATTGTACGGTT	CAGTCGTGTGATTGTACGGTT			CAGTCGTGTGATTGTACGGTT	CAGTCGTGTGATTGTACGGTT	CAGTCGTGTGATTGTACGGTT	CAGTCGTGTGATTGTACGGTT	CAGTCGTGTGATTGTACGGTT
						gma-miR4357-3p	TACAGTCGTGTGATTGTACGGTT					TACAGTCGTGTGATTGTACGGTT		TACAGTCGTGTGATTGTACGGTT				TACAGTCGTGTGATTGTACGGTT				TACAGTCGTGTGATTGTACGGTT	TACAGTCGTGTGATTGTACGGTT
						gma-miR4357-3p	CAGTCGTGTGATTGTACGGTTCAT														CAGTCGTGTGATTGTACGGTTCAT
						gma-miR4357-3p	ACAGTCGTGTGATTGTACGGTTCA						ACAGTCGTGTGATTGTACGGTTCA	ACAGTCGTGTGATTGTACGGTTCA	ACAGTCGTGTGATTGTACGGTTCA
						gma-miR4358-5p	AATTTGACTGGCGATTTAGGTT		AATTTGACTGGCGATTTAGGTT	AATTTGACTGGCGATTTAGGTT									AATTTGACTGGCGATTTAGGTT
						gma-miR4358-5p	TTTGACTGGCGATTTAGGTTG		TTTGACTGGCGATTTAGGTTG		TTTGACTGGCGATTTAGGTTG						TTTGACTGGCGATTTAGGTTG	TTTGACTGGCGATTTAGGTTG	TTTGACTGGCGATTTAGGTTG				TTTGACTGGCGATTTAGGTTG
						gma-miR4358-5p	GCCAATTTGACTGGCGATTTAGGT															GCCAATTTGACTGGCGATTTAGGT
gma-miR4358-5p	CCAATTTGACTGGCGATTTAGGTT	gma-miR4358-5p	CCAATTTGACTGGCGATTTAGGTT	gma-miR4358-5p	CCAATTTGACTGGCGATTTAGGTT	gma-miR4358-5p	CCAATTTGACTGGCGATTTAGGTT	CCAATTTGACTGGCGATTTAGGTT				CCAATTTGACTGGCGATTTAGGTT	CCAATTTGACTGGCGATTTAGGTT	CCAATTTGACTGGCGATTTAGGTT	CCAATTTGACTGGCGATTTAGGTT	CCAATTTGACTGGCGATTTAGGTT				CCAATTTGACTGGCGATTTAGGTT	CCAATTTGACTGGCGATTTAGGTT	CCAATTTGACTGGCGATTTAGGTT	CCAATTTGACTGGCGATTTAGGTT
gma-miR4358-3p		gma-miR4358-3p		gma-miR4358-3p		gma-miR4358-3p	CAGTGCATGACTATATCGCCAG	CAGTGCATGACTATATCGCCAG	CAGTGCATGACTATATCGCCAG	CAGTGCATGACTATATCGCCAG	CAGTGCATGACTATATCGCCAG	CAGTGCATGACTATATCGCCAG	CAGTGCATGACTATATCGCCAG	CAGTGCATGACTATATCGCCAG	CAGTGCATGACTATATCGCCAG					CAGTGCATGACTATATCGCCAG	CAGTGCATGACTATATCGCCAG
						gma-miR4358-3p	GTGCATGACTATATCGCCAGCA															GTGCATGACTATATCGCCAGCA
						gma-miR4359b-5p	ACGCGTGATATGTTAACATCGGTT														ACGCGTGATATGTTAACATCGGTT
						gma-miR4359b-5p	TAACGCGTGATATGTTAACATCGG												TAACGCGTGATATGTTAACATCGG	TAACGCGTGATATGTTAACATCGG
						gma-miR4359b-5p	ACGCGTGATATGTTAACATCGGTT							ACGCGTGATATGTTAACATCGGTT
						gma-miR4359b-5p	CGCGTGATATGTTAACATCGGT						CGCGTGATATGTTAACATCGGT
gma-miR4359b-5p	AACGCGTGATATGTTAACATCGGT	gma-miR4359b-5p	AACGCGTGATATGTTAACATCGGT	gma-miR4359b-5p	AACGCGTGATATGTTAACATCGGT	gma-miR4359b-5p	AACGCGTGATATGTTAACATCGGT	AACGCGTGATATGTTAACATCGGT	AACGCGTGATATGTTAACATCGGT	AACGCGTGATATGTTAACATCGGT	AACGCGTGATATGTTAACATCGGT	AACGCGTGATATGTTAACATCGGT			AACGCGTGATATGTTAACATCGGT	AACGCGTGATATGTTAACATCGGT	AACGCGTGATATGTTAACATCGGT	AACGCGTGATATGTTAACATCGGT	AACGCGTGATATGTTAACATCGGT			AACGCGTGATATGTTAACATCGGT
gma-miR4359b-3p		gma-miR4359b-3p	CGATGTTAACGTGTATGCATTAA	gma-miR4359b-3p		gma-miR4359b-3p
gma-miR4360-5p	AGTTGACGTACGTACGGATTGACA	gma-miR4360-5p	AGTTGACGTACGTACGGATTGACA	gma-miR4360-5p	AGTTGACGTACGTACGGATTGACA	gma-miR4360-5p	AGTTGACGTACGTACGGATTGACA	AGTTGACGTACGTACGGATTGACA	AGTTGACGTACGTACGGATTGACA	AGTTGACGTACGTACGGATTGACA	AGTTGACGTACGTACGGATTGACA	AGTTGACGTACGTACGGATTGACA	AGTTGACGTACGTACGGATTGACA	AGTTGACGTACGTACGGATTGACA	AGTTGACGTACGTACGGATTGACA	AGTTGACGTACGTACGGATTGACA	AGTTGACGTACGTACGGATTGACA	AGTTGACGTACGTACGGATTGACA	AGTTGACGTACGTACGGATTGACA	AGTTGACGTACGTACGGATTGACA	AGTTGACGTACGTACGGATTGACA	AGTTGACGTACGTACGGATTGACA	AGTTGACGTACGTACGGATTGACA
gma-miR4360-3p		gma-miR4360-3p	TCAATCCGTACGTACGTCAACTTT	gma-miR4360-3p		gma-miR4360-3p
gma-miR4361-5p.1		gma-miR4361-5p.1	GTTGATCCGGAAGTCTCTTAC	gma-miR4361-5p.1		gma-miR4361-5p
gma-miR4361-5p.2		gma-miR4361-5p.2	TTGATCCGGAAGTCTCTTACGGAT	gma-miR4361-5p.2		gma-miR4361-5p
gma-miR4361-3p.2	CCGGAAGAGACTTACGGATCAACT	gma-miR4361-3p.2	CCGGAAGAGACTTACGGATCAACT	gma-miR4361-3p.2	CCGGAAGAGACTTACGGATCAACT	gma-miR4361-3p	CCGGAAGAGACTTACGGATCAACT					CCGGAAGAGACTTACGGATCAA	CCGGAAGAGACTTACGGATCAACT	CCGGAAGAGACTTACGGATCAACT	CCGGAAGAGACTTACGGATCAACT					CCGGAAGAGACTTACGGATCAACT	CCGGAAGAGACTTACGGATCAACT	CCGGAAGAGACTTACGGATCAACT	CCGGAAGAGACTTACGGATCAACT
gma-miR4361-3p.1	AAGAGACTTACGGATCAACTT	gma-miR4361-3p.1	AAGAGACTTACGGATCAACTT	gma-miR4361-3p.1	AAGAGACTTACGGATCAACTT	gma-miR4361-3p	AAGAGACTTACGGATCAACTT		AAGAGACTTACGGATCAACTT	AAGAGACTTACGGATCAACTT	AAGAGACTTACGGATCAACTT				AAGAGACTTACGGATCAACTT	AAGAGACTTACGGATCAACTT	AAGAGACTTACGGATCAACTT	AAGAGACTTACGGATCAACTT	AAGAGACTTACGGATCAACTT
						gma-miR4361-3p	CCGGAAGAGACTTACGGATCAA	CCGGAAGAGACTTACGGATCAA
						gma-miR4362-5p	AGGACAGACGTCATGTAGGAAACA													AGGACAGACGTCATGTAGGAAACA		AGGACAGACGTCATGTAGGAAACA
gma-miR4362-5p	CCTTAGGACAGACGTCATGTAG	gma-miR4362-5p	CCTTAGGACAGACGTCATGTAG	gma-miR4362-5p	CCTTAGGACAGACGTCATGTAG	gma-miR4362-5p	CCTTAGGACAGACGTCATGTAG	CCTTAGGACAGACGTCATGTAG	CCTTAGGACAGACGTCATGTAG	CCTTAGGACAGACGTCATGTAG	CCTTAGGACAGACGTCATGTAG	CCTTAGGACAGACGTCATGTAG	CCTTAGGACAGACGTCATGTAG	CCTTAGGACAGACGTCATGTAG	CCTTAGGACAGACGTCATGTAG	CCTTAGGACAGACGTCATGTAG	CCTTAGGACAGACGTCATGTAG	CCTTAGGACAGACGTCATGTAG	CCTTAGGACAGACGTCATGTAG		CCTTAGGACAGACGTCATGTAG		CCTTAGGACAGACGTCATGTAG
gma-miR4362-3p		gma-miR4362-3p	ACTTGGCATTTGTCCTGAGGAA	gma-miR4362-3p		gma-miR4362-3p
gma-miR4363-5p		gma-miR4363-5p	GGATAGGCTCTGGTAATCGATTAC	gma-miR4363-5p		gma-miR4363-5p
gma-miR4363-3p	TAATCGATTACCAGAAGGCTTA	gma-miR4363-3p	TAATCGATTACCAGAAGGCTTA	gma-miR4363-3p	TAATCGATTACCAGAAGGCTTA	gma-miR4363-3p	TAATCGATTACCAGAAGGCTTA	TAATCGATTACCAGAAGGCTTA	TAATCGATTACCAGAAGGCTTA	TAATCGATTACCAGAAGGCTTA		TAATCGATTACCAGAAGGCTTA	TAATCGATTACCAGAAGGCTTA	TAATCGATTACCAGAAGGCTTA	TAATCGATTACCAGAAGGCTTA	TAATCGATTACCAGAAGGCTTA	TAATCGATTACCAGAAGGCTTA	TAATCGATTACCAGAAGGCTTA	TAATCGATTACCAGAAGGCTTA	TAATCGATTACCAGAAGGCTTA	TAATCGATTACCAGAAGGCTTA	TAATCGATTACCAGAAGGCTTA	TAATCGATTACCAGAAGGCTTA
						gma-miR4363-3p	TCGATTACCAGAAGGCTTATTA				TCGATTACCAGAAGGCTTATTA
gma-miR4364a-5p.1		gma-miR4364a-5p.1	CCTTCTTCCGTGCCATCTTGCG	gma-miR4364a-5p.1		gma-miR4364a-5p
gma-miR4364a-5p.2		gma-miR4364a-5p.2	CCTTCTTCCGTGCCATCTTGCGGA	gma-miR4364a-5p.2		gma-miR4364a-5p
gma-miR4364a-3p.2	CGAGATCGCACGGAAGAAGGTT	gma-miR4364a-3p.2	CGAGATCGCACGGAAGAAGGTT	gma-miR4364a-3p.2	CGAGATCGCACGGAAGAAGGTT	gma-miR4364a-3p	CGCGAGATCGCACGGAAGAAGGTT	CGCGAGATCGCACGGAAGAAGGTT				CGCGAGATCGCACGGAAGAAGGTT	CGCGAGATCGCACGGAAGAAGGTT	CGCGAGATCGCACGGAAGAAGGTT	CGCGAGATCGCACGGAAGAAGGTT	CGCGAGATCGCACGGAAGAAGGTT	CGCGAGATCGCACGGAAGAAGGTT	CGCGAGATCGCACGGAAGAAGGTT	CGCGAGATCGCACGGAAGAAGGTT	CGCGAGATCGCACGGAAGAAGGTT	CGCGAGATCGCACGGAAGAAGGTT	CGCGAGATCGCACGGAAGAAGGTT	CGCGAGATCGCACGGAAGAAGGTT
gma-miR4364a-3p.1	CGCGAGATCGCACGGAAGAAGGTT	gma-miR4364a-3p.1	CGCGAGATCGCACGGAAGAAGGTT	gma-miR4364a-3p.1	CGCGAGATCGCACGGAAGAAGGTT	gma-miR4364a-3p	CGAGATCGCACGGAAGAAGGTT		CGAGATCGCACGGAAGAAGGTT	CGAGATCGCACGGAAGAAGGTT	CGAGATCGCACGGAAGAAGGTT
gma-miR4364b-5p	AAATAACAACAGCGGAAGAACCTT	gma-miR4364b-5p	AAATAACAACAGCGGAAGAACCTT	gma-miR4364b-5p	AAATAACAACAGCGGAAGAACCTT	gma-miR4364b-5p	AAATAACAACAGCGGAAGAACCTT	AAATAACAACAGCGGAAGAACCTT	AAATAACAACAGCGGAAGAACCTT	AAATAACAACAGCGGAAGAACCTT	AAATAACAACAGCGGAAGAACCTT	AAATAACAACAGCGGAAGAACCTT	AAATAACAACAGCGGAAGAACCTT	AAATAACAACAGCGGAAGAACCTT	AAATAACAACAGCGGAAGAACCTT	AAATAACAACAGCGGAAGAACCTT	AAATAACAACAGCGGAAGAACCTT	AAATAACAACAGCGGAAGAACCTT	AAATAACAACAGCGGAAGAACCTT	AAATAACAACAGCGGAAGAACCTT	AAATAACAACAGCGGAAGAACCTT	AAATAACAACAGCGGAAGAACCTT	AAATAACAACAGCGGAAGAACCTT
gma-miR4364b-3p		gma-miR4364b-3p	GAAGGTTCTTCCGCTATTGTTATTTTC	gma-miR4364b-3p		gma-miR4364b-3p
						gma-miR4365-5p	CGAGATCGCATGGAAGAAGGT			CGAGATCGCATGGAAGAAGGT
gma-miR4365-5p	AAGAACTTCTTCCGCGAGATCGCA	gma-miR4365-5p	AAGAACTTCTTCCGCGAGATCGCA	gma-miR4365-5p	AAGAACTTCTTCCGCGAGATCGCA	gma-miR4365-5p	AAGAACTTCTTCCGCGAGATCGCA	AAGAACTTCTTCCGCGAGATCGCA	AAGAACTTCTTCCGCGAGATCGCA		AAGAACTTCTTCCGCGAGATCGCA	AAGAACTTCTTCCGCGAGATCGCA	AAGAACTTCTTCCGCGAGATCGCA	AAGAACTTCTTCCGCGAGATCGCA	AAGAACTTCTTCCGCGAGATCGCA	AAGAACTTCTTCCGCGAGATCGCA	AAGAACTTCTTCCGCGAGATCGCA	AAGAACTTCTTCCGCGAGATCGCA	AAGAACTTCTTCCGCGAGATCGCA	AAGAACTTCTTCCGCGAGATCGCA	AAGAACTTCTTCCGCGAGATCGCA	AGAACTTCTTCCGCGAGATCGCA	AGAACTTCTTCCGCGAGATCGCA
gma-miR4365-3p		gma-miR4365-3p		gma-miR4365-3p		gma-miR4365-3p
gma-miR4366-5p		gma-miR4366-5p	CAACAAATCTCTACTTAGTAGG	gma-miR4366-5p		gma-miR4366-5p
gma-miR4366-3p	TACTTAGTAGAGATTTGTTGGT	gma-miR4366-3p	TACTTAGTAGAGATTTGTTGGT	gma-miR4366-3p	TACTTAGTAGAGATTTGTTGGT	gma-miR4366-3p	TACTTAGTAGAGATTTGTTGGT	TACTTAGTAGAGATTTGTTGGT	TACTTAGTAGAGATTTGTTGGT	TACTTAGTAGAGATTTGTTGGT	TACTTAGTAGAGATTTGTTGGT	TACTTAGTAGAGATTTGTTGGT	TACTTAGTAGAGATTTGTTGGT	TACTTAGTAGAGATTTGTTGGT		TACTTAGTAGAGATTTGTTGGT	TACTTAGTAGAGATTTGTTGGT	TACTTAGTAGAGATTTGTTGGT	TACTTAGTAGAGATTTGTTGGT	TACTTAGTAGAGATTTGTTGGT	TACTTAGTAGAGATTTGTTGGT	TACTTAGTAGAGATTTGTTGGT	TACTTAGTAGAGATTTGTTGGT
						gma-miR4366-3p	CTACTTAGTAGAGATTTGTTGG								CTACTTAGTAGAGATTTGTTGG
						gma-miR4367-5p	TTCACTAGGGTTCAGGACAAT											TTCACTAGGGTTCAGGACAAT		TTCACTAGGGTTCAGGACAATATT	TTCACTAGGGTTCAGGACAATATT
gma-miR4367-5p	CTTCACTAGGGTTCAGGACAAT	gma-miR4367-5p	CTTCACTAGGGTTCAGGACAAT	gma-miR4367-5p	CTTCACTAGGGTTCAGGACAAT	gma-miR4367-5p	CTTCACTAGGGTTCAGGACAAT	CTTCACTAGGGTTCAGGACAAT	CTTCACTAGGGTTCAGGACAAT	CTTCACTAGGGTTCAGGACAAT	CTTCACTAGGGTTCAGGACAAT	CTTCACTAGGGTTCAGGACAAT	CTTCACTAGGGTTCAGGACAAT	CTTCACTAGGGTTCAGGACAAT	CTTCACTAGGGTTCAGGACAAT	CTTCACTAGGGTTCAGGACAAT	CTTCACTAGGGTTCAGGACAAT		CTTCACTAGGGTTCAGGACAAT			CTTCACTAGGGTTCAGGACAAT	CTTCACTAGGGTTCAGGACAAT
gma-miR4367-3p		gma-miR4367-3p	TTATCCTGAACCCTAGCGAAGTA	gma-miR4367-3p		gma-miR4367-3p	TCCTGAACCCTAGCGAAGTAA	TCCTGAACCCTAGCGAAGTAA		TCCTGAACCCTAGCGAAGTAA	TCCTGAACCCTAGCGAAGTAA	TCCTGAACCCTAGCGAAGTAA	TCCTGAACCCTAGCGAAGTAA		TCCTGAACCCTAGCGAAGTAA	TCCTGAACCCTAGCGAAGTAA	TCCTGAACCCTAGCGAAGTAA	TCCTGAACCCTAGCGAAGTAA	TCCTGAACCCTAGCGAAGTAA			TCCTGAACCCTAGCGAAGTAA
						gma-miR4367-3p	TTATCCTGAACCCTAGCGAAGT																TTATCCTGAACCCTAGCGAAGT
						gma-miR4367-3p	CTGAACCCTAGCGAAGTAAATC		CTGAACCCTAGCGAAGTAAATC					CTGAACCCTAGCGAAGTAAATC
						gma-miR4367-3p	TCCTGAACCCTAGCGAAGTAAATC													TCCTGAACCCTAGCGAAGTAAATC	TCCTGAACCCTAGCGAAGTAAATC
gma-miR4368b-5p.1		gma-miR4368b-5p.1	TTTGAAAGTTCACAAACAAAGA	gma-miR4368b-5p.1		gma-miR4368b-5p
gma-miR4368b-5p.2		gma-miR4368b-5p.2	CGTCTTTGAAAGTTCACAAAC	gma-miR4368b-5p.2		gma-miR4368b-5p
gma-miR4368b-3p.2	TTGTGAACTTTCAAAGACGCTGCT	gma-miR4368b-3p.2	TTGTGAACTTTCAAAGACGCTGCT	gma-miR4368b-3p.2	TTGTGAACTTTCAAAGACGCTGCT	gma-miR4368b-3p	TTGTGAACTTTCAAAGACGCTGCT					TTGTGAACTTTCAAAGACGCTGCT		TTGTGAACTTTCAAAGACGCTGCT	TTGTGAACTTTCAAAGACGCTGCT					TTGTGAACTTTCAAAGACGCTGCT	TTGTGAACTTTCAAAGACGCTGCT	TTGTGAACTTTCAAAGACGCTGCT	TTGTGAACTTTCAAAGACGCTGCT
gma-miR4368b-3p.1	TTTGTTTGTGAACTTTCAAAGA	gma-miR4368b-3p.1	TTTGTTTGTGAACTTTCAAAGA	gma-miR4368b-3p.1	TTTGTTTGTGAACTTTCAAAGA	gma-miR4368b-3p	TTTGTTTGTGAACTTTCAAAGA	TTTGTTTGTGAACTTTCAAAGA	TTTGTTTGTGAACTTTCAAAGA	TTTGTTTGTGAACTTTCAAAGA	TTTGTTTGTGAACTTTCAAAGA					TTTGTTTGTGAACTTTCAAAGA	TTTGTTTGTGAACTTTCAAAGA	TTTGTTTGTGAACTTTCAAAGA	TTTGTTTGTGAACTTTCAAAGA
						gma-miR4368b-3p	TGTTTGTGAACTTTCAAAGACGCT						TGTTTGTGAACTTTCAAAGACGCT
						gma-miR4370-5p	TAGACTCGTCCGATTTTGCGTA	TAGACTCGTCCGATTTTGCGTA
						gma-miR4370-5p	TAGACTCGTCCGATTTTGCGTAGA										TAGACTCGTCCGATTTTGCGTAGA			TAGACTCGTCCGATTTTGCGTAGA
gma-miR4370-5p	AGTAGACTCGTCCGATTTTGCGTA	gma-miR4370-5p	AGTAGACTCGTCCGATTTTGCGTA	gma-miR4370-5p	AGTAGACTCGTCCGATTTTGCGTA	gma-miR4370-5p	AGTAGACTCGTCCGATTTTGCGTA		AGTAGACTCGTCCGATTTTGCGTA	AGTAGACTCGTCCGATTTTGCGTA	AGTAGACTCGTCCGATTTTGCGTA	AGTAGACTCGTCCGATTTTGCGTA	AGTAGACTCGTCCGATTTTGCGTA	AGTAGACTCGTCCGATTTTGCGTA	AGTAGACTCGTCCGATTTTGCGTA	AGTAGACTCGTCCGATTTTGCGTA	AGTAGACTCGTCCGATTTTGCGTA	AGTAGACTCGTCCGATTTTGCGTA			AGTAGACTCGTCCGATTTTGCGTA	AGTAGACTCGTCCGATTTTGCGTA	AGTAGACTCGTCCGATTTTGCGTA
gma-miR4370-3p		gma-miR4370-3p	GGTAGACTCGCGAGTCTGCTCC	gma-miR4370-3p		gma-miR4370-3p
						gma-miR4371b-5p	GTTAAGTGATGACGTGGTAGACGG								GTTAAGTGATGACGTGGTAGACGG								GTTAAGTGATGACGTGGTAGACGG
						gma-miR4371b-5p	GTGATGACGTGGTAGACGGAGTGC					GTGATGACGTGGTAGACGGAGTGC	GTGATGACGTGGTAGACGGAGTGC	GTGATGACGTGGTAGACGGAGTGC								GTGATGACGTGGTAGACGGAGTGC
gma-miR4371b-5p	TAAGTGATGACGTGGTAGACGGAG	gma-miR4371b-5p	TAAGTGATGACGTGGTAGACGGAG	gma-miR4371b-5p	TAAGTGATGACGTGGTAGACGGAG	gma-miR4371b-5p	TAAGTGATGACGTGGTAGACGGAG	TAAGTGATGACGTGGTAGACGGAG	TAAGTGATGACGTGGTAGACGGAG	TAAGTGATGACGTGGTAGACGGAG	TAAGTGATGACGTGGTAGACGGAG					TAAGTGATGACGTGGTAGACGGAG	TAAGTGATGACGTGGTAGACGGAG	TAAGTGATGACGTGGTAGACGGAG	TAAGTGATGACGTGGTAGACGGAG	TAAGTGATGACGTGGTAGACGGAG	TAAGTGATGACGTGGTAGACGGAG
gma-miR4371b-3p		gma-miR4371b-3p	CTATCTGCCACATCATCACCTAAC	gma-miR4371b-3p		gma-miR4371b-3p
						gma-miR4371c-5p	GACGTGACAGACGGAATATCACAT															GACGTGACAGACGGAATATCACAT
						gma-miR4371c-5p	ACGTGACAGACGGAATATCAC											ACGTGACAGACGGAATATCAC	ACGTGACAGACGGAATATCAC
gma-miR4371c-5p	ACGTGACAGACGGAATATCACATC	gma-miR4371c-5p	ACGTGACAGACGGAATATCACATC	gma-miR4371c-5p	ACGTGACAGACGGAATATCACATC	gma-miR4371c-5p	ACGTGACAGACGGAATATCACATC	ACGTGACAGACGGAATATCACATC	ACGTGACAGACGGAATATCACATC	ACGTGACAGACGGAATATCACATC	ACGTGACAGACGGAATATCACATC	ACGTGACAGACGGAATATCACATC	ACGTGACAGACGGAATATCACATC	ACGTGACAGACGGAATATCACATC	ACGTGACAGACGGAATATCACATC	ACGTGACAGACGGAATATCACATC	ACGTGACAGACGGAATATCACATC		ACGTGACAGACGGAATATCACATC	ACGTGACAGACGGAATATCACATC	ACGTGACAGACGGAATATCACATC		ACGTGACAGACGGAATATCACATC
gma-miR4371c-3p		gma-miR4371c-3p	CATGACATTTTGTTTGTTACGTCA	gma-miR4371c-3p		gma-miR4371c-3p
gma-miR4372a-5p		gma-miR4372a-5p	GTTGATCATCATATGTCATAATTT	gma-miR4372a-5p		gma-miR4372a-5p
gma-miR4372a-3p	ATCGTGACATGTGACGGTCAATGT	gma-miR4372a-3p	ATCGTGACATGTGACGGTCAATGT	gma-miR4372a-3p	ATCGTGACATGTGACGGTCAATGT	gma-miR4372a-3p	ATCGTGACATGTGACGGTCAATGT	ATCGTGACATGTGACGGTCAATGT		ATCGTGACATGTGACGGTCAATGT		ATCGTGACATGTGACGGTCAATGT		ATCGTGACATGTGACGGTCAATGT		ATCGTGACATGTGACGGTCAATGT	ATCGTGACATGTGACGGTCAATGT			ATCGTGACATGTGACGGTCAATGT		ATCGTGACATGTGACGGTCAATGT
						gma-miR4372a-3p	AATCGTGACATGTGACGGTCAATG														AATCGTGACATGTGACGGTCAATG		AATCGTGACATGTGACGGTCAATG
						gma-miR4372a-3p	TAAAATCGTGACATGTGACGGTC						TAAAATCGTGACATGTGACGGTC		TAAAATCGTGACATGTGACGGTC
						gma-miR4373-5p	AAGTTGACGTACGTACGGATTGAC							AAGTTGACGTACGTACGGATTGAC								AAGTTGACGTACGTACGGATTGAC
gma-miR4373-5p	AGTTGACGTACGTACGGATTGACA	gma-miR4373-5p	AGTTGACGTACGTACGGATTGACA	gma-miR4373-5p	AGTTGACGTACGTACGGATTGACA	gma-miR4373-5p	AGTTGACGTACGTACGGATTGACA	AGTTGACGTACGTACGGATTGACA	AGTTGACGTACGTACGGATTGACA	AGTTGACGTACGTACGGATTGACA	AGTTGACGTACGTACGGATTGACA	AGTTGACGTACGTACGGATTGACA	AGTTGACGTACGTACGGATTGACA		AGTTGACGTACGTACGGATTGACA	AGTTGACGTACGTACGGATTGACA	AGTTGACGTACGTACGGATTGACA	AGTTGACGTACGTACGGATTGACA	AGTTGACGTACGTACGGATTGACA	AGTTGACGTACGTACGGATTGACA	AGTTGACGTACGTACGGATTGACA		AGTTGACGTACGTACGGATTGACA
gma-miR4373-3p		gma-miR4373-3p	TCAATCCGTACGTGTGTCATCTTT	gma-miR4373-3p		gma-miR4373-3p
						gma-miR4374a-5p	GTTGACATCACGAACGTCTTA	GTTGACATCACGAACGTCTTA
						gma-miR4374a-5p	TAAGACAGTGCTGACGTCGAC												TAAGACAGTGCTGACGTCGAC
gma-miR4374a-5p		gma-miR4374a-5p	TGACATCACGAACGTCTTAGAAA	gma-miR4374a-5p		gma-miR4374a-5p	TCAAAGACGTTGTTGACATCA					TCAAAGACGTTGTTGACATCA	TCAAAGACGTTGTTGACATCA	TCAAAGACGTTGTTGACATCA	TCAAAGACGTTGTTGACATCA	TCAAAGACGTTGTTGACATCA	TCAAAGACGTTGTTGACATCA			TCAAAGACGTTGTTGACATCA	TCAAAGACGTTGTTGACATCA	TCAAAGACGTTGTTGACATCA	TCAAAGACGTTGTTGACATCA
gma-miR4374a-3p	TCTAAGACGGTCGTGATGTCAGC	gma-miR4374a-3p	TCTAAGACGGTCGTGATGTCAGC	gma-miR4374a-3p	TCTAAGACGGTCGTGATGTCAGC	gma-miR4374a-3p	TCTAAGACGGTCGTGATGTCAGC		TCTAAGACGGTCGTGATGTCAGC			TCTAAGACGGTCGTGATGTCAGC	TCTAAGACGGTCGTGATGTCAGC	TCTAAGACGGTCGTGATGTCAGC	TCTAAGACGGTCGTGATGTCAGC	TCTAAGACGGTCGTGATGTCAGC				TCTAAGACGGTCGTGATGTCAGC	TCTAAGACGGTCGTGATGTCAGC	TCTAAGACGGTCGTGATGTCAGC	TCTAAGACGGTCGTGATGTCAGC
						gma-miR4374a-3p	TCTAAGACGGTCGTGATGTCAGCA	TCTAAGACGGTCGTGATGTCAGCA									TCTAAGACGGTCGTGATGTCAGCA
						gma-miR4374a-3p	AAGACGGTCGTGATGTCAGCA											AAGACGGTCGTGATGTCAGCA
						gma-miR4374a-3p	TGATGTCAGCACCGTCTTTGA				TGATGTCAGCACCGTCTTTGA
						gma-miR4374a-3p	AAGACGGTCGTGATGTCAGCAC			AAGACGGTCGTGATGTCAGCAC
gma-miR4374b-5p.1		gma-miR4374b-5p.1	TGCTTACCTCAGCAACGTCTTTAA	gma-miR4374b-5p.1		gma-miR4374b-5p
gma-miR4374b-5p.2		gma-miR4374b-5p.2	ACCTCAGCAACGTCTTTAAAA	gma-miR4374b-5p.2		gma-miR4374b-3p	TCAAAGACGTTGTTGAGGTAAGCA										TCAAAGACGTTGTTGAGGTAAGCA
gma-miR4374b-3p.2	TCAAAGACGTTGTTGAGGTAA	gma-miR4374b-3p.2	TCAAAGACGTTGTTGAGGTAA	gma-miR4374b-3p.2	TCAAAGACGTTGTTGAGGTAA	gma-miR4374b-3p	TCAAAGACGTTGTTGAGGTAA	TCAAAGACGTTGTTGAGGTAA	TCAAAGACGTTGTTGAGGTAA	TCAAAGACGTTGTTGAGGTAA	TCAAAGACGTTGTTGAGGTAA		TCAAAGACGTTGTTGAGGTAA									TCAAAGACGTTGTTGAGGTAA
gma-miR4374b-3p.1	AAAGACGTTGTTGAGGTAAGCACC	gma-miR4374b-3p.1	AAAGACGTTGTTGAGGTAAGCACC	gma-miR4374b-3p.1	AAAGACGTTGTTGAGGTAAGCACC	gma-miR4374b-3p	AAAGACGTTGTTGAGGTAAGCACC		AAAGACGTTGTTGAGGTAAGCACC			AAAGACGTTGTTGAGGTAAGCACC		AAAGACGTTGTTGAGGTAAGCACC		AAAGACGTTGTTGAGGTAAGCACC		AAAGACGTTGTTGAGGTAAGCACC	AAAGACGTTGTTGAGGTAAGCACC	AAAGACGTTGTTGAGGTAAGCACC	AAAGACGTTGTTGAGGTAAGCACC		AAAGACGTTGTTGAGGTAAGCACC
						gma-miR4374b-3p	TACTTTCAAAGACGTTGTTGAG								TACTTTCAAAGACGTTGTTGAG
						gma-miR4376-5p	TACGCAGGAGAGATGACGCTGT							TACGCAGGAGAGATGACGCTGT
gma-miR4376-5p.1	TACGCAGGAGAGATGACGCTG	gma-miR4376-5p.1	TACGCAGGAGAGATGACGCTG	gma-miR4376-5p.1	TACGCAGGAGAGATGACGCTG	gma-miR4376-5p	TACGCAGGAGAGATGACGCTG			TACGCAGGAGAGATGACGCTG	TACGCAGGAGAGATGACGCTG	TACGCAGGAGAGATGACGCTG	TACGCAGGAGAGATGACGCTG		TACGCAGGAGAGATGACGCTG	TACGCAGGAGAGATGACGCTG		TACGCAGGAGAGATGACGCTG	TACGCAGGAGAGATGACGCTG	TACGCAGGAGAGATGACGCTG	TACGCAGGAGAGATGACGCTG	TACGCAGGAGAGATGACGCTG	TACGCAGGAGAGATGACGCTG
gma-miR4376-5p.2	ACGCAGGAGAGATGACGCTGT	gma-miR4376-5p.2	ACGCAGGAGAGATGACGCTGT	gma-miR4376-5p.2	ACGCAGGAGAGATGACGCTGT	gma-miR4376-5p	ACGCAGGAGAGATGACGCTGT	ACGCAGGAGAGATGACGCTGT	ACGCAGGAGAGATGACGCTGT	ACGCAGGAGAGATGACGCTGT			ACGCAGGAGAGATGACGCTGT				ACGCAGGAGAGATGACGCTGT
gma-miR4376-3p		gma-miR4376-3p	AGCATCATATCTCCTGCATAG	gma-miR4376-3p	AGCATCATATCTCCTGCATAG	gma-miR4376-3p	AGCATCATATCTCCTGCATAG									AGCATCATATCTCCTGCATAG	AGCATCATATCTCCTGCATAG	AGCATCATATCTCCTGCATAG	AGCATCATATCTCCTGCATAG	AGCATCATATCTCCTGCATAG	AGCATCATATCTCCTGCATAG	AGCATCATATCTCCTGCATAG	AGCATCATATCTCCTGCATAG
						gma-miR4378a-5p	TAGGACTGTCTTAGAATGGTGT			TAGGACTGTCTTAGAATGGTGT
						gma-miR4378a-5p	CATACATTTTAAGACGGGCTTATG												CATACATTTTAAGACGGGCTTATG
						gma-miR4378a-5p	CATACATTTTAAGACGGGCTTA		CATACATTTTAAGACGGGCTTA
						gma-miR4378a-5p	TCATACATTTTAAGACGGGCTTAT										TCATACATTTTAAGACGGGCTTAT
gma-miR4378a-5p	ATAGGACTGTCTTAGAATGGTGTA	gma-miR4378a-5p	ATAGGACTGTCTTAGAATGGTGTA	gma-miR4378a-5p	ATAGGACTGTCTTAGAATGGTGTA	gma-miR4378a-5p	ATAGGACTGTCTTAGAATGGTGTA	ATAGGACTGTCTTAGAATGGTGTA			ATAGGACTGTCTTAGAATGGTGTA	ATAGGACTGTCTTAGAATGGTGTA	ATAGGACTGTCTTAGAATGGTGTA	ATAGGACTGTCTTAGAATGGTGTA	ATAGGACTGTCTTAGAATGGTGTA	ATAGGACTGTCTTAGAATGGTGTA				ATAGGACTGTCTTAGAATGGTGTA	ATAGGACTGTCTTAGAATGGTGTA	ATAGGACTGTCTTAGAATGGTGTA	ATAGGACTGTCTTAGAATGGTGTA
gma-miR4378a-3p		gma-miR4378a-3p	CAACATTATAAGACGGTCTGCGTGA	gma-miR4378a-3p		gma-miR4378a-3p
						gma-miR4378b-5p	GAACTGTCTTAGAATGTGCTA	GAACTGTCTTAGAATGTGCTA	GAACTGTCTTAGAATGTGCTA								GAACTGTCTTAGAATGTGCTA		GAACTGTCTTAGAATGTGCTA
						gma-miR4378b-5p	TAGAACTGTCTTAGAATGTGCTAC			TAGAACTGTCTTAGAATGTGCTAC
gma-miR4378b-5p	TTAGAACTGTCTTAGAATGTGCTA	gma-miR4378b-5p	TTAGAACTGTCTTAGAATGTGCTA	gma-miR4378b-5p	TTAGAACTGTCTTAGAATGTGCTA	gma-miR4378b-5p	TTAGAACTGTCTTAGAATGTGCTA				TTAGAACTGTCTTAGAATGTGCTA	TTAGAACTGTCTTAGAATGTGCTA	TTAGAACTGTCTTAGAATGTGCTA	TTAGAACTGTCTTAGAATGTGCTA	TTAGAACTGTCTTAGAATGTGCTA	TTAGAACTGTCTTAGAATGTGCTA		TTAGAACTGTCTTAGAATGTGCTA		TTAGAACTGTCTTAGAATGTGCTA	TTAGAACTGTCTTAGAATGTGCTA	TTAGAACTGTCTTAGAATGTGCTA	TTAGAACTGTCTTAGAATGTGCTA
gma-miR4378b-3p		gma-miR4378b-3p	CACATTCTAAGACGGTTCTAA	gma-miR4378b-3p		gma-miR4378b-3p
gma-miR4379-5p	ATACTGTGAGAGGCCTAACTCAAC	gma-miR4379-5p	ATACTGTGAGAGGCCTAACTCAAC	gma-miR4379-5p	ATACTGTGAGAGGCCTAACTCAAC	gma-miR4379-5p	ATACTGTGAGAGGCCTAACTCAAC	ATACTGTGAGAGGCCTAACTCAAC	ATACTGTGAGAGGCCTAACTCAAC	ATACTGTGAGAGGCCTAACTCAAC	ATACTGTGAGAGGCCTAACTCAAC	ATACTGTGAGAGGCCTAACTCAAC	ATACTGTGAGAGGCCTAACTCAAC	ATACTGTGAGAGGCCTAACTCAAC	ATACTGTGAGAGGCCTAACTCAAC	ATACTGTGAGAGGCCTAACTCAAC	ATACTGTGAGAGGCCTAACTCAAC	ATACTGTGAGAGGCCTAACTCAAC	ATACTGTGAGAGGCCTAACTCAAC	ATACTGTGAGAGGCCTAACTCAAC	ATACTGTGAGAGGCCTAACTCAAC	ATACTGTGAGAGGCCTAACTCAAC	ATACTGTGAGAGGCCTAACTCAAC
gma-miR4379-3p		gma-miR4379-3p	TGAGGGTTGCCCCTTATTTATAT	gma-miR4379-3p		gma-miR4379-3p
gma-miR4380a-5p		gma-miR4380a-5p	GCACATACGAATTAGCAATCTGTA	gma-miR4380a-5p		gma-miR4380a-5p
gma-miR4380a-3p	CGGATTGTTGATCCGTATGTGCAT	gma-miR4380a-3p	CGGATTGTTGATCCGTATGTGCAT	gma-miR4380a-3p	CGGATTGTTGATCCGTATGTGCAT	gma-miR4380a-3p	CGGATTGTTGATCCGTATGTGCAT	CGGATTGTTGATCCGTATGTGCAT	CGGATTGTTGATCCGTATGTGCAT	CGGATTGTTGATCCGTATGTGCAT	CGGATTGTTGATCCGTATGTGCAT	CGGATTGTTGATCCGTATGTGCAT	CGGATTGTTGATCCGTATGTGCAT	CGGATTGTTGATCCGTATGTGCAT	CGGATTGTTGATCCGTATGTGCAT	CGGATTGTTGATCCGTATGTGCAT	CGGATTGTTGATCCGTATGTGCAT	CGGATTGTTGATCCGTATGTGCAT	CGGATTGTTGATCCGTATGTGCAT	CGGATTGTTGATCCGTATGTGCAT	CGGATTGTTGATCCGTATGTGCAT	CGGATTGTTGATCCGTATGTGCAT	CGGATTGTTGATCCGTATGTGCAT
gma-miR4380b-5p		gma-miR4380b-5p	CAACAATCCGTATGAACCATATGGA	gma-miR4380b-5p		gma-miR4380b-5p
gma-miR4380b-3p	CGTATGGTCATACGGATTGTTGAT	gma-miR4380b-3p	CGTATGGTCATACGGATTGTTGAT	gma-miR4380b-3p	CGTATGGTCATACGGATTGTTGAT	gma-miR4380b-3p	CGTATGGTCATACGGATTGTTGAT	CGTATGGTCATACGGATTGTTGAT	CGTATGGTCATACGGATTGTTGAT	CGTATGGTCATACGGATTGTTGAT	CGTATGGTCATACGGATTGTTGAT	CGTATGGTCATACGGATTGTTGAT	CGTATGGTCATACGGATTGTTGAT	CGTATGGTCATACGGATTGTTGAT	CGTATGGTCATACGGATTGTTGAT	CGTATGGTCATACGGATTGTTGAT	CGTATGGTCATACGGATTGTTGAT	CGTATGGTCATACGGATTGTTGAT	CGTATGGTCATACGGATTGTTGAT	CGTATGGTCATACGGATTGTTGAT	CGTATGGTCATACGGATTGTTGAT	CGTATGGTCATACGGATTGTTGAT	CGTATGGTCATACGGATTGTTGAT
gma-miR4382-5p		gma-miR4382-5p	CAATATTCCTACTTCCCCATCTGG	gma-miR4382-5p		gma-miR4382-5p
gma-miR4382-3p	ATATGGGGAAGTAGGAATAGTGTC	gma-miR4382-3p	ATATGGGGAAGTAGGAATAGTGTC	gma-miR4382-3p	ATATGGGGAAGTAGGAATAGTGTC	gma-miR4382-3p	ATATGGGGAAGTAGGAATAGTGTC	ATATGGGGAAGTAGGAATAGTGTC	ATATGGGGAAGTAGGAATAGTGTC	ATATGGGGAAGTAGGAATAGTGTC	ATATGGGGAAGTAGGAATAGTGTC	ATATGGGGAAGTAGGAATAGTGTC	ATATGGGGAAGTAGGAATAGTGTC	ATATGGGGAAGTAGGAATAGTGTC	ATATGGGGAAGTAGGAATAGTGTC	ATATGGGGAAGTAGGAATAGTGTC	ATATGGGGAAGTAGGAATAGTGTC	ATATGGGGAAGTAGGAATAGTGTC	ATATGGGGAAGTAGGAATAGTGTC	ATATGGGGAAGTAGGAATAGTGTC	ATATGGGGAAGTAGGAATAGTGTC
						gma-miR4382-3p	TATGTTAACTGATTTCATGGAT																TATGTTAACTGATTTCATGGAT
						gma-miR4382-3p	CGTAAGGATATATGTTAACTGA															CGTAAGGATATATGTTAACTGA
						gma-miR4384-5p	CAGACACTGCATTCAAAGACGG			CAGACACTGCATTCAAAGACGG	CAGACACTGCATTCAAAGACGG		CAGACACTGCATTCAAAGACGG
						gma-miR4384-5p	ATCAGACACTGCATTCAAAGACGG								ATCAGACACTGCATTCAAAGACGG
gma-miR4384-5p	AATCAGACACTGCATTCAAAGACG	gma-miR4384-5p	AATCAGACACTGCATTCAAAGACG	gma-miR4384-5p	AATCAGACACTGCATTCAAAGACG	gma-miR4384-5p	AATCAGACACTGCATTCAAAGACG	AATCAGACACTGCATTCAAAGACG	AATCAGACACTGCATTCAAAGACG			AATCAGACACTGCATTCAAAGACG		AATCAGACACTGCATTCAAAGACG		AATCAGACACTGCATTCAAAGACG	AATCAGACACTGCATTCAAAGACG	AATCAGACACTGCATTCAAAGACG	AATCAGACACTGCATTCAAAGACG	AATCAGACACTGCATTCAAAGACG	AATCAGACACTGCATTCAAAGACG	AATCAGACACTGCATTCAAAGACG	AATCAGACACTGCATTCAAAGACG
gma-miR4384-3p		gma-miR4384-3p	TCTTTGAATGCAGTGTCTGATTC	gma-miR4384-3p		gma-miR4384-3p
gma-miR4385-5p	AATCGATGTAGAAAAGTGATTGGT	gma-miR4385-5p	AATCGATGTAGAAAAGTGATTGGT	gma-miR4385-5p	AATCGATGTAGAAAAGTGATTGGT	gma-miR4385-5p	AATCGATGTAGAAAAGTGATTGGT	AATCGATGTAGAAAAGTGATTGGT	AATCGATGTAGAAAAGTGATTGGT	AATCGATGTAGAAAAGTGATTGGT	AATCGATGTAGAAAAGTGATTGGT	AATCGATGTAGAAAAGTGATTGGT	AATCGATGTAGAAAAGTGATTGGT	AATCGATGTAGAAAAGTGATTGGT	AATCGATGTAGAAAAGTGATTGGT	AATCGATGTAGAAAAGTGATTGGT	AATCGATGTAGAAAAGTGATTGGT	AATCGATGTAGAAAAGTGATTGGT	AATCGATGTAGAAAAGTGATTGGT	AATCGATGTAGAAAAGTGATTGGT	AATCGATGTAGAAAAGTGATTGGT	AATCGATGTAGAAAAGTGATTGGT	AATCGATGTAGAAAAGTGATTGGT
gma-miR4385-3p		gma-miR4385-3p	AAATTATTTTTCTACATCAATTTT	gma-miR4385-3p		gma-miR4385-3p
gma-miR4387a-5p		gma-miR4387a-5p	TGTCATGTCATCACACCTTGTCAC	gma-miR4387a-5p		gma-miR4387a-5p
gma-miR4387a-3p	AACAAGACGTGATGACGTGACACT	gma-miR4387a-3p	AACAAGACGTGATGACGTGACACT	gma-miR4387a-3p	AACAAGACGTGATGACGTGACACT	gma-miR4387a-3p	AACAAGACGTGATGACGTGACACT	AACAAGACGTGATGACGTGACACT				AACAAGACGTGATGACGTGACACT		AACAAGACGTGATGACGTGACACT	AACAAGACGTGATGACGTGACACT	AACAAGACGTGATGACGTGACACT	AACAAGACGTGATGACGTGACACT		AACAAGACGTGATGACGTGACACT		AACAAGACGTGATGACGTGACACT		AACAAGACGTGATGACGTGACACT
						gma-miR4387a-3p	CAAGACGTGATGACGTGACACTTC		CAAGACGTGATGACGTGACACTTC				CAAGACGTGATGACGTGACACTTC
						gma-miR4387a-3p	ACAAGACGTGATGACGTGACACTT				ACAAGACGTGATGACGTGACACTT
						gma-miR4387a-3p	TAACAAGACGTGATGACGTGACAC			TAACAAGACGTGATGACGTGACAC								TAACAAGACGTGATGACGTGACAC		TAACAAGACGTGATGACGTGACAC		TAACAAGACGTGATGACGTGACAC	TAACAAGACGTGATGACGTGACAC
gma-miR4387b-5p		gma-miR4387b-5p	AGAGTGTCATGTCATCATGTCTT	gma-miR4387b-5p		gma-miR4387b-5p
gma-miR4387b-3p	AGGTGTGATGGCATGACACTCTGT	gma-miR4387b-3p	AGGTGTGATGGCATGACACTCTGT	gma-miR4387b-3p	AGGTGTGATGGCATGACACTCTGT	gma-miR4387b-3p	AGGTGTGATGGCATGACACTCTGT	AGGTGTGATGGCATGACACTCTGT	AGGTGTGATGGCATGACACTCTGT	AGGTGTGATGGCATGACACTCTGT	AGGTGTGATGGCATGACACTCTGT	AGGTGTGATGGCATGACACTCTGT	AGGTGTGATGGCATGACACTCTGT	AGGTGTGATGGCATGACACTCTGT	AGGTGTGATGGCATGACACTCTGT	AGGTGTGATGGCATGACACTCTGT	AGGTGTGATGGCATGACACTCTGT	AGGTGTGATGGCATGACACTCTGT	AGGTGTGATGGCATGACACTCTGT	AGGTGTGATGGCATGACACTCTGT	AGGTGTGATGGCATGACACTCTGT	AGGTGTGATGGCATGACACTCTGT	AGGTGTGATGGCATGACACTCTGT
						gma-miR4387c-5p	ACAGTTGGAGTGTCACGTCAT			ACAGTTGGAGTGTCACGTCAT	ACAGTTGGAGTGTCACGTCAT				ACAGTTGGAGTGTCACGTCAT
						gma-miR4387c-5p	TAAATGATGATGTGACAGTTGGAG											TAAATGATGATGTGACAGTTGGAG
						gma-miR4387c-5p	CAGTTGGAGTGTCACGTCAT												CAGTTGGAGTGTCACGTCAT
						gma-miR4387c-5p	TGACAGTTGGAGTGTCACGTCA	ACAGTTGGAGTGTCACGTCAT									TGACAGTTGGAGTGTCACGTCA
gma-miR4387c-5p		gma-miR4387c-5p	GGAGTGTCACGTCATCACGCCTTG	gma-miR4387c-5p		gma-miR4387c-5p	ACAGTTGGAGTGTCACGTCATCAC					ACAGTTGGAGTGTCACGTCATCAC	ACAGTTGGAGTGTCACGTCATCAC	ACAGTTGGAGTGTCACGTCATCAC		ACAGTTGGAGTGTCACGTCATCAC				ACAGTTGGAGTGTCACGTCATCAC	ACAGTTGGAGTGTCACGTCATCAC	ACAGTTGGAGTGTCACGTCATCAC
gma-miR4387c-3p	AAGCGTGATGACGTGACACTCCGT.	gma-miR4387c-3p	AAGCGTGATGACGTGACACTCCGT.	gma-miR4387c-3p	AAGCGTGATGACGTGACACTCCGT.	gma-miR4387c-3p	AAGCGTGATGACGTGACACTCCGT.				AAGCGTGATGACGTGACACTCCGT	AAGCGTGATGACGTGACACTCCGT.	AAGCGTGATGACGTGACACTCCGT.	AAGCGTGATGACGTGACACTCCGT	AAGCGTGATGACGTGACACTCCGT		AAGCGTGATGACGTGACACTCCGT			AAGCGTGATGACGTGACACTCCGT	AAGCGTGATGACGTGACACTCCGT	AAGCGTGATGACGTGACACTCCGT	AAGCGTGATGACGTGACACTCCGT
						gma-miR4387c-3p	AGTGTCACGTCATCACGCCTT		AGTGTCACGTCATCACGCCTT
						gma-miR4387c-3p	TAAGCGTGATGACGTGACACTCCG									TAAGCGTGATGACGTGACACTCCG
						gma-miR4387c-3p	GATTAAGCGTGATGACGTGACACT		GATTAAGCGTGATGACGTGACACT
						gma-miR4387c-3p	GATTAAGCGTGATGACGTGACACT												AGTGATTAAGCGTGATGACGTGAC
						gma-miR4387c-3p	AGTGATTAAGCGTGATGACGTGAC	TTAAGCGTGATGACGTGACACTCC										TTAAGCGTGATGACGTGACACTCC
						gma-miR4387c-3p	AGCGTGATGACGTGACACTCCGTC			AGCGTGATGACGTGACACTCCGTC
gma-miR4387e-5p	TCACGCCTAATCACTGACGCAT	gma-miR4387e-5p	TCACGCCTAATCACTGACGCAT	gma-miR4387e-5p	TCACGCCTAATCACTGACGCAT	gma-miR4387e-5p	TCACGCCTAATCACTGACGCAT	TCACGCCTAATCACTGACGCAT	TCACGCCTAATCACTGACGCAT	TCACGCCTAATCACTGACGCAT	TCACGCCTAATCACTGACGCAT					TCACGCCTAATCACTGACGCAT	TCACGCCTAATCACTGACGCAT	TCACGCCTAATCACTGACGCAT	TCACGCCTAATCACTGACGCAT
gma-miR4387e-3p	TGTTAGTGATAAGGCGTGATG	gma-miR4387e-3p	TGTTAGTGATAAGGCGTGATG	gma-miR4387e-3p	TGTTAGTGATAAGGCGTGATG	gma-miR4387e-3p	TGTTAGTGATAAGGCGTGATG	TGTTAGTGATAAGGCGTGATG	TGTTAGTGATAAGGCGTGATG	TGTTAGTGATAAGGCGTGATG	TGTTAGTGATAAGGCGTGATG		TGTTAGTGATAAGGCGTGATG			TGTTAGTGATAAGGCGTGATG	TGTTAGTGATAAGGCGTGATG	TGTTAGTGATAAGGCGTGATG	TGTTAGTGATAAGGCGTGATG
						gma-miR4387e-3p	ATGAGGTGTTAGTGATAAGGCGTG					ATGAGGTGTTAGTGATAAGGCGTG
gma-miR4388-5p		gma-miR4388-5p	TTGGTCTTTAAGATTTAAAAAA	gma-miR4388-5p		gma-miR4388-5p
gma-miR4388-3p	TTTTAAATCTTAGGGACCAAAT	gma-miR4388-3p	TTTTAAATCTTAGGGACCAAAT	gma-miR4388-3p	TTTTAAATCTTAGGGACCAAAT	gma-miR4388-3p	TTTTAAATCTTAGGGACCAAAT	TTTTAAATCTTAGGGACCAAAT	TTTTAAATCTTAGGGACCAAAT	TTTTAAATCTTAGGGACCAAAT	TTTTAAATCTTAGGGACCAAAT			TTTTAAATCTTAGGGACCAAAT	TTTTAAATCTTAGGGACCAAAT	TTTTAAATCTTAGGGACCAAAT	TTTTAAATCTTAGGGACCAAAT	TTTTAAATCTTAGGGACCAAAT	TTTTAAATCTTAGGGACCAAAT
						gma-miR4388-3p	TTTTTAAATCTTAGGGACCAAATT						TTTTTAAATCTTAGGGACCAAATT
						gma-miR4388-3p	ATCTTAGGGACCAAATTGACAGCG					ATCTTAGGGACCAAATTGACAGCG									ATCTTAGGGACCAAATTGACAGCG
						gma-miR4388-3p	TCTTAGGGACCAAATTGACAGCGC													TCTTAGGGACCAAATTGACAGCGC		TCTTAGGGACCAAATTGACAGCGC	TCTTAGGGACCAAATTGACAGCGC
gma-miR4390-5p		gma-miR4390-5p	ACCCGATACTCGATGGGTTTGAGT	gma-miR4390-5p		gma-miR4390-5p
gma-miR4390-3p	TCGTACTCGTCGGGTATCGGGTAT	gma-miR4390-3p	TCGTACTCGTCGGGTATCGGGTAT	gma-miR4390-3p	TCGTACTCGTCGGGTATCGGGTAT	gma-miR4390-3p	TCGTACTCGTCGGGTATCGGGTAT	TCGTACTCGTCGGGTATCGGGTAT	TCGTACTCGTCGGGTATCGGGTAT			TCGTACTCGTCGGGTATCGGGTAT	TCGTACTCGTCGGGTATCGGGTAT	TCGTACTCGTCGGGTATCGGGTAT	TCGTACTCGTCGGGTATCGGGTAT	TCGTACTCGTCGGGTATCGGGTAT	TCGTACTCGTCGGGTATCGGGTAT	TCGTACTCGTCGGGTATCGGGTAT	TCGTACTCGTCGGGTATCGGGTAT	TCGTACTCGTCGGGTATCGGGTAT	TCGTACTCGTCGGGTATCGGGTAT	TCGTACTCGTCGGGTATCGGGTAT	TCGTACTCGTCGGGTATCGGGTAT
						gma-miR4390-3p	TACTCGTCGGGTATCGGGTAT			TACTCGTCGGGTATCGGGTAT	TACTCGTCGGGTATCGGGTAT
gma-miR4391-5p.1		gma-miR4391-5p.1	TTCTTAGTTCTTTGCCGAG	gma-miR4391-5p.1		gma-miR4391-5p
gma-miR4391-5p.2		gma-miR4391-5p.2	TTCTTAGTTCTTTGCCGAGA	gma-miR4391-5p.2		gma-miR4391-5p
gma-miR4391-3p.2		gma-miR4391-3p.2	TCGGCAAAGAACTAAGAAGAAGA	gma-miR4391-3p.2	TCGGCAAAGAACTAAGAAGAAGA	gma-miR4391-3p	TCGGCAAAGAACTAAGAAGAAGA	TCGGCAAAGAACTAAGAAGAAGA		TCGGCAAAGAACTAAGAAGAAGA	TCGGCAAAGAACTAAGAAGAAGA					TCGGCAAAGAACTAAGAAGAAGA			TCGGCAAAGAACTAAGAAGAAGA		TCGGCAAAGAACTAAGAAGAAGA
gma-miR4391-3p.1	CGGCAAAGAACTAAGAAGAAGA	gma-miR4391-3p.1	CGGCAAAGAACTAAGAAGAAGA	gma-miR4391-3p.1	CGGCAAAGAACTAAGAAGAAGA	gma-miR4391-3p	CGGCAAAGAACTAAGAAGAAGA		CGGCAAAGAACTAAGAAGAAGA			CGGCAAAGAACTAAGAAGAAGA	CGGCAAAGAACTAAGAAGAAGA	CGGCAAAGAACTAAGAAGAAGA	CGGCAAAGAACTAAGAAGAAGA		CGGCAAAGAACTAAGAAGAAGA	CGGCAAAGAACTAAGAAGAAGA		CGGCAAAGAACTAAGAAGAAGA		CGGCAAAGAACTAAGAAGAAGA	CGGCAAAGAACTAAGAAGAAGA
gma-miR4392-5p		gma-miR4392-5p	CGAGTCATATTTTCGCATAGA	gma-miR4392-5p		gma-miR4392-5p
gma-miR4392-3p	TCTGCGAAAATGTGATTTCGGA	gma-miR4392-3p	TCTGCGAAAATGTGATTTCGGA	gma-miR4392-3p	TCTGCGAAAATGTGATTTCGGA	gma-miR4392-3p	TCTGCGAAAATGTGATTTCGGA	TCTGCGAAAATGTGATTTCGGA	TCTGCGAAAATGTGATTTCGGA	TCTGCGAAAATGTGATTTCGGA	TCTGCGAAAATGTGATTTCGGA		TCTGCGAAAATGTGATTTCGGA	TCTGCGAAAATGTGATTTCGGA	TCTGCGAAAATGTGATTTCGGA	TCTGCGAAAATGTGATTTCGGA	TCTGCGAAAATGTGATTTCGGA			TCTGCGAAAATGTGATTTCGGA	TCTGCGAAAATGTGATTTCGGA	TCTGCGAAAATGTGATTTCGGA	TCTGCGAAAATGTGATTTCGGA
gma-miR4393b-5p		gma-miR4393b-5p	CTTCTCTGCTATCCCTTTTCAAGT	gma-miR4393b-5p		gma-miR4393b-5p
gma-miR4393b-3p	TTGAAAAGGGACAGCAGAGAAGCC	gma-miR4393b-3p	TTGAAAAGGGACAGCAGAGAAGCC	gma-miR4393b-3p	TTGAAAAGGGACAGCAGAGAAGCC	gma-miR4393b-3p	TTGAAAAGGGACAGCAGAGAAGCC	TTGAAAAGGGACAGCAGAGAAGCC	TTGAAAAGGGACAGCAGAGAAGCC	TTGAAAAGGGACAGCAGAGAAGCC	TTGAAAAGGGACAGCAGAGAAGCC	TTGAAAAGGGACAGCAGAGAAGCC	TTGAAAAGGGACAGCAGAGAAGCC	TTGAAAAGGGACAGCAGAGAAGCC	TTGAAAAGGGACAGCAGAGAAGCC	TTGAAAAGGGACAGCAGAGAAGCC	TTGAAAAGGGACAGCAGAGAAGCC	TTGAAAAGGGACAGCAGAGAAGCC	TTGAAAAGGGACAGCAGAGAAGCC	TTGAAAAGGGACAGCAGAGAAGCC	TTGAAAAGGGACAGCAGAGAAGCC	TTGAAAAGGGACAGCAGAGAAGCC	TTGAAAAGGGACAGCAGAGAAGCC
gma-miR4394-5p		gma-miR4394-5p	GCCTCCTTTCTCTTTGGTCCATTTT	gma-miR4394-5p		gma-miR4394-5p
gma-miR4394-3p	AATGGACTAAAGAGAAAGGGGCCG	gma-miR4394-3p	AATGGACTAAAGAGAAAGGGGCCG	gma-miR4394-3p	AATGGACTAAAGAGAAAGGGGCCG	gma-miR4394-3p	AATGGACTAAAGAGAAAGGGGCCG	AATGGACTAAAGAGAAAGGGGCCG	AATGGACTAAAGAGAAAGGGGCCG	AATGGACTAAAGAGAAAGGGGCCG	AATGGACTAAAGAGAAAGGGGCCG	AATGGACTAAAGAGAAAGGGGCCG	AATGGACTAAAGAGAAAGGGGCCG	AATGGACTAAAGAGAAAGGGGCCG	AATGGACTAAAGAGAAAGGGGCCG	AATGGACTAAAGAGAAAGGGGCCG	AATGGACTAAAGAGAAAGGGGCCG	AATGGACTAAAGAGAAAGGGGCCG	AATGGACTAAAGAGAAAGGGGCCG	AATGGACTAAAGAGAAAGGGGCCG	AATGGACTAAAGAGAAAGGGGCCG	AATGGACTAAAGAGAAAGGGGCCG	AATGGACTAAAGAGAAAGGGGCCG
gma-miR4395-5p.1	TGGATAGGAGTATGGGCTTGAG	gma-miR4395-5p.1	TGGATAGGAGTATGGGCTTGAG	gma-miR4395-5p.1	TGGATAGGAGTATGGGCTTGAG	gma-miR4395-5p	TGGATAGGAGTATGGGCTTGAG	TGGATAGGAGTATGGGCTTGAG	TGGATAGGAGTATGGGCTTGAG	TGGATAGGAGTATGGGCTTGAG	TGGATAGGAGTATGGGCTTGAG				TCTGGATAGGAGTATGGGCTTGAG	TGGATAGGAGTATGGGCTTGAG	TGGATAGGAGTATGGGCTTGAG	TGGATAGGAGTATGGGCTTGAG.	TGGATAGGAGTATGGGCTTGAG.
gma-miR4395-5p.2	TCTGGATAGGAGTATGGGCTT	gma-miR4395-5p.2	TCTGGATAGGAGTATGGGCTT	gma-miR4395-5p.2	TCTGGATAGGAGTATGGGCTT	gma-miR4395-5p	TCTGGATAGGAGTATGGGCTTGAG					TCTGGATAGGAGTATGGGCTT	TCTGGATAGGAGTATGGGCTT	TCTGGATAGGAGTATGGGCTT	TCTGGATAGGAGTATGGGCTT					TCTGGATAGGAGTATGGGCTT	TCTGGATAGGAGTATGGGCTT	TCTGGATAGGAGTATGGGCTT	TCTGGATAGGAGTATGGGCTT
gma-miR4395-3p.2		gma-miR4395-3p.2	ACCCATACTCCTATCCAGAAC	gma-miR4395-3p.2		gma-miR4395-3p
gma-miR4395-3p.1		gma-miR4395-3p.1	CGGACCCATACTCCTATCCAGA	gma-miR4395-3p.1		gma-miR4395-3p
						gma-miR4396-5p	TATGTAGTTTCTAAGACGATGCTG		TATGTAGTTTCTAAGACGATGCTG
gma-miR4396-5p	TGTAGTTTCTAAGACGATGCTGAC	gma-miR4396-5p	TGTAGTTTCTAAGACGATGCTGAC	gma-miR4396-5p	TGTAGTTTCTAAGACGATGCTGAC	gma-miR4396-5p	TGTAGTTTCTAAGACGATGCTGAC					TGTAGTTTCTAAGACGATGCTGAC	TGTAGTTTCTAAGACGATGCTGAC	TGTAGTTTCTAAGACGATGCTGAC	TGTAGTTTCTAAGACGATGCTGAC	TGTAGTTTCTAAGACGATGCTGAC	TGTAGTTTCTAAGACGATGCTGAC			TGTAGTTTCTAAGACGATGCTGAC	TGTAGTTTCTAAGACGATGCTGAC	TGTAGTTTCTAAGACGATGCTGAC	TGTAGTTTCTAAGACGATGCTGAC
gma-miR4396-3p		gma-miR4396-3p	TAGCCCTGTCTTAGAAATTACATA	gma-miR4396-3p		gma-miR4396-3p
gma-miR4397-5p		gma-miR4397-5p	CATCGTTGACGCTGACTGT	gma-miR4397-5p		gma-miR4397-5p
gma-miR4397-3p	TCCCGTCAGTGTCAAAGATGTG	gma-miR4397-3p	TCCCGTCAGTGTCAAAGATGTG	gma-miR4397-3p	TCCCGTCAGTGTCAAAGATGTG	gma-miR4397-3p	TCCCGTCAGTGTCAAAGATGTG	TCCCGTCAGTGTCAAAGATGTG	TCCCGTCAGTGTCAAAGATGTG	TCCCGTCAGTGTCAAAGATGTG	TCCCGTCAGTGTCAAAGATGTG	TCCCGTCAGTGTCAAAGATGTG	TCCCGTCAGTGTCAAAGATGTG	TCCCGTCAGTGTCAAAGATGTG	TCCCGTCAGTGTCAAAGATGTG	TCCCGTCAGTGTCAAAGATGTG	TCCCGTCAGTGTCAAAGATGTG	TCCCGTCAGTGTCAAAGATGTG	TCCCGTCAGTGTCAAAGATGTG	TCCCGTCAGTGTCAAAGATGTG	TCCCGTCAGTGTCAAAGATGTG	TCCCGTCAGTGTCAAAGATGTG	TCCCGTCAGTGTCAAAGATGTG
gma-miR4398-5p		gma-miR4398-5p	CTAAATTTTGTATTTTCATCTTTCAGTGA	gma-miR4398-5p		gma-miR4398-5p
gma-miR4398-3p	AGCGGAGTGAGAAGACGAAAAGTC	gma-miR4398-3p	AGCGGAGTGAGAAGACGAAAAGTC	gma-miR4398-3p	AGCGGAGTGAGAAGACGAAAAGTC	gma-miR4398-3p	AGCGGAGTGAGAAGACGAAAAGTC	AGCGGAGTGAGAAGACGAAAAGTC	AGCGGAGTGAGAAGACGAAAAGTC			AGCGGAGTGAGAAGACGAAAAGTC	AGCGGAGTGAGAAGACGAAAAGTC	AGCGGAGTGAGAAGACGAAAAGTC	AGCGGAGTGAGAAGACGAAAAGTC	AGCGGAGTGAGAAGACGAAAAGTC				AGCGGAGTGAGAAGACGAAAAGTC	AGCGGAGTGAGAAGACGAAAAGTC		AGCGGAGTGAGAAGACGAAAAGTC
						gma-miR4398-3p	TTGTCAGCGGAGTGAGAAGACGAA										TTGTCAGCGGAGTGAGAAGACGAA
						gma-miR4398-3p	CAGCGGAGTGAGAAGACGAAAAGT											CAGCGGAGTGAGAAGACGAAAAGT	CAGCGGAGTGAGAAGACGAAAAGT			CAGCGGAGTGAGAAGACGAAAAGT
						gma-miR4398-3p	CGGAGTGAGAAGACGAAAAGT			CGGAGTGAGAAGACGAAAAGT	CGGAGTGAGAAGACGAAAAGT
						gma-miR4399-5p	TTTCTGTTAAGTAATGACGTG							TTTCTGTTAAGTAATGACGTG	TTTCTGTTAAGTAATGACGTG						TTTCTGTTAAGTAATGACGTG	TTTCTGTTAAGTAATGACGTG
						gma-miR4399-5p	TTAAGTAATGACGTGGGAGAC											TTAAGTAATGACGTGGGAGAC	TTAAGTAATGACGTGGGAGAC
						gma-miR4399-5p	TTCTGTTAAGTAATGACGTGG						TTCTGTTAAGTAATGACGTGG
gma-miR4399-5p	AATTTATTATGTGTCGTTAGTC	gma-miR4399-5p	AATTTATTATGTGTCGTTAGTC	gma-miR4399-5p	AATTTATTATGTGTCGTTAGTC	gma-miR4399-5p	AATTTATTATGTGTCGTTAGTC	AATTTATTATGTGTCGTTAGTC	AATTTATTATGTGTCGTTAGTC	AATTTATTATGTGTCGTTAGTC	AATTTATTATGTGTCGTTAGTC					AATTTATTATGTGTCGTTAGTC	AATTTATTATGTGTCGTTAGTC
gma-miR4399-3p		gma-miR4399-3p		gma-miR4399-3p		gma-miR4399-3p
gma-miR4400-5p	TTCGGAAAAATTCTGGAAGACGTC	gma-miR4400-5p	TTCGGAAAAATTCTGGAAGACGTC	gma-miR4400-5p	TTCGGAAAAATTCTGGAAGACGTC	gma-miR4400-5p	TTCGGAAAAATTCTGGAAGACGTC		TTCGGAAAAATTCTGGAAGACGTC			TTCGGAAAAATTCTGGAAGACGTC	TTCGGAAAAATTCTGGAAGACGTC	TTCGGAAAAATTCTGGAAGACGTC	TTCGGAAAAATTCTGGAAGACGTC	TTCGGAAAAATTCTGGAAGACGTC				TTCGGAAAAATTCTGGAAGACGTC	TTCGGAAAAATTCTGGAAGACGTC	TTCGGAAAAATTCTGGAAGACGTC	TTCGGAAAAATTCTGGAAGACGTC
gma-miR4400-3p		gma-miR4400-3p	CGTGTCCCGGAATTTTTTCGAAAG	gma-miR4400-3p		gma-miR4400-3p
gma-miR4401a-5p		gma-miR4401a-5p	TCTTTGAATGCCTACTTTCAAAGA	gma-miR4401a-5p		gma-miR4401a-5p
gma-miR4401a-3p	TTTGAAAGTAGGCATTCTAAGACG	gma-miR4401a-3p	TTTGAAAGTAGGCATTCTAAGACG	gma-miR4401a-3p	TTTGAAAGTAGGCATTCTAAGACG	gma-miR4401a-3p	TTTGAAAGTAGGCATTCTAAGACG	TTTGAAAGTAGGCATTCTAAGACG	TTTGAAAGTAGGCATTCTAAGACG	TTTGAAAGTAGGCATTCTAAGACG	TTTGAAAGTAGGCATTCTAAGACG	TTTGAAAGTAGGCATTCTAAGACG	TTTGAAAGTAGGCATTCTAAGACG	TTTGAAAGTAGGCATTCTAAGACG	TTTGAAAGTAGGCATTCTAAGACG	TTTGAAAGTAGGCATTCTAAGACG	TTTGAAAGTAGGCATTCTAAGACG	TTTGAAAGTAGGCATTCTAAGACG	TTTGAAAGTAGGCATTCTAAGACG	TTTGAAAGTAGGCATTCTAAGACG	TTTGAAAGTAGGCATTCTAAGACG	TTTGAAAGTAGGCATTCTAAGACG	TTTGAAAGTAGGCATTCTAAGACG
						gma-miR4403-5p	ACACGACACGGACACGGACAC	ACACGACACGGACACGGACAC	ACACGACACGGACACGGACAC		ACACGACACGGACACGGACAC
						gma-miR4403-5p	CACGGACACCGAACACGACACGGA									CACGGACACCGAACACGACACGGA	CACGGACACCGAACACGACACGGA		CACGGACACCGAACACGACACGGA		CACGGACACCGAACACGACACGGA
						gma-miR4403-5p	ACGGACACCGAACACGACACGGAC															ACGGACACCGAACACGACACGGAC
						gma-miR4403-5p	CACGACACGGACACGGACACGT			CACGACACGGACACGGACACGT
gma-miR4403-5p	CGGACACCGAACACGACACGGACA	gma-miR4403-5p	CGGACACCGAACACGACACGGACA	gma-miR4403-5p	CGGACACCGAACACGACACGGACA	gma-miR4403-5p	CGGACACCGAACACGACACGGACA					CGGACACCGAACACGACACGGACA	CGGACACCGAACACGACACGGACA	CGGACACCGAACACGACACGGACA	CGGACACCGAACACGACACGGACA			CGGACACCGAACACGACACGGACA		CGGACACCGAACACGACACGGACA			CGGACACCGAACACGACACGGACA
gma-miR4403-3p		gma-miR4403-3p	GATGTTGTGTCGGTGTCGGTGTC	gma-miR4403-3p		gma-miR4403-3p
						gma-miR4404-5p	AATTCGTGGAAGACTGGCGGATCA				AATTCGTGGAAGACTGGCGGATCA			AATTCGTGGAAGACTGGCGGATCA	AATTCGTGGAAGACTGGCGGATCA			AATTCGTGGAAGACTGGCGGATCA	AATTCGTGGAAGACTGGCGGATCA
gma-miR4404-5p	ATTCGTGGAAGACTGGCGGATCAA	gma-miR4404-5p	ATTCGTGGAAGACTGGCGGATCAA	gma-miR4404-5p	ATTCGTGGAAGACTGGCGGATCAA	gma-miR4404-5p	ATTCGTGGAAGACTGGCGGATCAA	ATTCGTGGAAGACTGGCGGATCAA.	ATTCGTGGAAGACTGGCGGATCAA.	ATTCGTGGAAGACTGGCGGATCAA	ATTCGTGGAAGACTGGCGGATCAA	ATTCGTGGAAGACTGGCGGATCAA	ATTCGTGGAAGACTGGCGGATCAA			ATTCGTGGAAGACTGGCGGATCAA	ATTCGTGGAAGACTGGCGGATCAA			ATTCGTGGAAGACTGGCGGATCAA	ATTCGTGGAAGACTGGCGGATCAA	ATTCGTGGAAGACTGGCGGATCAA	ATTCGTGGAAGACTGGCGGATCAA
gma-miR4404-3p		gma-miR4404-3p	GATTCGCGAGTCTTTCACGGATC	gma-miR4404-3p		gma-miR4404-3p
						gma-miR4405-5p	TCTAAGACGGTTATCTGGGACC			TCTAAGACGGTTATCTGGGACC
						gma-miR4405-5p	TGTGGCGCGGTGGCAAACTTGTAA																TGTGGCGCGGTGGCAAACTTGTAA
gma-miR4405-5p	TTAGAATGTGGCGCGGTGGCAAAC	gma-miR4405-5p	TTAGAATGTGGCGCGGTGGCAAAC	gma-miR4405-5p	TTAGAATGTGGCGCGGTGGCAAAC	gma-miR4405-5p	TTAGAATGTGGCGCGGTGGCAAAC	TTAGAATGTGGCGCGGTGGCAAAC	TTAGAATGTGGCGCGGTGGCAAAC		TTAGAATGTGGCGCGGTGGCAAAC	TTAGAATGTGGCGCGGTGGCAAAC	TTAGAATGTGGCGCGGTGGCAAAC	TTAGAATGTGGCGCGGTGGCAAAC	TTAGAATGTGGCGCGGTGGCAAAC	TTAGAATGTGGCGCGGTGGCAAAC	TTAGAATGTGGCGCGGTGGCAAAC	TTAGAATGTGGCGCGGTGGCAAAC	TTAGAATGTGGCGCGGTGGCAAAC	TTAGAATGTGGCGCGGTGGCAAAC	TTAGAATGTGGCGCGGTGGCAAAC	TTAGAATGTGGCGCGGTGGCAAAC
gma-miR4405-3p		gma-miR4405-3p		gma-miR4405-3p		gma-miR4405-3p
						gma-miR4406-5p	ATTGATTCTGAGAGAACCGGTGTA	ATTGATTCTGAGAGAACCGGTGTA				ATTGATTCTGAGAGAACCGGTGTA	ATTGATTCTGAGAGAACCGGTGTA				ATTGATTCTGAGAGAACCGGTGTA		ATTGATTCTGAGAGAACCGGTGTA	ATTGATTCTGAGAGAACCGGTGTA	ATTGATTCTGAGAGAACCGGTGTA	ATTGATTCTGAGAGAACCGGTGTA
						gma-miR4406-5p	TTGATTCTGAGAGAACCGGTGT				TTGATTCTGAGAGAACCGGTGT
gma-miR4406-5p	TATTGATTCTGAGAGAACCGGTGT	gma-miR4406-5p	TATTGATTCTGAGAGAACCGGTGT	gma-miR4406-5p	TATTGATTCTGAGAGAACCGGTGT	gma-miR4406-5p	TATTGATTCTGAGAGAACCGGTGT	TATTGATTCTGAGAGAACCGGTGT	TATTGATTCTGAGAGAACCGGTGT	TATTGATTCTGAGAGAACCGGTGT				TATTGATTCTGAGAGAACCGGTGT	TATTGATTCTGAGAGAACCGGTGT	TATTGATTCTGAGAGAACCGGTGT					TATTGATTCTGAGAGAACCGGTGT		TATTGATTCTGAGAGAACCGGTGT
gma-miR4406-3p		gma-miR4406-3p	CATCGGTCGTCTCAGAACCGATGT	gma-miR4406-3p		gma-miR4406-3p
gma-miR4407-5p		gma-miR4407-5p	TAAAGTGTTGCTTCGTCTAAG	gma-miR4407-5p		gma-miR4407-5p
gma-miR4407-3p	CAGAGGAAGCAGCACTTGTACC	gma-miR4407-3p	CAGAGGAAGCAGCACTTGTACC	gma-miR4407-3p	CAGAGGAAGCAGCACTTGTACC	gma-miR4407-3p	CAGAGGAAGCAGCACTTGTACC	CAGAGGAAGCAGCACTTGTACC				CAGAGGAAGCAGCACTTGTACC	CAGAGGAAGCAGCACTTGTACC	CAGAGGAAGCAGCACTTGTACC	CAGAGGAAGCAGCACTTGTACC	CAGAGGAAGCAGCACTTGTACC	CAGAGGAAGCAGCACTTGTACC			CAGAGGAAGCAGCACTTGTACC	CAGAGGAAGCAGCACTTGTACC	CAGAGGAAGCAGCACTTGTACC	CAGAGGAAGCAGCACTTGTACC
gma-miR4408-5p.1		gma-miR4408-5p.1	TCCAACCTACATCCAATGTTG	gma-miR4408-5p.1		gma-miR4408-5p
gma-miR4408-5p.2		gma-miR4408-5p.2	CAACCTACATCCAATGTTGTTAAA	gma-miR4408-5p.2		gma-miR4408-5p
gma-miR4408-3p.2	ACATTGGATGAGGGTTGGAAG	gma-miR4408-3p.2	ACATTGGATGAGGGTTGGAAG	gma-miR4408-3p.2	ACATTGGATGAGGGTTGGAAG	gma-miR4408-3p	ACATTGGATGAGGGTTGGAAG	ACATTGGATGAGGGTTGGAAG		ACATTGGATGAGGGTTGGAAG		ACATTGGATGAGGGTTGGAAG		ACATTGGATGAGGGTTGGAAG		ACATTGGATGAGGGTTGGAAG	ACATTGGATGAGGGTTGGAAG	ACATTGGATGAGGGTTGGAAG	ACATTGGATGAGGGTTGGAAG			ACATTGGATGAGGGTTGGAAG	ACATTGGATGAGGGTTGGAAG
gma-miR4408-3p.1	TAACAACATTGGATGAGGGTTGGA	gma-miR4408-3p.1	TAACAACATTGGATGAGGGTTGGA	gma-miR4408-3p.1	TAACAACATTGGATGAGGGTTGGA	gma-miR4408-3p	TAACAACATTGGATGAGGGTTGGA		TAACAACATTGGATGAGGGTTGGA		TAACAACATTGGATGAGGGTTGGA		TAACAACATTGGATGAGGGTTGGA		TAACAACATTGGATGAGGGTTGGA		TAACAACATTGGATGAGGGTTGGA			TAACAACATTGGATGAGGGTTGGA	TAACAACATTGGATGAGGGTTGGA
gma-miR4409-5p	ACAAGTGGGTTTGTTGACTGA	gma-miR4409-5p	ACAAGTGGGTTTGTTGACTGA	gma-miR4409-5p	ACAAGTGGGTTTGTTGACTGA	gma-miR4409-5p	ACAAGTGGGTTTGTTGACTGA	ACAAGTGGGTTTGTTGACTGA	ACAAGTGGGTTTGTTGACTGA	ACAAGTGGGTTTGTTGACTGA	ACAAGTGGGTTTGTTGACTGA	ACAAGTGGGTTTGTTGACTGA	ACAAGTGGGTTTGTTGACTGA	ACAAGTGGGTTTGTTGACTGA	ACAAGTGGGTTTGTTGACTGA	ACAAGTGGGTTTGTTGACTGA	ACAAGTGGGTTTGTTGACTGA	ACAAGTGGGTTTGTTGACTGA	ACAAGTGGGTTTGTTGACTGA	ACAAGTGGGTTTGTTGACTGA	ACAAGTGGGTTTGTTGACTGA	ACAAGTGGGTTTGTTGACTGA	ACAAGTGGGTTTGTTGACTGA
gma-miR4409-3p		gma-miR4409-3p	AGTTGAAAAACCTAATGTTA	gma-miR4409-3p		gma-miR4409-3p
						gma-miR4410-5p	TTATGTTGATCCGTATGAGTCGTA	TTATGTTGATCCGTATGAGTCGTA		TTATGTTGATCCGTATGAGTCGTA	TTATGTTGATCCGTATGAGTCGTA		TTATGTTGATCCGTATGAGTCGTA	TTATGTTGATCCGTATGAGTCGTA		TTATGTTGATCCGTATGAGTCGTA		TTATGTTGATCCGTATGAGTCGTA					TTATGTTGATCCGTATGAGTCGTA
gma-miR4410-5p	TATGTTGATCCGTATGAGTCGTAC	gma-miR4410-5p	TATGTTGATCCGTATGAGTCGTAC	gma-miR4410-5p	TATGTTGATCCGTATGAGTCGTAC	gma-miR4410-5p	TATGTTGATCCGTATGAGTCGTAC		TATGTTGATCCGTATGAGTCGTAC	TATGTTGATCCGTATGAGTCGTAC	TATGTTGATCCGTATGAGTCGTAC	TATGTTGATCCGTATGAGTCGTAC	TATGTTGATCCGTATGAGTCGTAC	TATGTTGATCCGTATGAGTCGTAC	TATGTTGATCCGTATGAGTCGTAC		TATGTTGATCCGTATGAGTCGTAC	TATGTTGATCCGTATGAGTCGTAC	TATGTTGATCCGTATGAGTCGTAC	TATGTTGATCCGTATGAGTCGTAC	TATGTTGATCCGTATGAGTCGTAC	TATGTTGATCCGTATGAGTCGTAC	TATGTTGATCCGTATGAGTCGTAC
gma-miR4410-3p		gma-miR4410-3p	ACGACTCATATGAATCAATTTGAT	gma-miR4410-3p		gma-miR4410-3p
gma-miR4411-5p		gma-miR4411-5p	CGACGATTAATTAGTTGTAGTAATC	gma-miR4411-5p		gma-miR4411-5p
gma-miR4411-3p	TTATTGTAACTAATTTGTCGGT	gma-miR4411-3p	TTATTGTAACTAATTTGTCGGT	gma-miR4411-3p	TTATTGTAACTAATTTGTCGGT	gma-miR4411-3p	TTATTGTAACTAATTTGTCGGT	TTATTGTAACTAATTTGTCGGT	TTATTGTAACTAATTTGTCGGT	TTATTGTAACTAATTTGTCGGT	TTATTGTAACTAATTTGTCGGT	TTATTGTAACTAATTTGTCGGT	TTATTGTAACTAATTTGTCGGT	TTATTGTAACTAATTTGTCGGT	TTATTGTAACTAATTTGTCGGT	TTATTGTAACTAATTTGTCGGT	TTATTGTAACTAATTTGTCGGT	TTATTGTAACTAATTTGTCGGT	TTATTGTAACTAATTTGTCGGT	TTATTGTAACTAATTTGTCGGT	TTATTGTAACTAATTTGTCGGT	TTATTGTAACTAATTTGTCGGT	TTATTGTAACTAATTTGTCGGT
						gma-miR4412-5p	TGCGGGTATCTTTGCCTCTGA									TGCGGGTATCTTTGCCTCTGA
gma-miR4412-5p	TGTTGCGGGTATCTTTGCCTC	gma-miR4412-5p	TGTTGCGGGTATCTTTGCCTC	gma-miR4412-5p	TGTTGCGGGTATCTTTGCCTC	gma-miR4412-5p	TGTTGCGGGTATCTTTGCCTC	TGTTGCGGGTATCTTTGCCTC	TGTTGCGGGTATCTTTGCCTC	TGTTGCGGGTATCTTTGCCTC	TGTTGCGGGTATCTTTGCCTC	TGTTGCGGGTATCTTTGCCTC	TGTTGCGGGTATCTTTGCCTC	TGTTGCGGGTATCTTTGCCTC	TGTTGCGGGTATCTTTGCCTC		TGTTGCGGGTATCTTTGCCTC	TGTTGCGGGTATCTTTGCCTC	TGTTGCGGGTATCTTTGCCTC	TGTTGCGGGTATCTTTGCCTC	TGTTGCGGGTATCTTTGCCTC	TGTTGCGGGTATCTTTGCCTC	TGTTGCGGGTATCTTTGCCTC
gma-miR4412-3p		gma-miR4412-3p	GGCGTAGATCCCCACAACAGT	gma-miR4412-3p	GGCGTAGATCCCCACAACAGT	gma-miR4412-3p	GGCGTAGATCCCCACAACAGT	GGCGTAGATCCCCACAACAGT	GGCGTAGATCCCCACAACAGT	GGCGTAGATCCCCACAACAGT	GGCGTAGATCCCCACAACAGT	GGCGTAGATCCCCACAACAGT	GGCGTAGATCCCCACAACAGT	GGCGTAGATCCCCACAACAGT		GGCGTAGATCCCCACAACAGT	GGCGTAGATCCCCACAACAGT	GGCGTAGATCCCCACAACAGT	GGCGTAGATCCCCACAACAGT	GGCGTAGATCCCCACAACAGT	GGCGTAGATCCCCACAACAGT	GGCGTAGATCCCCACAACAGT	GGCGTAGATCCCCACAACAGT
						gma-miR4412-3p									GCGTAGATCCCCACAACAGT
gma-miR4413a-5p	TAAGAGAATTGTAAGTCACTG	gma-miR4413a-5p	TAAGAGAATTGTAAGTCACTG	gma-miR4413a-5p	TAAGAGAATTGTAAGTCACTG	gma-miR4413a-5p	TAAGAGAATTGTAAGTCACTG	TAAGAGAATTGTAAGTCACTG	TAAGAGAATTGTAAGTCACTG	TAAGAGAATTGTAAGTCACTG	TAAGAGAATTGTAAGTCACTG	TAAGAGAATTGTAAGTCACTG	TAAGAGAATTGTAAGTCACTG	TAAGAGAATTGTAAGTCACTG	TAAGAGAATTGTAAGTCACTG	TAAGAGAATTGTAAGTCACTG	TAAGAGAATTGTAAGTCACTG	TAAGAGAATTGTAAGTCACTG	TAAGAGAATTGTAAGTCACTG	TAAGAGAATTGTAAGTCACTG	TAAGAGAATTGTAAGTCACTG	TAAGAGAATTGTAAGTCACTG	TAAGAGAATTGTAAGTCACTG
gma-miR4413a-3p		gma-miR4413a-3p	ATACAGTGACTTACAATTCTC	gma-miR4413a-3p	ATACAGTGACTTACAATTCTC	gma-miR4413a-3p	ATACAGTGACTTACAATTCTC	ATACAGTGACTTACAATTCTC	ATACAGTGACTTACAATTCTC	ATACAGTGACTTACAATTCTC	ATACAGTGACTTACAATTCTC	ATACAGTGACTTACAATTCTC	ATACAGTGACTTACAATTCTC	ATACAGTGACTTACAATTCTC	ATACAGTGACTTACAATTCTC	ATACAGTGACTTACAATTCTC	ATACAGTGACTTACAATTCTC	ATACAGTGACTTACAATTCTC	ATACAGTGACTTACAATTCTC	ATACAGTGACTTACAATTCTC	ATACAGTGACTTACAATTCTC	ATACAGTGACTTACAATTCTC	ATACAGTGACTTACAATTCTC
						gma-miR4413b-5p	TAAGAGAATTGTAAGTCAC				TAAGAGAATTGTAAGTCAC				TAAGAGAATTGTAAGTCAC					TAAGAGAATTGTAAGTCAC		TAAGAGAATTGTAAGTCAC	TAAGAGAATTGTAAGTCAC
gma-miR4413b-5p	TAAGAGAATTGTAAGTCACT	gma-miR4413b-5p	TAAGAGAATTGTAAGTCACT	gma-miR4413b-5p	TAAGAGAATTGTAAGTCACT	gma-miR4413b-5p	TAAGAGAATTGTAAGTCACT	TAAGAGAATTGTAAGTCACT	TAAGAGAATTGTAAGTCACT	TAAGAGAATTGTAAGTCACT		TAAGAGAATTGTAAGTCACT	TAAGAGAATTGTAAGTCACT	TAAGAGAATTGTAAGTCACT	TAAGAGAATTGTAAGTCACT	TAAGAGAATTGTAAGTCACT	TAAGAGAATTGTAAGTCACT	TAAGAGAATTGTAAGTCACT	TAAGAGAATTGTAAGTCACT		TAAGAGAATTGTAAGTCACT		TAAGAGAATTGTAAGTCACT
gma-miR4413b-3p		gma-miR4413b-3p	GTGACTTACAATTCTCTTAT	gma-miR4413b-3p		gma-miR4413b-3p
gma-miR4414-5p	AGCTGCTGACTCGTTGGCTCG	gma-miR4414-5p	AGCTGCTGACTCGTTGGCTCG	gma-miR4414-5p	AGCTGCTGACTCGTTGGCTCG	gma-miR4414-5p	AGCTGCTGACTCGTTGGCTCG	AGCTGCTGACTCGTTGGCTCG		AGCTGCTGACTCGTTGGCTCG	AGCTGCTGACTCGTTGGCTCG	AGCTGCTGACTCGTTGGCTCG	AGCTGCTGACTCGTTGGCTCG	AGCTGCTGACTCGTTGGCTCG	AGCTGCTGACTCGTTGGCTCG	AGCTGCTGACTCGTTGGCTCG	AGCTGCTGACTCGTTGGCTCG	AGCTGCTGACTCGTTGGCTCG	AGCTGCTGACTCGTTGGCTCG	AGCTGCTGACTCGTTGGCTCG	AGCTGCTGACTCGTTGGCTCG	AGCTGCTGACTCGTTGGCTCG	AGCTGCTGACTCGTTGGCTCG
gma-miR4414-3p	ATCCAACGATGCGGGAGCTGC	gma-miR4414-3p	ATCCAACGATGCGGGAGCTGC	gma-miR4414-3p	ATCCAACGATGCGGGAGCTGC	gma-miR4414-3p	ATCCAACGATGCGGGAGCTGC	ATCCAACGATGCGGGAGCTGC	ATCCAACGATGCGGGAGCTGC	ATCCAACGATGCGGGAGCTGC	ATCCAACGATGCGGGAGCTGC	ATCCAACGATGCGGGAGCTGC	ATCCAACGATGCGGGAGCTGC	ATCCAACGATGCGGGAGCTGC	ATCCAACGATGCGGGAGCTGC	ATCCAACGATGCGGGAGCTGC	ATCCAACGATGCGGGAGCTGC	ATCCAACGATGCGGGAGCTGC	ATCCAACGATGCGGGAGCTGC	ATCCAACGATGCGGGAGCTGC	ATCCAACGATGCGGGAGCTGC	ATCCAACGATGCGGGAGCTGC	ATCCAACGATGCGGGAGCTGC
gma-miR4415-5p	AAGTTGTGATGAGAATCAATGGCA	gma-miR4415-5p	AAGTTGTGATGAGAATCAATGGCA	gma-miR4415-5p	AAGTTGTGATGAGAATCAATGGCA	gma-miR4415-5p	AAGTTGTGATGAGAATCAATGGCA	AAGTTGTGATGAGAATCAATGGCA	AAGTTGTGATGAGAATCAATGGCA	AAGTTGTGATGAGAATCAATGGCA	AAGTTGTGATGAGAATCAATGGCA	AAGTTGTGATGAGAATCAATGGCA	AAGTTGTGATGAGAATCAATGGCA	AAGTTGTGATGAGAATCAATGGCA	AAGTTGTGATGAGAATCAATGGCA	AAGTTGTGATGAGAATCAATGGCA	AAGTTGTGATGAGAATCAATGGCA	AAGTTGTGATGAGAATCAATGGCA	AAGTTGTGATGAGAATCAATGGCA	AAGTTGTGATGAGAATCAATGGCA	AAGTTGTGATGAGAATCAATGGCA	AAGTTGTGATGAGAATCAATGGCA	AAGTTGTGATGAGAATCAATGGCA
gma-miR4415-3p	TTGATTCTCATCACAACATGG	gma-miR4415-3p	TTGATTCTCATCACAACATGG	gma-miR4415-3p	TTGATTCTCATCACAACATGG	gma-miR4415-3p	TTGATTCTCATCACAACATGG	TTGATTCTCATCACAACATGG	TTGATTCTCATCACAACATGG	TTGATTCTCATCACAACATGG	TTGATTCTCATCACAACATGG	TTGATTCTCATCACAACATGG	TTGATTCTCATCACAACATGG	TTGATTCTCATCACAACATGG	TTGATTCTCATCACAACATGG	TTGATTCTCATCACAACATGG	TTGATTCTCATCACAACATGG	TTGATTCTCATCACAACATGG	TTGATTCTCATCACAACATGG	TTGATTCTCATCACAACATGG	TTGATTCTCATCACAACATGG	TTGATTCTCATCACAACATGG	TTGATTCTCATCACAACATGG
gma-miR4415b-5p	AAGTTGTGATGGGAATCAATGGCA	gma-miR4415b-5p	AAGTTGTGATGGGAATCAATGGCA	gma-miR4415b-5p	AAGTTGTGATGGGAATCAATGGCA	gma-miR4415b-5p	AAGTTGTGATGGGAATCAATGGCA		AAGTTGTGATGGGAATCAATGGCA	AAGTTGTGATGGGAATCAATGGCA	AAGTTGTGATGGGAATCAATGGCA	AAGTTGTGATGGGAATCAATGGCA	AAGTTGTGATGGGAATCAATGGCA	AAGTTGTGATGGGAATCAATGGCA	AAGTTGTGATGGGAATCAATGGCA	AAGTTGTGATGGGAATCAATGGCA
gma-miR4415b-3p	TTGATTCTCATCACAACATGG	gma-miR4415b-3p	TTGATTCTCATCACAACATGG	gma-miR4415b-3p	TTGATTCTCATCACAACATGG	gma-miR4415b-3p	TTGATTCTCATCACAACATGG	TTGATTCTCATCACAACATGG	TTGATTCTCATCACAACATGG	TTGATTCTCATCACAACATGG	TTGATTCTCATCACAACATGG	TTGATTCTCATCACAACATGG	TTGATTCTCATCACAACATGG	TTGATTCTCATCACAACATGG	TTGATTCTCATCACAACATGG	TTGATTCTCATCACAACATGG	TTGATTCTCATCACAACATGG	TTGATTCTCATCACAACATGG	TTGATTCTCATCACAACATGG	TTGATTCTCATCACAACATGG	TTGATTCTCATCACAACATGG	TTGATTCTCATCACAACATGG	TTGATTCTCATCACAACATGG
gma-miR4416a-5p	TGGGTGAGAGAAACGCGTATC	gma-miR4416a-5p	TGGGTGAGAGAAACGCGTATC	gma-miR4416a-5p	TGGGTGAGAGAAACGCGTATC	gma-miR4416a-5p	TGGGTGAGAGAAACGCGTATC	TGGGTGAGAGAAACGCGTATC	TGGGTGAGAGAAACGCGTATC	TGGGTGAGAGAAACGCGTATC	TGGGTGAGAGAAACGCGTATC	TGGGTGAGAGAAACGCGTATC	TGGGTGAGAGAAACGCGTATC	TGGGTGAGAGAAACGCGTATC	TGGGTGAGAGAAACGCGTATC	TGGGTGAGAGAAACGCGTATC	TGGGTGAGAGAAACGCGTATC	TGGGTGAGAGAAACGCGTATC	TGGGTGAGAGAAACGCGTATC	TGGGTGAGAGAAACGCGTATC	TGGGTGAGAGAAACGCGTATC	TGGGTGAGAGAAACGCGTATC	TGGGTGAGAGAAACGCGTATC
gma-miR4416a-3p	ATACGGGTCGCTCTCACCTAGG	gma-miR4416a-3p	ATACGGGTCGCTCTCACCTAGG	gma-miR4416a-3p	ATACGGGTCGCTCTCACCTAGG	gma-miR4416a-3p	ATACGGGTCGCTCTCACCTAGG	ATACGGGTCGCTCTCACCTAGG	ATACGGGTCGCTCTCACCTAGG	ATACGGGTCGCTCTCACCTAGG	ATACGGGTCGCTCTCACCTAGG	ATACGGGTCGCTCTCACCTAGG	ATACGGGTCGCTCTCACCTAGG	ATACGGGTCGCTCTCACCTAGG	ATACGGGTCGCTCTCACCTAGG	ATACGGGTCGCTCTCACCTAGG	ATACGGGTCGCTCTCACCTAGG	ATACGGGTCGCTCTCACCTAGG	ATACGGGTCGCTCTCACCTAGG	ATACGGGTCGCTCTCACCTAGG	ATACGGGTCGCTCTCACCTAGG	ATACGGGTCGCTCTCACCTAGG	ATACGGGTCGCTCTCACCTAGG
						gma-MIR4416c-5p	CTGGGTGAGAGAAACACGTA					CTGGGTGAGAGAAACACGTA
gma-miR4416c-5p		gma-MIR4416c-5p	CTGGGTGAGAGAAACACGTAT	gma-MIR4416c-5p	CTGGGTGAGAGAAACACGTAT	gma-MIR4416c-5p	CTGGGTGAGAGAAACACGTAT	CTGGGTGAGAGAAACACGTAT	CTGGGTGAGAGAAACACGTAT	CTGGGTGAGAGAAACACGTAT	CTGGGTGAGAGAAACACGTAT		CTGGGTGAGAGAAACACGTAT	CTGGGTGAGAGAAACACGTAT	CTGGGTGAGAGAAACACGTAT	CTGGGTGAGAGAAACACGTAT	CTGGGTGAGAGAAACACGTAT	CTGGGTGAGAGAAACACGTAT	CTGGGTGAGAGAAACACGTAT	CTGGGTGAGAGAAACACGTAT	CTGGGTGAGAGAAACACGTAT	CTGGGTGAGAGAAACACGTAT	CTGGGTGAGAGAAACACGTAT
gma-miR4416c-3p	ACGGGTCGCTCTCACCTGGAG	gma-MIR4416c-3p	ACGGGTCGCTCTCACCTGGAG	gma-MIR4416c-3p	ACGGGTCGCTCTCACCTGGAG	gma-MIR4416c-3p	ACGGGTCGCTCTCACCTGGAG	ACGGGTCGCTCTCACCTGGAG	ACGGGTCGCTCTCACCTGGAG	ACGGGTCGCTCTCACCTGGAG	ACGGGTCGCTCTCACCTGGAG	ACGGGTCGCTCTCACCTGGAG	ACGGGTCGCTCTCACCTGGAG	ACGGGTCGCTCTCACCTGGAG	ACGGGTCGCTCTCACCTGGAG	ACGGGTCGCTCTCACCTGGAG	ACGGGTCGCTCTCACCTGGAG	ACGGGTCGCTCTCACCTGGAG	ACGGGTCGCTCTCACCTGGAG	ACGGGTCGCTCTCACCTGGAG	ACGGGTCGCTCTCACCTGGAG	ACGGGTCGCTCTCACCTGGAG	ACGGGTCGCTCTCACCTGGAG
gma-miR482a-5p	GGAATGGGCTGATTGGGAAGC	gma-miR482a-5p	GGAATGGGCTGATTGGGAAGC	gma-miR482a-5p	GGAATGGGCTGATTGGGAAGC	gma-miR482a-5p	GGAATGGGCTGATTGGGAAGC	GGAATGGGCTGATTGGGAAGC	GGAATGGGCTGATTGGGAAGC	GGAATGGGCTGATTGGGAAGC	GGAATGGGCTGATTGGGAAGC	GGAATGGGCTGATTGGGAAGC	GGAATGGGCTGATTGGGAAGC	GGAATGGGCTGATTGGGAAGC	GGAATGGGCTGATTGGGAAGC	GGAATGGGCTGATTGGGAAGC	GGAATGGGCTGATTGGGAAGC	GGAATGGGCTGATTGGGAAGC	GGAATGGGCTGATTGGGAAGC	GGAATGGGCTGATTGGGAAGC	GGAATGGGCTGATTGGGAAGC	GGAATGGGCTGATTGGGAAGC	GGAATGGGCTGATTGGGAAGC
gma-miR482a-3p		gma-miR482a-3p	TTCCCAATTCCGCCCATTCCTA	gma-miR482a-3p	TTCCCAATTCCGCCCATTCCTA	gma-miR482a-3p	TTCCCAATTCCGCCCATTCCTA	TTCCCAATTCCGCCCATTCCTA	TTCCCAATTCCGCCCATTCCTA	TTCCCAATTCCGCCCATTCCTA	TTCCCAATTCCGCCCATTCCTA	TTCCCAATTCCGCCCATTCCTA	TTCCCAATTCCGCCCATTCCTA	TTCCCAATTCCGCCCATTCCTA	TTCCCAATTCCGCCCATTCCTA	TTCCCAATTCCGCCCATTCCTA	TTCCCAATTCCGCCCATTCCTA	TTCCCAATTCCGCCCATTCCTA	TTCCCAATTCCGCCCATTCCTA	TTCCCAATTCCGCCCATTCCTA	TTCCCAATTCCGCCCATTCCTA	TTCCCAATTCCGCCCATTCCTA	TTCCCAATTCCGCCCATTCCTA
gma-miR482b-5p	TATGGGGGGATTGGGAAGGAA	gma-miR482b-5p	TATGGGGGGATTGGGAAGGAA	gma-miR482b-5p	TATGGGGGGATTGGGAAGGAA	gma-miR482b-5p	TATGGGGGGATTGGGAAGGAA	TATGGGGGGATTGGGAAGGAA	TATGGGGGGATTGGGAAGGAA	TATGGGGGGATTGGGAAGGAA	TATGGGGGGATTGGGAAGGAA	TATGGGGGGATTGGGAAGGAA	TATGGGGGGATTGGGAAGGAA	TATGGGGGGATTGGGAAGGAA	TATGGGGGGATTGGGAAGGAA	TATGGGGGGATTGGGAAGGAA	TATGGGGGGATTGGGAAGGAA	TATGGGGGGATTGGGAAGGAA	TATGGGGGGATTGGGAAGGAA	TATGGGGGGATTGGGAAGGAA	TATGGGGGGATTGGGAAGGAA	TATGGGGGGATTGGGAAGGAA	TATGGGGGGATTGGGAAGGAA
gma-miR482b-3p		gma-miR482b-3p	TCTTCCCTACACCTCCCATACC	gma-miR482b-3p	TCTTCCCTACACCTCCCATACC	gma-miR482b-3p	TCTTCCCTACACCTCCCATACC	TCTTCCCTACACCTCCCATACC	TCTTCCCTACACCTCCCATACC	TCTTCCCTACACCTCCCATACC	TCTTCCCTACACCTCCCATACC	TCTTCCCTACACCTCCCATACC	TCTTCCCTACACCTCCCATACC	TCTTCCCTACACCTCCCATACC	TCTTCCCTACACCTCCCATACC	TCTTCCCTACACCTCCCATACC	TCTTCCCTACACCTCCCATACC	TCTTCCCTACACCTCCCATACC	TCTTCCCTACACCTCCCATACC	TCTTCCCTACACCTCCCATACC	TCTTCCCTACACCTCCCATACC	TCTTCCCTACACCTCCCATACC	TCTTCCCTACACCTCCCATACC
gma-miR482c-5p.1	GGAATGGGCTGATTGGGAAGT	gma-miR482c-5p.1	GGAATGGGCTGATTGGGAAGT	gma-miR482c-5p.1	GGAATGGGCTGATTGGGAAGT	gma-miR482c-5p	GGAATGGGCTGATTGGGAAGT	GGAATGGGCTGATTGGGAAGT	GGAATGGGCTGATTGGGAAGT	GGAATGGGCTGATTGGGAAGT	GGAATGGGCTGATTGGGAAGT	GGAATGGGCTGATTGGGAAGT	GGAATGGGCTGATTGGGAAGT	GGAATGGGCTGATTGGGAAGT		GGAATGGGCTGATTGGGAAGT	GGAATGGGCTGATTGGGAAGT	GGAATGGGCTGATTGGGAAGT	GGAATGGGCTGATTGGGAAGT			GGAATGGGCTGATTGGGAAGT
gma-miR482c-5p.2	TGGGAATGGGCTGATTGGGAA	gma-miR482c-5p.2	TGGGAATGGGCTGATTGGGAA	gma-miR482c-5p.2	TGGGAATGGGCTGATTGGGAA	gma-miR482c-5p	TGGGAATGGGCTGATTGGGAA								TGGGAATGGGCTGATTGGGAA								TGGGAATGGGCTGATTGGGAA
gma-miR482c-5p.3	GGAATGGGCTGATTGGGAAG	gma-miR482c-5p.3	GGAATGGGCTGATTGGGAAG	gma-miR482c-5p.3	GGAATGGGCTGATTGGGAAG	gma-miR482c-5p	GGAATGGGCTGATTGGGAAG													GGAATGGGCTGATTGGGAAG	GGAATGGGCTGATTGGGAAG
gma-miR482c-3p		gma-miR482c-3p	TTCCCAATTCCGCCCATTCCTA	gma-miR482c-3p	TTCCCAATTCCGCCCATTCCTA	gma-miR482c-3p	TTCCCAATTCCGCCCATTCCTA	TTCCCAATTCCGCCCATTCCTA	TTCCCAATTCCGCCCATTCCTA	TTCCCAATTCCGCCCATTCCTA	TTCCCAATTCCGCCCATTCCTA	TTCCCAATTCCGCCCATTCCTA	TTCCCAATTCCGCCCATTCCTA	TTCCCAATTCCGCCCATTCCTA	TTCCCAATTCCGCCCATTCCTA	TTCCCAATTCCGCCCATTCCTA	TTCCCAATTCCGCCCATTCCTA	TTCCCAATTCCGCCCATTCCTA	TTCCCAATTCCGCCCATTCCTA	TTCCCAATTCCGCCCATTCCTA	TTCCCAATTCCGCCCATTCCTA	TTCCCAATTCCGCCCATTCCTA	TTCCCAATTCCGCCCATTCCTA
gma-miR482d-5p	TATGGGGGGATTGGGAAGGAA	gma-miR482d-5p	TATGGGGGGATTGGGAAGGAA	gma-miR482d-5p	TATGGGGGGATTGGGAAGGAA	gma-miR482d-5p	TATGGGGGGATTGGGAAGGAA	TATGGGGGGATTGGGAAGGAA	TATGGGGGGATTGGGAAGGAA	TATGGGGGGATTGGGAAGGAA	TATGGGGGGATTGGGAAGGAA	TATGGGGGGATTGGGAAGGAA	TATGGGGGGATTGGGAAGGAA	TATGGGGGGATTGGGAAGGAA	TATGGGGGGATTGGGAAGGAA	TATGGGGGGATTGGGAAGGAA	TATGGGGGGATTGGGAAGGAA	TATGGGGGGATTGGGAAGGA	TATGGGGGGATTGGGAAGGAA	TATGGGGGGATTGGGAAGGAA	TATGGGGGGATTGGGAAGGAA	TATGGGGGGATTGGGAAGGAA	TATGGGGGGATTGGGAAGGAA
gma-miR482d-3p		gma-miR482d-3p	TCTTCCCTACACCTCCCATACC	gma-miR482d-3p	TCTTCCCTACACCTCCCATACC	gma-miR482d-3p	TCTTCCCTACACCTCCCATACC	TCTTCCCTACACCTCCCATACC	TCTTCCCTACACCTCCCATACC	TCTTCCCTACACCTCCCATACC	TCTTCCCTACACCTCCCATACC	TCTTCCCTACACCTCCCATACC	TCTTCCCTACACCTCCCATACC	TCTTCCCTACACCTCCCATACC	TCTTCCCTACACCTCCCATACC	TCTTCCCTACACCTCCCATACC	TCTTCCCTACACCTCCCATACC	TCTTCCCTACACCTCCCATACC	TCTTCCCTACACCTCCCATACC	TCTTCCCTACACCTCCCATACC	TCTTCCCTACACCTCCCATACC	TCTTCCCTACACCTCCCATACC	TCTTCCCTACACCTCCCATACC
						gma-miR4993-5p	GATGAGCGGCGGCGGTGGAGGATG					GATGAGCGGCGGCGGTGGAGGATG		GATGAGCGGCGGCGGTGGAGGATG						GATGAGCGGCGGCGGTGGAGGATG
						gma-miR4993-5p	ATGAGCGGCGGCGGTGGAGGATG								ATGAGCGGCGGCGGTGGAGGATG
						gma-miR4993-5p	AGCGGCGGCGGTGGAGGATGAT				AGCGGCGGCGGTGGAGGATGAT
						gma-miR4993-5p	CGATGAGCGGCGGCGGTGGAGGA											CGATGAGCGGCGGCGGTGGAGGA
						gma-miR4993-5p	GGCGATGAGCGGCGGCGGTGGA		GGCGATGAGCGGCGGCGGTGGA									GGCGATGAGCGGCGGCGGTGGA
gma-miR4993-5p	GATGAGCGGCGGCGGTGGAGGA	gma-miR4993-5p	GATGAGCGGCGGCGGTGGAGGA	gma-miR4993-5p	GATGAGCGGCGGCGGTGGAGGA	gma-miR4993-5p	GATGAGCGGCGGCGGTGGAGGA	GATGAGCGGCGGCGGTGGAGGA		GATGAGCGGCGGCGGTGGAGGA		GATGAGCGGCGGCGGTGGAGGA	GATGAGCGGCGGCGGTGGAGGA	GATGAGCGGCGGCGGTGGAGGA		GATGAGCGGCGGCGGTGGAGGA	GATGAGCGGCGGCGGTGGAGGA	GATGAGCGGCGGCGGTGGAGGA	GATGAGCGGCGGCGGTGGAGGA		GATGAGCGGCGGCGGTGGAGGA	GATGAGCGGCGGCGGTGGAGGA	GATGAGCGGCGGCGGTGGAGGA
gma-miR4993-3p		gma-miR4993-3p	TCTTCGATGGTTCTGCCATTTGA	gma-miR4993-3p		gma-miR4993-3p
						gma-miR4994-5p	TAGCTCAAGGATCTCACATGA		TAGCTCAAGGATCTCACATGA	TAGCTCAAGGATCTCACATGA	TAGCTCAAGGATCTCACATGA	TAGCTCAAGGATCTCACATGA			TAGCTCAAGGATCTCACATGA							TAGCTCAAGGATCTCACATGA	TAGCTCAAGGATCTCACATGA
						gma-miR4994-5p	GGTTAGCTCAAGGATCTCACATGA												GGTTAGCTCAAGGATCTCACATGA
						gma-miR4994-5p	GGTTAGCTCAAGGATCTCACA	GGTTAGCTCAAGGATCTCACA
gma-miR4994-5p	TTAGCTCAAGGATCTCACATG	gma-miR4994-5p	TTAGCTCAAGGATCTCACATG	gma-miR4994-5p	TTAGCTCAAGGATCTCACATG	gma-miR4994-5p	TTAGCTCAAGGATCTCACATG		TTAGCTCAAGGATCTCACATG	TTAGCTCAAGGATCTCACATG	TTAGCTCAAGGATCTCACATG		TTAGCTCAAGGATCTCACATG	TTAGCTCAAGGATCTCACATG		TTAGCTCAAGGATCTCACATG	TTAGCTCAAGGATCTCACATG	TTAGCTCAAGGATCTCACATG	TTAGCTCAAGGATCTCACATG	TTAGCTCAAGGATCTCACATG	TTAGCTCAAGGATCTCACATG	TTAGCTCAAGGATCTCACATG	TTAGCTCAAGGATCTCACATG
gma-miR4994-3p	TGATATCCTTGAGCTAATACA	gma-miR4994-3p	TGATATCCTTGAGCTAATACA	gma-miR4994-3p	TGATATCCTTGAGCTAATACA	gma-miR4994-3p	TGATATCCTTGAGCTAATACA	TGATATCCTTGAGCTAATACA	TGATATCCTTGAGCTAATACA	TGATATCCTTGAGCTAATACA	TGATATCCTTGAGCTAATACA		TGATATCCTTGAGCTAATACA	TGATATCCTTGAGCTAATACA	TGATATCCTTGAGCTAATACA	TGATATCCTTGAGCTAATACA	TGATATCCTTGAGCTAATACA	TGATATCCTTGAGCTAATACA	TGATATCCTTGAGCTAATACA	TGATATCCTTGAGCTAATACA	TGATATCCTTGAGCTAATACA	TGATATCCTTGAGCTAATACA	TGATATCCTTGAGCTAATACA
						gma-miR4994-3p	TATCCTTGAGCTAATACACTATCA	TATCCTTGAGCTAATACACTATCA				TATCCTTGAGCTAATACACTATCA
gma-miR4996-5p	AGAGCATGGGTAACTTCTATT	gma-miR4996-5p	AGAGCATGGGTAACTTCTATT	gma-miR4996-5p	AGAGCATGGGTAACTTCTATT	gma-miR4996-5p	AGAGCATGGGTAACTTCTATT	AGAGCATGGGTAACTTCTATT	AGAGCATGGGTAACTTCTATT	AGAGCATGGGTAACTTCTATT	AGAGCATGGGTAACTTCTATT	AGAGCATGGGTAACTTCTATT	AGAGCATGGGTAACTTCTATT	AGAGCATGGGTAACTTCTATT	AGAGCATGGGTAACTTCTATT	AGAGCATGGGTAACTTCTATT	AGAGCATGGGTAACTTCTATT	AGAGCATGGGTAACTTCTATT	AGAGCATGGGTAACTTCTATT	AGAGCATGGGTAACTTCTATT	AGAGCATGGGTAACTTCTATT	AGAGCATGGGTAACTTCTATT	AGAGCATGGGTAACTTCTATT
gma-miR4996-3p	TAGAAGCTCCCCATGTTCTCA	gma-miR4996-3p	TAGAAGCTCCCCATGTTCTCA	gma-miR4996-3p	TAGAAGCTCCCCATGTTCTCA	gma-miR4996-3p	TAGAAGCTCCCCATGTTCTCA	TAGAAGCTCCCCATGTTCTCA	TAGAAGCTCCCCATGTTCTCA	TAGAAGCTCCCCATGTTCTCA	TAGAAGCTCCCCATGTTCTCA	TAGAAGCTCCCCATGTTCTCA	TAGAAGCTCCCCATGTTCTCA	TAGAAGCTCCCCATGTTCTCA	TAGAAGCTCCCCATGTTCTCA	TAGAAGCTCCCCATGTTCTCA	TAGAAGCTCCCCATGTTCTCA	TAGAAGCTCCCCATGTTCTCA	TAGAAGCTCCCCATGTTCTCA	TAGAAGCTCCCCATGTTCTCA	TAGAAGCTCCCCATGTTCTCA	TAGAAGCTCCCCATGTTCTCA	TAGAAGCTCCCCATGTTCTCA
gma-miR4998-5p.1	AAGGGCGCGGTCTAGGTCGAGAGT	gma-miR4998-5p.1	AAGGGCGCGGTCTAGGTCGAGAGT	gma-miR4998-5p.1	AAGGGCGCGGTCTAGGTCGAGAGT	gma-miR4998-5p	AAGGGCGCGGTCTAGGTCGAGAGT						AAGGGCGCGGTCTAGGTCGAGAGT	AAGGGCGCGGTCTAGGTCGAGAGT	AAGGGCGCGGTCTAGGTCGAGAGT
gma-miR4998-5p.2	GAAGGGCGCGGTCTAGGTCGAG	gma-miR4998-5p.2	GAAGGGCGCGGTCTAGGTCGAG	gma-miR4998-5p.2	GAAGGGCGCGGTCTAGGTCGAG	gma-miR4998-5p	GAAGGGCGCGGTCTAGGTCGAG					GAAGGGCGCGGTCTAGGTCGAG				GAAGGGCGCGGTCTAGGTCGAG	GAAGGGCGCGGTCTAGGTCGAG		GAAGGGCGCGGTCTAGGTCGAG	GAAGGGCGCGGTCTAGGTCGAG	GAAGGGCGCGGTCTAGGTCGAG	GAAGGGCGCGGTCTAGGTCGAG	GAAGGGCGCGGTCTAGGTCGAG
gma-miR4998-5p.3	TAGGTCGAGAGTTTCGTGACTACA	gma-miR4998-5p.3	TAGGTCGAGAGTTTCGTGACTACA	gma-miR4998-5p.3	TAGGTCGAGAGTTTCGTGACTACA	gma-miR4998-5p	TAGGTCGAGAGTTTCGTGACTACA	TAGGTCGAGAGTTTCGTGACTACA	TAGGTCGAGAGTTTCGTGACTACA	TAGGTCGAGAGTTTCGTGACTACA	TAGGTCGAGAGTTTCGTGACTACA							TAGGTCGAGAGTTTCGTGACTACA
gma-miR4998-3p		gma-miR4998-3p		gma-miR4998-3p		gma-miR4998-3p
gma-miR5033-5p	TGGAAATGAGAAGAAAACCGT	gma-miR5033-5p	TGGAAATGAGAAGAAAACCGT	gma-miR5033-5p	TGGAAATGAGAAGAAAACCGT	gma-miR5033-5p	TGGAAATGAGAAGAAAACCGT	TGGAAATGAGAAGAAAACCGT	TGGAAATGAGAAGAAAACCGT	TGGAAATGAGAAGAAAACCGT	TGGAAATGAGAAGAAAACCGT	TGGAAATGAGAAGAAAACCGT	TGGAAATGAGAAGAAAACCGT	TGGAAATGAGAAGAAAACCGT	TGGAAATGAGAAGAAAACCGT	TGGAAATGAGAAGAAAACCGT	TGGAAATGAGAAGAAAACCGT	TGGAAATGAGAAGAAAACCGT	TGGAAATGAGAAGAAAACCGT	TGGAAATGAGAAGAAAACCGT	TGGAAATGAGAAGAAAACCGT	TGGAAATGAGAAGAAAACCGT	TGGAAATGAGAAGAAAACCGT
gma-miR5033-3p		gma-miR5033-3p	TCCAACTGTAAGATGAGAAAA	gma-miR5033-3p	TCCAACTGTAAGATGAGAAAA	gma-miR5033-3p	TCCAACTGTAAGATGAGAAAA	TCCAACTGTAAGATGAGAAAA		TCCAACTGTAAGATGAGAAAA	TCCAACTGTAAGATGAGAAAA	TCCAACTGTAAGATGAGAAAA	TCCAACTGTAAGATGAGAAAA	TCCAACTGTAAGATGAGAAAA	TCCAACTGTAAGATGAGAAAA	TCCAACTGTAAGATGAGAAAA	TCCAACTGTAAGATGAGAAAA	TCCAACTGTAAGATGAGAAAA	TCCAACTGTAAGATGAGAAAA	TCCAACTGTAAGATGAGAAAA	TCCAACTGTAAGATGAGAAAA	TCCAACTGTAAGATGAGAAAA	TCCAACTGTAAGATGAGAAAA
						gma-miR5033-3p	AAAATCAAATGATGGGGATGT		AAAATCAAATGATGGGGATGT
						gma-miR5034-5p	CTATTTAAAGGAGTCCTCGTTC					CTATTTAAAGGAGTCCTCGTTC	CTATTTAAAGGAGTCCTCGTTC								CTATTTAAAGGAGTCCTCGTTC	CTATTTAAAGGAGTCCTCGTTC
gma-miR5034-5p	CTATTTAAAGGAGTCCTCGTT	gma-miR5034-5p	CTATTTAAAGGAGTCCTCGTT	gma-miR5034-5p	CTATTTAAAGGAGTCCTCGTT	gma-miR5034-5p	CTATTTAAAGGAGTCCTCGTT	CTATTTAAAGGAGTCCTCGTT	CTATTTAAAGGAGTCCTCGTT	CTATTTAAAGGAGTCCTCGTT	CTATTTAAAGGAGTCCTCGTT		CTATTTAAAGGAGTCCTCGTT	CTATTTAAAGGAGTCCTCGTT	CTATTTAAAGGAGTCCTCGTT	CTATTTAAAGGAGTCCTCGTT	CTATTTAAAGGAGTCCTCGTT	CTATTTAAAGGAGTCCTCGTT	CTATTTAAAGGAGTCCTCGTT	CTATTTAAAGGAGTCCTCGTT			CTATTTAAAGGAGTCCTCGTT
gma-miR5034-3p		gma-miR5034-3p		gma-miR5034-3p		gma-miR5034-3p											AGGTACCCTTTCAGATAGTCTC
gma-miR5035-5p		gma-miR5035-5p	TGTACCTACCTATCCTATGAGC	gma-miR5035-5p		gma-miR5035-5p
gma-miR5035-3p	TCATAGAATAGATAGGTACATA	gma-miR5035-3p	TCATAGAATAGATAGGTACATA	gma-miR5035-3p	TCATAGAATAGATAGGTACATA	gma-miR5035-3p	TCATAGAATAGATAGGTACATA	TCATAGAATAGATAGGTACATA		TCATAGAATAGATAGGTACATA	TCATAGAATAGATAGGTACATA					TCATAGAATAGATAGGTACATA	TCATAGAATAGATAGGTACATA	TCATAGAATAGATAGGTACATA		TCATAGAATAGATAGGTACATA	TCATAGAATAGATAGGTACATA
						gma-miR5035-3p	AGAAGCTCATAGAATAGATAGGTA					AGAAGCTCATAGAATAGATAGGTA
						gma-miR5035-3p	CATAGAATAGATAGGTACATAT		CATAGAATAGATAGGTACATAT				CATAGAATAGATAGGTACATAT	CATAGAATAGATAGGTACATAT	CATAGAATAGATAGGTACATAT				CATAGAATAGATAGGTACATAT	CATAGAATAGATAGGTACATAT		CATAGAATAGATAGGTACATAT	CATAGAATAGATAGGTACATAT
						gma-miR5036-5p	ACTCTCCCTCAAGGGCTTCTC											ACTCTCCCTCAAGGGCTTCTC
gma-miR5036-5p	CTCTCCCTCAAGGGCTTCTCG	gma-miR5036-5p	CTCTCCCTCAAGGGCTTCTCG	gma-miR5036-5p	CTCTCCCTCAAGGGCTTCTCG	gma-miR5036-5p	CTCTCCCTCAAGGGCTTCTCG	CTCTCCCTCAAGGGCTTCTCG	CTCTCCCTCAAGGGCTTCTCG	CTCTCCCTCAAGGGCTTCTCG	CTCTCCCTCAAGGGCTTCTCG	CTCTCCCTCAAGGGCTTCTCG	CTCTCCCTCAAGGGCTTCTCG	CTCTCCCTCAAGGGCTTCTCG	ACTCTCCCTCAAGGGCTTCTCG	CTCTCCCTCAAGGGCTTCTCG	CTCTCCCTCAAGGGCTTCTCG		CTCTCCCTCAAGGGCTTCTCG	CTCTCCCTCAAGGGCTTCTCG	CTCTCCCTCAAGGGCTTCTCG	CTCTCCCTCAAGGGCTTCTCG	CTCTCCCTCAAGGGCTTCTCG
gma-miR5036-3p	AGAGGCCCTTGGGGAGGAGTA	gma-miR5036-3p	AGAGGCCCTTGGGGAGGAGTA	gma-miR5036-3p	AGAGGCCCTTGGGGAGGAGTA	gma-miR5036-3p	AGAGGCCCTTGGGGAGGAGTA	AGAGGCCCTTGGGGAGGAGTA	AGAGGCCCTTGGGGAGGAGTA		AGAGGCCCTTGGGGAGGAGTA	AGAGGCCCTTGGGGAGGAGTA	AGAGGCCCTTGGGGAGGAGTA		AGAGGCCCTTGGGGAGGAGTA	AGAGGCCCTTGGGGAGGAGTA	AGAGGCCCTTGGGGAGGAGTA		AGAGGCCCTTGGGGAGGAGTA	AGAGGCCCTTGGGGAGGAGTA	AGAGGCCCTTGGGGAGGAGTA		AGAGGCCCTTGGGGAGGAGTA
						gma-miR5036-3p	AGAGGCCCTTGGGGAGGAGTAA			AGAGGCCCTTGGGGAGGAGTAA				AGAGGCCCTTGGGGAGGAGTAA
						gma-miR5036-3p	GAGGCCCTTGGGGAGGAGTAA															GAGGCCCTTGGGGAGGAGTAA
						gma-miR5037a-5p	TTAGTGGCCTCAAAGGCTTCC															TTAGTGGCCTCAAAGGCTTCC
gma-miR5037a-5p	CCTCAAAGGCTTCCACTACTG	gma-miR5037a-5p	CCTCAAAGGCTTCCACTACTG	gma-miR5037a-5p	CCTCAAAGGCTTCCACTACTG	gma-miR5037a-5p	CCTCAAAGGCTTCCACTACTG	CCTCAAAGGCTTCCACTACTG	CCTCAAAGGCTTCCACTACTG	CCTCAAAGGCTTCCACTACTG	CCTCAAAGGCTTCCACTACTG	CCTCAAAGGCTTCCACTACTG	CCTCAAAGGCTTCCACTACTG	CCTCAAAGGCTTCCACTACTG	CCTCAAAGGCTTCCACTACTG	CCTCAAAGGCTTCCACTACTG	CCTCAAAGGCTTCCACTACTG	CCTCAAAGGCTTCCACTACTG	CCTCAAAGGCTTCCACTACTG	CCTCAAAGGCTTCCACTACTG	CCTCAAAGGCTTCCACTACTG
gma-miR5037a-3p		gma-miR5037a-3p	GTAGTGGATGCCTGGAGGTCC	gma-miR5037a-3p		gma-miR5037a-3p
gma-miR5037b-5p	AACCCTCAAAGGCTTCCTAG	gma-miR5037b-5p	AACCCTCAAAGGCTTCCTAG	gma-miR5037b-5p	AACCCTCAAAGGCTTCCTAG	gma-miR5037b-5p	AACCCTCAAAGGCTTCCTAG	AACCCTCAAAGGCTTCCTAG	AACCCTCAAAGGCTTCCTAG	AACCCTCAAAGGCTTCCTAG	AACCCTCAAAGGCTTCCTAG	AACCCTCAAAGGCTTCCTAG	AACCCTCAAAGGCTTCCTAG	AACCCTCAAAGGCTTCCTAG	AACCCTCAAAGGCTTCCTAG	AACCCTCAAAGGCTTCCTAG	AACCCTCAAAGGCTTCCTAG			AACCCTCAAAGGCTTCCTAG	AACCCTCAAAGGCTTCCTAG		AACCCTCAAAGGCTTCCTAG
gma-miR5037b-3p	CGGAAGTAACTTTGGGGGTTAAC	gma-miR5037b-3p	CGGAAGTAACTTTGGGGGTTAAC	gma-miR5037b-3p	CGGAAGTAACTTTGGGGGTTAAC	gma-miR5037b-3p	CGGAAGTAACTTTGGGGGTTAAC	CGGAAGTAACTTTGGGGGTTAAC	CGGAAGTAACTTTGGGGGTTAAC	CGGAAGTAACTTTGGGGGTTAAC	CGGAAGTAACTTTGGGGGTTAAC	CGGAAGTAACTTTGGGGGTTAAC	CGGAAGTAACTTTGGGGGTTAAC	CGGAAGTAACTTTGGGGGTTAAC	CGGAAGTAACTTTGGGGGTTAAC	CGGAAGTAACTTTGGGGGTTAAC	CGGAAGTAACTTTGGGGGTTAAC		CGGAAGTAACTTTGGGGGTTAAC	CGGAAGTAACTTTGGGGGTTAAC	CGGAAGTAACTTTGGGGGTTAAC
						gma-miR5037b-3p	CGGAAGTAACTTTGGGGGTTAACT																CGGAAGTAACTTTGGGGGTTAACT
						gma-miR5037c-5p	ACCCTCAAAGGCTTCCACTAC										ACCCTCAAAGGCTTCCACTAC		AACCCTCAAAGGCTTCCACTACT				AACCCTCAAAGGCTTCCACTACT
						gma-miR5037c-5p	AACCCTCAAAGGCTTCCACTACT										AACCCTCAAAGGCTTCCACTACT
gma-miR5037c-5p	AACCCTCAAAGGCTTCCACTAC	gma-miR5037c-5p	AACCCTCAAAGGCTTCCACTAC	gma-miR5037c-5p	AACCCTCAAAGGCTTCCACTAC	gma-miR5037c-5p	AACCCTCAAAGGCTTCCACTAC	AACCCTCAAAGGCTTCCACTAC	AACCCTCAAAGGCTTCCACTAC	AACCCTCAAAGGCTTCCACTAC	AACCCTCAAAGGCTTCCACTAC	AACCCTCAAAGGCTTCCACTAC	AACCCTCAAAGGCTTCCACTAC	AACCCTCAAAGGCTTCCACTAC	AACCCTCAAAGGCTTCCACTAC	AACCCTCAAAGGCTTCCACTAC			AACCCTCAAAGGCTTCCACTAC	AACCCTCAAAGGCTTCCACTAC	AACCCTCAAAGGCTTCCACTAC	AACCCTCAAAGGCTTCCACTAC	AACCCTCAAAGGCTTCCACTAC
gma-miR5037c-3p	AGTGGAACTTTGAGGCCTGC	gma-miR5037c-3p	AGTGGAACTTTGAGGCCTGC	gma-miR5037c-3p	AGTGGAACTTTGAGGCCTGC	gma-miR5037c-3p	AGTGGAACTTTGAGGCCTGC	AGTGGAACTTTGAGGCCTGC				AGTGGAACTTTGAGGCCTGC	AGTGGAACTTTGAGGCCTGC	AGTGGAACTTTGAGGCCTGC	AGTGGAACTTTGAGGCCTGC	AGTGGAACTTTGAGGCCTGC	AGTGGAACTTTGAGGCCTGC		AGTGGAACTTTGAGGCCTGC	AGTGGAACTTTGAGGCCTGC	AGTGGAACTTTGAGGCCTGC		AGTGGAACTTTGAGGCCTGC
						gma-miR5037c-3p	AGTGGAACTTTGAGGCCT		AGTGGAACTTTGAGGCCT		AGTGGAACTTTGAGGCCT
						gma-miR5037c-3p	TAGTGGAACTTTGAGGCCTGC			TAGTGGAACTTTGAGGCCTGC												TAGTGGAACTTTGAGGCCTGC
						gma-miR5037d-5p	GACCCTCAAAGGCTTCCACT						GACCCTCAAAGGCTTCCACT								GACCCTCAAAGGCTTCCACT		GACCCTCAAAGGCTTCCACT
						gma-miR5037d-5p	CCTCAAAGGCTTCCACTACT					CCTCAAAGGCTTCCACTACT
gma-miR5037d-5p	ACCCTCAAAGGCTTCCACTAC	gma-miR5037d-5p	ACCCTCAAAGGCTTCCACTAC	gma-miR5037d-5p	ACCCTCAAAGGCTTCCACTAC	gma-miR5037d-5p	ACCCTCAAAGGCTTCCACTAC	ACCCTCAAAGGCTTCCACTAC	ACCCTCAAAGGCTTCCACTAC	ACCCTCAAAGGCTTCCACTAC	ACCCTCAAAGGCTTCCACTAC			ACCCTCAAAGGCTTCCACTAC	ACCCTCAAAGGCTTCCACTAC		ACCCTCAAAGGCTTCCACTAC
gma-miR5037d-3p	CGGGAGCCTATGAAGGTTAAC	gma-miR5037d-3p	CGGGAGCCTATGAAGGTTAAC	gma-miR5037d-3p	CGGGAGCCTATGAAGGTTAAC	gma-miR5037d-3p	CGGGAGCCTATGAAGGTTAAC	CGGGAGCCTATGAAGGTTAAC	CGGGAGCCTATGAAGGTTAAC	CGGGAGCCTATGAAGGTTAAC.	CGGGAGCCTATGAAGGTTAAC	CGGGAGCCTATGAAGGTTAAC	CGGGAGCCTATGAAGGTTAAC	CGGGAGCCTATGAAGGTTAAC	CGGGAGCCTATGAAGGTTAAC	CGGGAGCCTATGAAGGTTAAC	CGGGAGCCTATGAAGGTTAAC			CGGGAGCCTATGAAGGTTAAC	CGGGAGCCTATGAAGGTTAAC		CGGGAGCCTATGAAGGTTAAC
gma-miR5038a-5p	TGAGAATTTGGCCTCTGTCCA	gma-miR5038a-5p	TGAGAATTTGGCCTCTGTCCA	gma-miR5038a-5p	TGAGAATTTGGCCTCTGTCCA	gma-miR5038a-5p	TGAGAATTTGGCCTCTGTCCA	TGAGAATTTGGCCTCTGTCCA	TGAGAATTTGGCCTCTGTCCA	TGAGAATTTGGCCTCTGTCCA	TGAGAATTTGGCCTCTGTCCA	TGAGAATTTGGCCTCTGTCCA	TGAGAATTTGGCCTCTGTCCA	TGAGAATTTGGCCTCTGTCCA	TGAGAATTTGGCCTCTGTCCA	TGAGAATTTGGCCTCTGTCCA	TGAGAATTTGGCCTCTGTCCA	TGAGAATTTGGCCTCTGTCCA	TGAGAATTTGGCCTCTGTCCA	TGAGAATTTGGCCTCTGTCCA	TGAGAATTTGGCCTCTGTCCA	TGAGAATTTGGCCTCTGTCCA	TGAGAATTTGGCCTCTGTCCA
gma-miR5038a-3p		gma-miR5038a-3p	GATAGAGCCCAAATTCTCAAG	gma-miR5038a-3p		gma-miR5038a-3p
gma-miR5038b-5p	TGAGAATTTGGCCTCTGTCCA	gma-miR5038b-5p	TGAGAATTTGGCCTCTGTCCA	gma-miR5038b-5p	TGAGAATTTGGCCTCTGTCCA	gma-miR5038b-5p	TGAGAATTTGGCCTCTGTCCA	TGAGAATTTGGCCTCTGTCCA	TGAGAATTTGGCCTCTGTCCA	TGAGAATTTGGCCTCTGTCCA	TGAGAATTTGGCCTCTGTCCA	TGAGAATTTGGCCTCTGTCCA	TGAGAATTTGGCCTCTGTCCA	TGAGAATTTGGCCTCTGTCCA	TGAGAATTTGGCCTCTGTCCA	TGAGAATTTGGCCTCTGTCCA	TGAGAATTTGGCCTCTGTCCA	TGAGAATTTGGCCTCTGTCCA	TGAGAATTTGGCCTCTGTCCA	TGAGAATTTGGCCTCTGTCCA	TGAGAATTTGGCCTCTGTCCA	TGAGAATTTGGCCTCTGTCCA	TGAGAATTTGGCCTCTGTCCA
gma-miR5038b-3p		gma-miR5038b-3p	GACAGAGCCCAAATTCTCAAG	gma-miR5038b-3p		gma-miR5038b-3p
						gma-miR5039-5p	TCTCCCTTTTTTAATCGTTGC				TCTCCCTTTTTTAATCGTTGC
						gma-miR5039-5p	TCTCCCTTTTTTAATCGTTGCATG																TCTCCCTTTTTTAATCGTTGCATG
gma-miR5039-5p	TTTCTCCCTTTTTTAATCGTTGCA	gma-miR5039-5p	TTTCTCCCTTTTTTAATCGTTGCA	gma-miR5039-5p	TTTCTCCCTTTTTTAATCGTTGCA	gma-miR5039-5p	TTTCTCCCTTTTTTAATCGTTGCA	TTTCTCCCTTTTTTAATCGTTGCA	TTTCTCCCTTTTTTAATCGTTGCA	TTTCTCCCTTTTTTAATCGTTGCA	TTTCTCCCTTTTTTAATCGTTGCA	TTTCTCCCTTTTTTAATCGTTGCA	TTTCTCCCTTTTTTAATCGTTGCA	TTTCTCCCTTTTTTAATCGTTGCA	TTTCTCCCTTTTTTAATCGTTGCA	TTTCTCCCTTTTTTAATCGTTGCA	TTTCTCCCTTTTTTAATCGTTGCA	TTTCTCCCTTTTTTAATCGTTGCA		TTTCTCCCTTTTTTAATCGTTGCA	TTTCTCCCTTTTTTAATCGTTGCA	TTTCTCCCTTTTTTAATCGTTGCA
gma-miR5039-3p		gma-miR5039-3p	TAACGATTAAAAAAAAGGAGAAAAGAT	gma-miR5039-3p		gma-miR5039-3p
						gma-miR5040-5p	ATTGAAGGTCATGATATATAA				ATTGAAGGTCATGATATATAA
						gma-miR5040-5p	ATATATAACAAGCATGAGGATA						ATATATAACAAGCATGAGGATA
gma-miR5040-5p	TATAACAAGCATGAGGATATA	gma-miR5040-5p	TATAACAAGCATGAGGATATA	gma-miR5040-5p	TATAACAAGCATGAGGATATA	gma-miR5040-5p	TATAACAAGCATGAGGATATA								TATAACAAGCATGAGGATATA	TATAACAAGCATGAGGATATA	TATAACAAGCATGAGGATATA	TATAACAAGCATGAGGATATA	TATAACAAGCATGAGGATATA	TATAACAAGCATGAGGATATA	TATAACAAGCATGAGGATATA	TATAACAAGCATGAGGATATA	TATAACAAGCATGAGGATATA
gma-miR5040-3p	TAGTGAATCTAATGAACCGGG	gma-miR5040-3p	TAGTGAATCTAATGAACCGGG	gma-miR5040-3p	TAGTGAATCTAATGAACCGGG	gma-miR5040-3p	TAGTGAATCTAATGAACCGGG									TAGTGAATCTAATGAACCGGG	TAGTGAATCTAATGAACCGGG	TAGTGAATCTAATGAACCGGG	TAGTGAATCTAATGAACCGGG	TAGTGAATCTAATGAACCGGG	TAGTGAATCTAATGAACCGGG	TAGTGAATCTAATGAACCGGG	TAGTGAATCTAATGAACCGGG
						gma-miR5040-3p	TGTTGTGTTTGGTTGATAGTG								TGTTGTGTTTGGTTGATAGTG
						gma-miR5040-3p	ACAATGTTGTTGTGTTTGGTTGAT					ACAATGTTGTTGTGTTTGGTTGAT		ACAATGTTGTTGTGTTTGGTTGAT
						gma-miR5040-3p	ATAGTGAATCTAATGAACCGG				ATAGTGAATCTAATGAACCGG
						gma-miR5040-3p	ATAGTGAATCTAATGAACCGGG				ATAGTGAATCTAATGAACCGGG
gma-miR5041-5p	CATCTTCAACTTGCTCAACGG	gma-miR5041-5p	CATCTTCAACTTGCTCAACGG	gma-miR5041-5p	CATCTTCAACTTGCTCAACGG	gma-miR5041-5p	CATCTTCAACTTGCTCAACGG	CATCTTCAACTTGCTCAACGG	CATCTTCAACTTGCTCAACGG	CATCTTCAACTTGCTCAACGG	CATCTTCAACTTGCTCAACGG	CATCTTCAACTTGCTCAACGG	CATCTTCAACTTGCTCAACGG	CATCTTCAACTTGCTCAACGG	CATCTTCAACTTGCTCAACGG	CATCTTCAACTTGCTCAACGG	CATCTTCAACTTGCTCAACGG	CATCTTCAACTTGCTCAACGG	CATCTTCAACTTGCTCAACGG	CATCTTCAACTTGCTCAACGG	CATCTTCAACTTGCTCAACGG	CATCTTCAACTTGCTCAACGG	CATCTTCAACTTGCTCAACGG
gma-miR5041-3p		gma-miR5041-3p	TCGTTGAGCAAGTTGAAGATG	gma-miR5041-3p	TCGTTGAGCAAGTTGAAGATG	gma-miR5041-3p	TCGTTGAGCAAGTTGAAGATG	TCGTTGAGCAAGTTGAAGATG	TCGTTGAGCAAGTTGAAGATG	TCGTTGAGCAAGTTGAAGATG	TCGTTGAGCAAGTTGAAGATG	TCGTTGAGCAAGTTGAAGATG	TCGTTGAGCAAGTTGAAGATG	TCGTTGAGCAAGTTGAAGATG	TCGTTGAGCAAGTTGAAGATG	TCGTTGAGCAAGTTGAAGATG	TCGTTGAGCAAGTTGAAGATG	TCGTTGAGCAAGTTGAAGATG	TCGTTGAGCAAGTTGAAGATG	TCGTTGAGCAAGTTGAAGATG	TCGTTGAGCAAGTTGAAGATG	TCGTTGAGCAAGTTGAAGATG	TCGTTGAGCAAGTTGAAGATG
gma-miR5042-5p		gma-miR5042-5p	TATCTTGGATCACAGCCCCATT	gma-miR5042-5p		gma-miR5042-5p
gma-miR5042-3p	TGGGGCTTGATCCAAGATAGG	gma-miR5042-3p	TGGGGCTTGATCCAAGATAGG	gma-miR5042-3p	TGGGGCTTGATCCAAGATAGG	gma-miR5042-3p	TGGGGCTTGATCCAAGATAGG	TGGGGCTTGATCCAAGATAGG	TGGGGCTTGATCCAAGATAGG	TGGGGCTTGATCCAAGATAGG	TGGGGCTTGATCCAAGATAGG	TGGGGCTTGATCCAAGATAGG	TGGGGCTTGATCCAAGATAGG	TGGGGCTTGATCCAAGATAGG	TGGGGCTTGATCCAAGATAGG	TGGGGCTTGATCCAAGATAGG	TGGGGCTTGATCCAAGATAGG	TGGGGCTTGATCCAAGATAGG	TGGGGCTTGATCCAAGATAGG	TGGGGCTTGATCCAAGATAGG	TGGGGCTTGATCCAAGATAGG	TGGGGCTTGATCCAAGATAGG	TGGGGCTTGATCCAAGATAGG
gma-miR5043-5p		gma-miR5043-5p	TGTCCCCTTCTCTGCACCACC	gma-miR5043-5p		gma-miR5043-5p
gma-miR5043-3p	TGGTGCATAGAAGGGGACACC	gma-miR5043-3p	TGGTGCATAGAAGGGGACACC	gma-miR5043-3p	TGGTGCATAGAAGGGGACACC	gma-miR5043-3p	TGGTGCATAGAAGGGGACACC	TGGTGCATAGAAGGGGACACC	TGGTGCATAGAAGGGGACACC	TGGTGCATAGAAGGGGACACC	TGGTGCATAGAAGGGGACACC	TGGTGCATAGAAGGGGACACC		TGGTGCATAGAAGGGGACACC	TGGTGCATAGAAGGGGACACC	TGGTGCATAGAAGGGGACACC	TGGTGCATAGAAGGGGACACC	TGGTGCATAGAAGGGGACACC	TGGTGCATAGAAGGGGACACC	TGGTGCATAGAAGGGGACACC	TGGTGCATAGAAGGGGACACC	TGGTGCATAGAAGGGGACACC	TGGTGCATAGAAGGGGACACC
						gma-miR5043-3p	AGATGGTGCATAGAAGGGGACACC						AGATGGTGCATAGAAGGGGACACC		AGATGGTGCATAGAAGGGGACACC
gma-miR5044-5p	CCTCAAAGGCTTCCACTACTG	gma-miR5044-5p	CCTCAAAGGCTTCCACTACTG	gma-miR5044-5p	CCTCAAAGGCTTCCACTACTG	gma-miR5044-5p	CCTCAAAGGCTTCCACTACTG	CCTCAAAGGCTTCCACTACTG	CCTCAAAGGCTTCCACTACTG	CCTCAAAGGCTTCCACTACTG	CCTCAAAGGCTTCCACTACTG	CCTCAAAGGCTTCCACTACTG	CCTCAAAGGCTTCCACTACTG	CCTCAAAGGCTTCCACTACTG	CCTCAAAGGCTTCCACTACTG	CCTCAAAGGCTTCCACTACTG	CCTCAAAGGCTTCCACTACTG	CCTCAAAGGCTTCCACTACTG	CCTCAAAGGCTTCCACTACTG	CCTCAAAGGCTTCCACTACTG	CCTCAAAGGCTTCCACTACTG
gma-miR5044-3p		gma-miR5044-3p	GTAGTGGATGCCTAGAGGTC	gma-miR5044-3p		gma-miR5044-3p
gma-miR5225-5p	CCTGTCGTAGGAGAGATGACGC	gma-miR5225-5p	CCTGTCGTAGGAGAGATGACGC	gma-miR5225-5p	CCTGTCGTAGGAGAGATGACGC	gma-miR5225-5p	CCTGTCGTAGGAGAGATGACGC	CCTGTCGTAGGAGAGATGACGC	CCTGTCGTAGGAGAGATGACGC	CCTGTCGTAGGAGAGATGACGC	CCTGTCGTAGGAGAGATGACGC	CCTGTCGTAGGAGAGATGACGC	CCTGTCGTAGGAGAGATGACGC	CCTGTCGTAGGAGAGATGACGC	CCTGTCGTAGGAGAGATGACGC	CCTGTCGTAGGAGAGATGACGC	CCTGTCGTAGGAGAGATGACGC	CCTGTCGTAGGAGAGATGACGC	CCTGTCGTAGGAGAGATGACGC	CCTGTCGTAGGAGAGATGACGC	CCTGTCGTAGGAGAGATGACGC	CCTGTCGTAGGAGAGATGACGC	CCTGTCGTAGGAGAGATGACGC
gma-miR5225-3p		gma-miR5225-3p	GTCATCTTTCCTCGGCTGAA	gma-miR5225-3p	GTCATCTTTCCTCGGCTGAA	gma-miR5225-3p	GTCATCTTTCCTCGGCTGAA	GTCATCTTTCCTCGGCTGAA	GTCATCTTTCCTCGGCTGAA	GTCATCTTTCCTCGGCTGAA	GTCATCTTTCCTCGGCTGAA		GTCATCTTTCCTCGGCTGAA	GTCATCTTTCCTCGGCTGAA	GTCATCTTTCCTCGGCTGAA
						gma-miR5225-3p	GTCATCTTTCCTCGGCTGAAG									GTCATCTTTCCTCGGCTGAAG
						gma-miR5225-3p	TCATCTTTCCTCGGCTGAA					TCATCTTTCCTCGGCTGAA
gma-miR530a-5p	TGCATTTGCACCTGCACTTTA	gma-miR530a-5p	TGCATTTGCACCTGCACTTTA	gma-miR530a-5p	TGCATTTGCACCTGCACTTTA	gma-miR530a-5p	TGCATTTGCACCTGCACTTTA	TGCATTTGCACCTGCACTTTA	TGCATTTGCACCTGCACTTTA	TGCATTTGCACCTGCACTTTA	TGCATTTGCACCTGCACTTTA	TGCATTTGCACCTGCACTTTA	TGCATTTGCACCTGCACTTTA	TGCATTTGCACCTGCACTTTA	TGCATTTGCACCTGCACTTTA	TGCATTTGCACCTGCACTTTA	TGCATTTGCACCTGCACTTTA		TGCATTTGCACCTGCACTTTA	TGCATTTGCACCTGCACTTTA	TGCATTTGCACCTGCACTTTA	TGCATTTGCACCTGCACTTTA	TGCATTTGCACCTGCACTTTA
gma-miR530a-3p		gma-miR530a-3p	AGGTGCAGGTGCATCTGCAGG	gma-miR530a-3p		gma-miR530a-3p
gma-miR530b-5p	TGCATTTGCACCTGCACTTTA	gma-miR530b-5p	TGCATTTGCACCTGCACTTTA	gma-miR530b-5p	TGCATTTGCACCTGCACTTTA	gma-miR530b-5p	TGCATTTGCACCTGCACTTTA	TGCATTTGCACCTGCACTTTA	TGCATTTGCACCTGCACTTTA	TGCATTTGCACCTGCACTTTA	TGCATTTGCACCTGCACTTTA	TGCATTTGCACCTGCACTTTA	TGCATTTGCACCTGCACTTTA	TGCATTTGCACCTGCACTTTA	TGCATTTGCACCTGCACTTTA	TGCATTTGCACCTGCACTTTA	TGCATTTGCACCTGCACTTTA		TGCATTTGCACCTGCACTTTA	TGCATTTGCACCTGCACTTTA	TGCATTTGCACCTGCACTTTA	TGCATTTGCACCTGCACTTTA	TGCATTTGCACCTGCACTTTA
gma-miR530b-3p		gma-miR530b-3p	AGGTGCAGGTGCCTCTGCAGA	gma-miR530b-3p		gma-miR530b-3p
						gma-miR5368-5p-1	ACTGTTTCCTGGGATTGGCTT							ACTGTTTCCTGGGATTGGCTT	ACTGTTTCCTGGGATTGGCTT								ACTGTTTCCTGGGATTGGCTT
gma-miR5368-5p-1	ACTGTTTCCTGGGATTGGCTTT	gma-miR5368-5p-1	ACTGTTTCCTGGGATTGGCTTT	gma-miR5368-5p-1	ACTGTTTCCTGGGATTGGCTTT	gma-miR5368-5p-1	ACTGTTTCCTGGGATTGGCTTT	ACTGTTTCCTGGGATTGGCTTT	ACTGTTTCCTGGGATTGGCTTT	ACTGTTTCCTGGGATTGGCTTT	ACTGTTTCCTGGGATTGGCTTT	ACTGTTTCCTGGGATTGGCTTT	ACTGTTTCCTGGGATTGGCTT	ACTGTTTCCTGGGATTGGCTTT		ACTGTTTCCTGGGATTGGCTTT	ACTGTTTCCTGGGATTGGCTTT	ACTGTTTCCTGGGATTGGCTTT	ACTGTTTCCTGGGATTGGCTTT	ACTGTTTCCTGGGATTGGCTTT	ACTGTTTCCTGGGATTGGCTTT	ACTGTTTCCTGGGATTGGCTTT	ACTGTTTCCTGGGATTGGCTTT
gma-miR5368-5p-2		gma-miR5368-5p-2	CTTAGGTGGAGGGCAAAGAAG	gma-miR5368-5p-2	CTTAGGTGGAGGGCAAAGAAG	gma-miR5368-5p-2	CTTAGGTGGAGGGCAAAGAAG	CTTAGGTGGAGGGCAAAGAAG			CTTAGGTGGAGGGCAAAGAAG				CTTAGGTGGAGGGCAAAGAAG		CTTAGGTGGAGGGCAAAGAAG	CTTAGGTGGAGGGCAAAGAAG	CTTAGGTGGAGGGCAAAGAAG
						gma-miR5368-5p-2	CTTAGGTGGAGGGCAAAGAA		CTTAGGTGGAGGGCAAAGAA	CTTAGGTGGAGGGCAAAGAA			CTTAGGTGGAGGGCAAAGAA	CTTAGGTGGAGGGCAAAGAA						CTTAGGTGGAGGGCAAAGAA
						gma-miR5368-5p-2	TTAGGTGGAGGGCAAAGAA					TTAGGTGGAGGGCAAAGAA				TTAGGTGGAGGGCAAAGAA					TTAGGTGGAGGGCAAAGAA	TTAGGTGGAGGGCAAAGAA	TTAGGTGGAGGGCAAAGAA
						gma-miR5368-5p-2	TAGGTGGAGGGCAAAGAAG			TAGGTGGAGGGCAAAGAAG					TAGGTGGAGGGCAAAGAAG
						gma-miR5368-5p-2	AGGTGGAGGGCAAAGAAG								AGGTGGAGGGCAAAGAAG
						gma-miR5368-3p-1	AGGGACAGTCTCAGGTAG										AGGGACAGTCTCAGGTAG	AGGGACAGTCTCAGGTAGA
						gma-miR5368-3p-1	CCGAGGGACAGTCTCAGGT								CCGAGGGACAGTCTCAGGT
						gma-miR5368-3p-1	AGGGACAGTCTCAGGTAGA								AGGGACAGTCTCAGGTAGA					AGGGACAGTCTCAGGTAGA		AGGGACAGTCTCAGGTAGA	AGGGACAGTCTCAGGTAGA
						gma-miR5368-3p-1	AGGGACAGTCTCAGGTAGACAGT					AGGGACAGTCTCAGGTAGACAGT
gma-miR5368-3p-1		gma-miR5368-3p-1	AGGGACAGTCTCAGGTAGACAG	gma-miR5368-3p-1	AGGGACAGTCTCAGGTAGACAG	gma-miR5368-3p-1	AGGGACAGTCTCAGGTAGACAG	AGGGACAGTCTCAGGTAGACAG	AGGGACAGTCTCAGGTAGACAG	AGGGACAGTCTCAGGTAGACAG	AGGGACAGTCTCAGGTAGACAG		AGGGACAGTCTCAGGTAGACAG	AGGGACAGTCTCAGGTAGACAG		AGGGACAGTCTCAGGTAGACAG			AGGGACAGTCTCAGGTAGACAG	AGGGACAGTCTCAGGTAGACAG	AGGGACAGTCTCAGGTAGACAG
gma-miR5368-3p-2	AGCTAGAATTCTAACCTTGTGCCAGGAC	gma-miR5368-3p-2	AGCTAGAATTCTAACCTTGTGCCAGGAC	gma-miR5368-3p-2	AGCTAGAATTCTAACCTTGTGCCAGGAC	gma-miR5368-3p-2	AGCTAGAATTCTAACCTTGTGCCAGGAC				AGCTAGAATTCTAACCTTGTGCCAGGAC	AGCTAGAATTCTAACCTTGTGCCAGGAC			AGCTAGAATTCTAACCTTGTGCCAGGAC	AGCTAGAATTCTAACCTTGTGCCAGGAC	AGCTAGAATTCTAACCTTGTGCCAGGAC	AGCTAGAATTCTAACCTTGTGCCAGGAC	AGCTAGAATTCTAACCTTGTGCCAGGAC	AGCTAGAATTCTAACCTTGTGCCAGGAC	AGCTAGAATTCTAACCTTGTGCCAGGAC	AGCTAGAATTCTAACCTTGTGCCAGGAC	AGCTAGAATTCTAACCTTGTGCCAGGAC
						gma-miR5368-3p-2	AGCTAGAATTCTAACCTTGTGCCA							AGCTAGAATTCTAACCTTGTGCCA
						gma-miR5368-3p-2	AGCTAGAATTCTAACCTTGTGCCAGGACC		AGCTAGAATTCTAACCTTGTGCCAGGACC	AGCTAGAATTCTAACCTTGTGCCAGGACC			AGCTAGAATTCTAACCTTGTGCCAGGACC
						gma-miR5368-3p-2	CTAGAATTCTAACCTTGTGCCAGGAC
						gma-miR5368-3p-2	AGCTAGAATTCTAACCTTGTGCCAGGA						AGCTAGAATTCTAACCTTGTGCCAGGA	AGCTAGAATTCTAACCTTGTGCCAGGA
						gma-miR5368-3p-2	GCTAGAATTCTAACCTTGTGCCAGGACCT	GCTAGAATTCTAACCTTGTGCCAGGACCT
gma-miR5369-5p.1		gma-miR5369-5p.1	TGAATCTTTTTTTTCTGAGA	gma-miR5369-5p		gma-miR5369-5p
gma-miR5369-5p.2		gma-miR5369-5p.2	AATCTTTTTTTTCTGAGAGCA			gma-miR5369-3p	TTTTGAGAAAAGGAGGATGTCATC				TTTTGAGAAAAGGAGGATGTC			TTTTGAGAAAAGGAGGATGTCATC		TTTTGAGAAAAGGAGGATGTC	TTTTGAGAAAAGGAGGATGTC
gma-miR5369-3p.2	TTTGAGAAAAGGAGGATGTCA	gma-miR5369-3p.2	TTTGAGAAAAGGAGGATGTCA	gma-miR5369-3p.2	TTTGAGAAAAGGAGGATGTCA	gma-miR5369-3p	TTTGAGAAAAGGAGGATGTCA	TTTGAGAAAAGGAGGATGTCA	TTTGAGAAAAGGAGGATGTCA	TTTGAGAAAAGGAGGATGTCA	TTTGAGAAAAGGAGGATGTCA	TTTGAGAAAAGGAGGATGTCA							TTTGAGAAAAGGAGGATGTCA		TTTGAGAAAAGGAGGATGTCA		TTTGAGAAAAGGAGGATGTCA
gma-miR5369-3p.1	TGAGAAAAGGAGGATGTCATC	gma-miR5369-3p.1	TGAGAAAAGGAGGATGTCATC	gma-miR5369-3p.1	TGAGAAAAGGAGGATGTCATC	gma-miR5369-3p	TGAGAAAAGGAGGATGTCATC			TGAGAAAAGGAGGATGTCATC	TGAGAAAAGGAGGATGTCATC		TGAGAAAAGGAGGATGTCATC		TGAGAAAAGGAGGATGTCATC			TGAGAAAAGGAGGATGTCATC		TGAGAAAAGGAGGATGTCATC		TGAGAAAAGGAGGATGTCATC
						gma-miR5370-5p	CTAAAGATTGTCCAAAAGGAA			CTAAAGATTGTCCAAAAGGAA	CTAAAGATTGTCCAAAAGGAA					CTAAAGATTGTCCAAAAGGAA			CTAAAGATTGTCCAAAAGGAA
gma-miR5370-5p	TTTGCACTAAAGATTGTCCAA	gma-miR5370-5p	TTTGCACTAAAGATTGTCCAA	gma-miR5370-5p	TTTGCACTAAAGATTGTCCAA	gma-miR5370-5p	TTTGCACTAAAGATTGTCCAA	TTTGCACTAAAGATTGTCCAA	TTTGCACTAAAGATTGTCCAA			TTTGCACTAAAGATTGTCCAA	TTTGCACTAAAGATTGTCCAA	TTTGCACTAAAGATTGTCCAA	TTTGCACTAAAGATTGTCCAA		TTTGCACTAAAGATTGTCCAA	TTTGCACTAAAGATTGTCCAA	TTTGCACTAAAGATTGTCCAA	TTTGCACTAAAGATTGTCCAA	TTTGCACTAAAGATTGTCCAA	TTTGCACTAAAGATTGTCCAA	TTTGCACTAAAGATTGTCCAA
gma-miR5370-3p		gma-miR5370-3p	GGACAATCTTTAGTGCAAAC	gma-miR5370-3p		gma-miR5370-3p
						gma-miR5371-5p	AATTAGTCACTCAGATCCTAA				AATTAGTCACTCAGATCCTAA			AATTAGTCACTCAGATCCTAA
						gma-miR5371-5p	TCGAATTCTAGGAATTAGTCA					TCGAATTCTAGGAATTAGTCA
gma-miR5371-5p		gma-miR5371-5p	TAGGAATTAGTCACTCAGATC	gma-miR5371-5p	TAGGAATTAGTCACTCAGATC	gma-miR5371-5p	TAGGAATTAGTCACTCAGATC	TAGGAATTAGTCACTCAGATC	TAGGAATTAGTCACTCAGATC	TAGGAATTAGTCACTCAGATC	TAGGAATTAGTCACTCAGATC		TAGGAATTAGTCACTCAGATC		TAGGAATTAGTCACTCAGATC	TAGGAATTAGTCACTCAGATC	TAGGAATTAGTCACTCAGATC	TAGGAATTAGTCACTCAGATC	TAGGAATTAGTCACTCAGATC	TAGGAATTAGTCACTCAGATC	TAGGAATTAGTCACTCAGATC	TAGGAATTAGTCACTCAGATC	TAGGAATTAGTCACTCAGATC
gma-miR5371-3p	TAATTTCTAGAATTTGAGGAC	gma-miR5371-3p	TAATTTCTAGAATTTGAGGAC	gma-miR5371-3p	TAATTTCTAGAATTTGAGGAC	gma-miR5371-3p	TAATTTCTAGAATTTGAGGAC	TAATTTCTAGAATTTGAGGAC	TAATTTCTAGAATTTGAGGAC	TAATTTCTAGAATTTGAGGAC	TAATTTCTAGAATTTGAGGAC	TAATTTCTAGAATTTGAGGAC	TAATTTCTAGAATTTGAGGAC	TAATTTCTAGAATTTGAGGAC	TAATTTCTAGAATTTGAGGAC	TAATTTCTAGAATTTGAGGAC	TAATTTCTAGAATTTGAGGAC	TAATTTCTAGAATTTGAGGAC	TAATTTCTAGAATTTGAGGAC	TAATTTCTAGAATTTGAGGAC	TAATTTCTAGAATTTGAGGAC	TAATTTCTAGAATTTGAGGAC	TAATTTCTAGAATTTGAGGAC
gma-miR5372-5p	TTGTTCGATAAAACTGTTGTG	gma-miR5372-5p	TTGTTCGATAAAACTGTTGTG	gma-miR5372-5p	TTGTTCGATAAAACTGTTGTG	gma-miR5372-5p	TTGTTCGATAAAACTGTTGTG	TTGTTCGATAAAACTGTTGTG	TTGTTCGATAAAACTGTTGTG	TTGTTCGATAAAACTGTTGTG	TTGTTCGATAAAACTGTTGTG	TTGTTCGATAAAACTGTTGTG	TTGTTCGATAAAACTGTTGTG	TTGTTCGATAAAACTGTTGTG	TTGTTCGATAAAACTGTTGTG	TTGTTCGATAAAACTGTTGTG	TTGTTCGATAAAACTGTTGTG	TTGTTCGATAAAACTGTTGTG	TTGTTCGATAAAACTGTTGTG	TTGTTCGATAAAACTGTTGTG	TTGTTCGATAAAACTGTTGTG	TTGTTCGATAAAACTGTTGTG	TTGTTCGATAAAACTGTTGTG
gma-miR5372-3p		gma-miR5372-3p	CAACACAATTATCGATAGCT	gma-miR5372-3p		gma-miR5372-3p
gma-miR5373-5p		gma-miR5373-5p	AGAGTCTAGGCTCACGGGAAA	gma-miR5373-5p		gma-miR5373-5p
gma-miR5373-3p	TCTCTTGATTCTAGATGATGT	gma-miR5373-3p	TCTCTTGATTCTAGATGATGT	gma-miR5373-3p	TCTCTTGATTCTAGATGATGT	gma-miR5373-3p	TCTCTTGATTCTAGATGATGT	TCTCTTGATTCTAGATGATGT	TCTCTTGATTCTAGATGATGT	TCTCTTGATTCTAGATGATGT	TCTCTTGATTCTAGATGATGT	TCTCTTGATTCTAGATGATGT	TCTCTTGATTCTAGATGATGT	TCTCTTGATTCTAGATGATGT	TCTCTTGATTCTAGATGATGT	TCTCTTGATTCTAGATGATGT	TCTCTTGATTCTAGATGATGT	TCTCTTGATTCTAGATGATGT	TCTCTTGATTCTAGATGATGT	TCTCTTGATTCTAGATGATGT	TCTCTTGATTCTAGATGATGT	TCTCTTGATTCTAGATGATGT	TCTCTTGATTCTAGATGATGT
gma-miR5374-5p	TTATAGTCTGACATCTGGAAT	gma-miR5374-5p	TTATAGTCTGACATCTGGAAT	gma-miR5374-5p	TTATAGTCTGACATCTGGAAT	gma-miR5374-5p	TTATAGTCTGACATCTGGAAT	TTATAGTCTGACATCTGGAAT	TTATAGTCTGACATCTGGAAT	TTATAGTCTGACATCTGGAAT	TTATAGTCTGACATCTGGAAT	TTATAGTCTGACATCTGGAAT	TTATAGTCTGACATCTGGAAT	TTATAGTCTGACATCTGGAAT	TTATAGTCTGACATCTGGAAT	TTATAGTCTGACATCTGGAAT	TTATAGTCTGACATCTGGAAT	TTATAGTCTGACATCTGGAAT	TTATAGTCTGACATCTGGAAT	TTATAGTCTGACATCTGGAAT	TTATAGTCTGACATCTGGAAT	TTATAGTCTGACATCTGGAAT	TTATAGTCTGACATCTGGAAT
gma-miR5374-3p		gma-miR5374-3p	TTCAAATGTCAGATTATAAAA	gma-miR5374-3p		gma-miR5374-3p
						gma-miR5375-5p	TACTATAGAAGTACTTGTGGA													TACTATAGAAGTACTTGTGGA			TACTATAGAAGTACTTGTGGA
						gma-miR5375-5p	TTACTATAGAAGTACTTGTGG				TTACTATAGAAGTACTTGTGG						TTACTATAGAAGTACTTGTGG	TTACTATAGAAGTACTTGTGG
						gma-miR5375-5p	TTGATTACTATAGAAGTACTT									TTGATTACTATAGAAGTACTT			TTGATTACTATAGAAGTACTT
						gma-miR5375-5p	TTACTATAGAAGTACTTGTGGAGC	TTACTATAGAAGTACTTGTGGAGC	TTACTATAGAAGTACTTGTGGAGC													TTACTATAGAAGTACTTGTGGAGC
gma-miR5375-5p	ACTATAGAAGTACTTGTGGAGC	gma-miR5375-5p	ACTATAGAAGTACTTGTGGAGC	gma-miR5375-5p	ACTATAGAAGTACTTGTGGAGC	gma-miR5375-5p	ACTATAGAAGTACTTGTGGAGC			ACTATAGAAGTACTTGTGGAGC		ACTATAGAAGTACTTGTGGAGC	ACTATAGAAGTACTTGTGGAGC	ACTATAGAAGTACTTGTGGAGC	ACTATAGAAGTACTTGTGGAGC						ACTATAGAAGTACTTGTGGAGC
gma-miR5375-3p		gma-miR5375-3p	TCCACAAGTAAATCTATAGTAA	gma-miR5375-3p		gma-miR5375-3p
gma-miR5376-5p	TGAAGATTTGAAGAATTTGGGA	gma-miR5376-5p	TGAAGATTTGAAGAATTTGGGA	gma-miR5376-5p	TGAAGATTTGAAGAATTTGGGA	gma-miR5376-5p	TGAAGATTTGAAGAATTTGGGA	TGAAGATTTGAAGAATTTGGGA	TGAAGATTTGAAGAATTTGGGA	TGAAGATTTGAAGAATTTGGGA	TGAAGATTTGAAGAATTTGGGA	TGAAGATTTGAAGAATTTGGGA	TGAAGATTTGAAGAATTTGGGA	TGAAGATTTGAAGAATTTGGGA	TGAAGATTTGAAGAATTTGGGA	TGAAGATTTGAAGAATTTGGGA	TGAAGATTTGAAGAATTTGGGA	TGAAGATTTGAAGAATTTGGGA	TGAAGATTTGAAGAATTTGGGA	TGAAGATTTGAAGAATTTGGGA	TGAAGATTTGAAGAATTTGGGA	TGAAGATTTGAAGAATTTGGGA	TGAAGATTTGAAGAATTTGGGA
gma-miR5376-3p		gma-miR5376-3p	CCAAATTCTTCAAATCTTCA	gma-miR5376-3p		gma-miR5376-3p
gma-miR5378-5p.1	CGGACTTTGGTATACAAAGAAA	gma-miR5378-5p.1	CGGACTTTGGTATACAAAGAAA	gma-miR5378-5p.1	CGGACTTTGGTATACAAAGAAA	gma-miR5378-5p	CGGACTTTGGTATACAAAGAAA	CGGACTTTGGTATACAAAGAAA	CGGACTTTGGTATACAAAGAAA	CGGACTTTGGTATACAAAGAAA	CGGACTTTGGTATACAAAGAAA	CGGACTTTGGTATACAAAGAAA	CGGACTTTGGTATACAAAGAAA	CGGACTTTGGTATACAAAGAAA	CGGACTTTGGTATACAAAGAAA	CGGACTTTGGTATACAAAGAAA		CGGACTTTGGTATACAAAGAAA		CGGACTTTGGTATACAAAGAAA		CGGACTTTGGTATACAAAGAAA	CGGACTTTGGTATACAAAGAAA
gma-miR5378-5p.2	TCGGACTTTGGTATACAAAGAA	gma-miR5378-5p.2	TCGGACTTTGGTATACAAAGAA	gma-miR5378-5p.2	TCGGACTTTGGTATACAAAGAA	gma-miR5378-5p	TCGGACTTTGGTATACAAAGAA										TCGGACTTTGGTATACAAAGAA		TCGGACTTTGGTATACAAAGAA		TCGGACTTTGGTATACAAAGAA
gma-miR5378-3p.2		gma-miR5378-3p.2	CTTTGTATACCAAAGTCCGAA			gma-miR5378-3p
gma-miR5378-3p.1		gma-miR5378-3p.1	TCTTTGTATACCAAAGTCCGAA	gma-miR5378-3p		gma-miR5378-3p
						gma-miR5379-5p	CATCATAATGAATGATTTTCATGT								CATCATAATGAATGATTTTCATGT
						gma-miR5379-5p	ATCATAATGAATGATTTTCATGTT												ATCATAATGAATGATTTTCATGTT
gma-miR5379-5p	TCATCACAGACATCATAATGAA	gma-miR5379-5p	TCATCACAGACATCATAATGAA	gma-miR5379-5p	TCATCACAGACATCATAATGAA	gma-miR5379-5p	TCATCACAGACATCATAATGAA	TCATCACAGACATCATAATGAA	TCATCACAGACATCATAATGAA	TCATCACAGACATCATAATGAA	TCATCACAGACATCATAATGAA	TCATCACAGACATCATAATGAA	TCATCACAGACATCATAATGAA	TCATCACAGACATCATAATGAA		TCATCACAGACATCATAATGAA	TCATCACAGACATCATAATGAA	TCATCACAGACATCATAATGAA		TCATCACAGACATCATAATGAA	TCATCACAGACATCATAATGAA	TCATCACAGACATCATAATGAA	TCATCACAGACATCATAATGAA
gma-miR5379-3p	TTATGATATCCGTGATGACGTG	gma-miR5379-3p	TTATGATATCCGTGATGACGTG	gma-miR5379-3p	TTATGATATCCGTGATGACGTG	gma-miR5379-3p	TTATGATATCCGTGATGACGTG	TTATGATATCCGTGATGACGTG	TTATGATATCCGTGATGACGTG	TTATGATATCCGTGATGACGTG	TTATGATATCCGTGATGACGTG					TTATGATATCCGTGATGACGTG	TTATGATATCCGTGATGACGTG	TTATGATATCCGTGATGACGTG
						gma-miR5379-3p	ATGAAAATCATTCATTATGATATC					ATGAAAATCATTCATTATGATATC	ATGAAAATCATTCATTATGATATC	ATGAAAATCATTCATTATGATATC	ATGAAAATCATTCATTATGATATC							ATGAAAATCATTCATTATGATATC
						gma-miR5379-3p	TTCATTATGATATCCGTGATGACG												TTCATTATGATATCCGTGATGACG
						gma-miR5379-3p	AACAAATTTAAACAGAGACATGAA													AACAAATTTAAACAGAGACATGAA
						gma-miR5379-3p	CAAATTTAAACAGAGACATGAA														CAAATTTAAACAGAGACATGAA
gma-miR5380a-5p.1		gma-miR5380a-5p.1	CTCACCATTCATTTTTTTAAGA			gma-miR5380a-5p
gma-miR5380a-5p.2		gma-miR5380a-5p.2	TCATCCTCACCATTCATTTTTTTA	gma-miR5380a-5p		gma-miR5380a-3p	AATGATGAGGATGGGGAGTAA		AATGATGAGGATGGGGAGTAA							AATGATGAGGATGGGGAGTAA	AATGATGAGGATGGGGAGTAA
gma-miR5380a-3p.2	AGAAAATGAATGATGAGGATGGGG	gma-miR5380a-3p.2	AGAAAATGAATGATGAGGATGGGG	gma-miR5380a-3p.2	AGAAAATGAATGATGAGGATGGGG	gma-miR5380a-3p	AGAAAATGAATGATGAGGATGGGG						AGAAAATGAATGATGAGGATGGGG	AGAAAATGAATGATGAGGATGGGG	AGAAAATGAATGATGAGGATGGGG					AGAAAATGAATGATGAGGATGGGG		AGAAAATGAATGATGAGGATGGGG	AGAAAATGAATGATGAGGATGGGG
gma-miR5380a-3p.1	TTAAGAAAATGAATGATGAGGA	gma-miR5380a-3p.1	TTAAGAAAATGAATGATGAGGA	gma-miR5380a-3p.1	TTAAGAAAATGAATGATGAGGA	gma-miR5380a-3p	TTAAGAAAATGAATGATGAGGA	TTAAGAAAATGAATGATGAGGA		TTAAGAAAATGAATGATGAGGA	TTAAGAAAATGAATGATGAGGA				TTAAGAAAATGAATGATGAGGA			TTAAGAAAATGAATGATGAGGA	TTAAGAAAATGAATGATGAGGA
						gma-miR5380a-3p	AATGAATGATGAGGATGGGGAGTA					AATGAATGATGAGGATGGGGAGTA									AATGAATGATGAGGATGGGGAGTA
gma-miR5380b-5p.1		gma-miR5380b-5p.1	CTCACCATTCATTTTTTTAAGA			gma-miR5380b-5p
gma-miR5380b-5p.2		gma-miR5380b-5p.2	TCATCCTCACCATTCATTTTTTTA	gma-miR5380b-5p		gma-miR5380b-3p	AATGATGAGGATGGGGAGTAA		AATGATGAGGATGGGGAGTAA							AATGATGAGGATGGGGAGTAA	AATGATGAGGATGGGGAGTAA
gma-miR5380b-3p.2	AGAAAATGAATGATGAGGATGGGG	gma-miR5380b-3p.2	AGAAAATGAATGATGAGGATGGGG	gma-miR5380b-3p.2	AGAAAATGAATGATGAGGATGGGG	gma-miR5380b-3p	AGAAAATGAATGATGAGGATGGGG						AGAAAATGAATGATGAGGATGGGG	AGAAAATGAATGATGAGGATGGGG	AGAAAATGAATGATGAGGATGGGG					AGAAAATGAATGATGAGGATGGGG	AATGAATGATGAGGATGGGGAGTA	AGAAAATGAATGATGAGGATGGGG	AGAAAATGAATGATGAGGATGGGG
gma-miR5380b-3p.1	TTAAGAAAATGAATGATGAGGA	gma-miR5380b-3p.1	TTAAGAAAATGAATGATGAGGA	gma-miR5380b-3p.1	TTAAGAAAATGAATGATGAGGA	gma-miR5380b-3p	TTAAGAAAATGAATGATGAGGA	TTAAGAAAATGAATGATGAGGA		TTAAGAAAATGAATGATGAGGA	TTAAGAAAATGAATGATGAGGA				TTAAGAAAATGAATGATGAGGA			TTAAGAAAATGAATGATGAGGA	TTAAGAAAATGAATGATGAGGA
						gma-miR5380b-3p	AATGAATGATGAGGATGGGGAGTA					AATGAATGATGAGGATGGGGAGTA
gma-miR5559-5p	TACTTGGTGAATTGTTGGATC	gma-miR5559-5p	TACTTGGTGAATTGTTGGATC	gma-miR5559-5p	TACTTGGTGAATTGTTGGATC	gma-miR5559-5p	TACTTGGTGAATTGTTGGATC	TACTTGGTGAATTGTTGGATC	TACTTGGTGAATTGTTGGATC	TACTTGGTGAATTGTTGGATC	TACTTGGTGAATTGTTGGATC	TACTTGGTGAATTGTTGGATC	TACTTGGTGAATTGTTGGATC	TACTTGGTGAATTGTTGGATC	TACTTGGTGAATTGTTGGATC	TACTTGGTGAATTGTTGGATC	TACTTGGTGAATTGTTGGATC	TACTTGGTGAATTGTTGGATC	TACTTGGTGAATTGTTGGATC	TACTTGGTGAATTGTTGGATC	TACTTGGTGAATTGTTGGATC	TACTTGGTGAATTGTTGGATC	TACTTGGTGAATTGTTGGATC
gma-miR5559-3p		gma-miR5559-3p	ATCCAACATTTCACTATGTAA	gma-miR5559-3p	ATCCAACATTTCACTATGTAA	gma-miR5559-3p	ATCCAACATTTCACTATGTAA							ATCCAACATTTCACTATGTAA	ATCCAACATTTCACTATGTAA	ATCCAACATTTCACTATGTAA	ATCCAACATTTCACTATGTAA	ATCCAACATTTCACTATGTAA	ATCCAACATTTCACTATGTAA	ATCCAACATTTCACTATGTAA	ATCCAACATTTCACTATGTAA	ATCCAACATTTCACTATGTAA	ATCCAACATTTCACTATGTAA
gma-miR5668-5p		gma-miR5668-5p	AGATGTTGTAATCCCTTTTTGTTG	gma-miR5668-5p		gma-miR5668-5p
gma-miR5668-3p	AGCAATGGAATTATAGACTGC	gma-miR5668-3p	AGCAATGGAATTATAGACTGC	gma-miR5668-3p	AGCAATGGAATTATAGACTGC	gma-miR5668-3p	AGCAATGGAATTATAGACTGC	AGCAATGGAATTATAGACTGC	AGCAATGGAATTATAGACTGC	AGCAATGGAATTATAGACTGC	AGCAATGGAATTATAGACTGC	AGCAATGGAATTATAGACTGC	AGCAATGGAATTATAGACTGC	AGCAATGGAATTATAGACTGC	AGCAATGGAATTATAGACTGC	AGCAATGGAATTATAGACTGC	AGCAATGGAATTATAGACTGC	AGCAATGGAATTATAGACTGC	AGCAATGGAATTATAGACTGC	AGCAATGGAATTATAGACTGC	AGCAATGGAATTATAGACTGC	AGCAATGGAATTATAGACTGC	AGCAATGGAATTATAGACTGC
gma-miR5669-5p.1	CAATGTAGTGTGGTAAGTGGTC	gma-miR5669-5p.1	CAATGTAGTGTGGTAAGTGGTC	gma-miR5669-5p.1	CAATGTAGTGTGGTAAGTGGTC	gma-miR5669-5p	CAATGTAGTGTGGTAAGTGGTC			CAATGTAGTGTGGTAAGTGGTC			CAATGTAGTGTGGTAAGTGGTC	CAATGTAGTGTGGTAAGTGGTC	CAATGTAGTGTGGTAAGTGGTC	CAATGTAGTGTGGTAAGTGGTC	CAATGTAGTGTGGTAAGTGGTC				CAATGTAGTGTGGTAAGTGGTC		CAATGTAGTGTGGTAAGTGGTC
gma-miR5669-5p.2	CAATGTAGTGTGGTAAGTGGT	gma-miR5669-5p.2	CAATGTAGTGTGGTAAGTGGT	gma-miR5669-5p.2	CAATGTAGTGTGGTAAGTGGT	gma-miR5669-5p	CAATGTAGTGTGGTAAGTGGT	CAATGTAGTGTGGTAAGTGGT	CAATGTAGTGTGGTAAGTGGT	CAATGTAGTGTGGTAAGTGGT	CAATGTAGTGTGGTAAGTGGT	CAATGTAGTGTGGTAAGTGGT						CAATGTAGTGTGGTAAGTGGT	CAATGTAGTGTGGTAAGTGGT	CAATGTAGTGTGGTAAGTGGT		CAATGTAGTGTGGTAAGTGGT
gma-miR5669-3p.2		gma-miR5669-3p.2	CTATTGGACACCTAGATTG			gma-miR5669-3p
gma-miR5669-3p.1		gma-miR5669-3p.1	CTATTGGACACCTAGATTGG	gma-miR5669-3p		gma-miR5669-3p
gma-miR5671-5p	CATGGAAGTGAATCGGGTGAC	gma-miR5671-5p	CATGGAAGTGAATCGGGTGAC	gma-miR5671-5p	CATGGAAGTGAATCGGGTGAC	gma-miR5671-5p	CATGGAAGTGAATCGGGTGAC	CATGGAAGTGAATCGGGTGAC	CATGGAAGTGAATCGGGTGAC	CATGGAAGTGAATCGGGTGAC	CATGGAAGTGAATCGGGTGAC	CATGGAAGTGAATCGGGTGAC	CATGGAAGTGAATCGGGTGAC	CATGGAAGTGAATCGGGTGAC	CATGGAAGTGAATCGGGTGAC	CATGGAAGTGAATCGGGTGAC	CATGGAAGTGAATCGGGTGAC	CATGGAAGTGAATCGGGTGAC	CATGGAAGTGAATCGGGTGAC	CATGGAAGTGAATCGGGTGAC	CATGGAAGTGAATCGGGTGAC	CATGGAAGTGAATCGGGTGAC	CATGGAAGTGAATCGGGTGAC
gma-miR5671-3p		gma-miR5671-3p	TTCCCGAATTTGCTTCCATGGT	gma-miR5671-3p		gma-miR5671-3p
gma-miR5672-5p		gma-miR5672-5p	CATTTCTTCCATTACTATAGT	gma-miR5672-5p		gma-miR5672-5p
gma-miR5672-3p	CATGGTAGTGGAAGAAATGGA	gma-miR5672-3p	CATGGTAGTGGAAGAAATGGA	gma-miR5672-3p	CATGGTAGTGGAAGAAATGGA	gma-miR5672-3p	CATGGTAGTGGAAGAAATGGA	CATGGTAGTGGAAGAAATGGA	CATGGTAGTGGAAGAAATGGA	CATGGTAGTGGAAGAAATGGA	CATGGTAGTGGAAGAAATGGA	CATGGTAGTGGAAGAAATGGA	CATGGTAGTGGAAGAAATGGA	CATGGTAGTGGAAGAAATGGA	CATGGTAGTGGAAGAAATGGA	CATGGTAGTGGAAGAAATGGA	CATGGTAGTGGAAGAAATGGA	CATGGTAGTGGAAGAAATGGA	CATGGTAGTGGAAGAAATGGA	CATGGTAGTGGAAGAAATGGA	CATGGTAGTGGAAGAAATGGA	CATGGTAGTGGAAGAAATGGA	CATGGTAGTGGAAGAAATGGA
						gma-miR5673-5p	GTGGAATCTCGCGGAAGACAT											GTGGAATCTCGCGGAAGACAT
						gma-miR5673-5p	AAGACATTACAACTACGGAAGACA					AAGACATTACAACTACGGAAGACA						AAGACATTACAACTACGGAAGACA		AAGACATTACAACTACGGAAGACA
gma-miR5673-5p	CGTGGAATCTCGCGGAAGACAT	gma-miR5673-5p	CGTGGAATCTCGCGGAAGACAT	gma-miR5673-5p	CGTGGAATCTCGCGGAAGACAT	gma-miR5673-5p	CGTGGAATCTCGCGGAAGACAT		CGTGGAATCTCGCGGAAGACAT	CGTGGAATCTCGCGGAAGACAT	CGTGGAATCTCGCGGAAGACAT		CGTGGAATCTCGCGGAAGACAT	CGTGGAATCTCGCGGAAGACAT	CGTGGAATCTCGCGGAAGACAT		CGTGGAATCTCGCGGAAGACAT				CGTGGAATCTCGCGGAAGACAT	CGTGGAATCTCGCGGAAGACAT	CGTGGAATCTCGCGGAAGACAT
gma-miR5673-3p		gma-miR5673-3p	GTCTTCCGTGAGATTCCACAGA	gma-miR5673-3p		gma-miR5673-3p
gma-miR5674a-5p		gma-miR5674a-5p	ATGGTTTTCAATACAATTTCA	gma-miR5674a-5p		gma-miR5674a-5p
gma-miR5674a-3p	TAATTGTGTTGTACATTATCA	gma-miR5674a-3p	TAATTGTGTTGTACATTATCA	gma-miR5674a-3p	TAATTGTGTTGTACATTATCA	gma-miR5674a-3p	TAATTGTGTTGTACATTATCA	TAATTGTGTTGTACATTATCA	TAATTGTGTTGTACATTATCA	TAATTGTGTTGTACATTATCA	TAATTGTGTTGTACATTATCA	TAATTGTGTTGTACATTATCA	TAATTGTGTTGTACATTATCA	TAATTGTGTTGTACATTATCA	TAATTGTGTTGTACATTATCA	TAATTGTGTTGTACATTATCA	TAATTGTGTTGTACATTATCA	TAATTGTGTTGTACATTATCA	TAATTGTGTTGTACATTATCA	TAATTGTGTTGTACATTATCA	TAATTGTGTTGTACATTATCA	TAATTGTGTTGTACATTATCA	TAATTGTGTTGTACATTATCA
gma-miR5675-5p		gma-miR5675-5p	TCCATTGCTGTTGTCTCTATC	gma-miR5675-5p		gma-miR5675-5p
gma-miR5675-3p	TAGAGACGACAACAATGGAAA	gma-miR5675-3p	TAGAGACGACAACAATGGAAA	gma-miR5675-3p	TAGAGACGACAACAATGGAAA	gma-miR5675-3p	TAGAGACGACAACAATGGAAA	TAGAGACGACAACAATGGAAA	TAGAGACGACAACAATGGAAA	TAGAGACGACAACAATGGAAA	TAGAGACGACAACAATGGAAA	TAGAGACGACAACAATGGAAA	TAGAGACGACAACAATGGAAA	TAGAGACGACAACAATGGAAA	TAGAGACGACAACAATGGAAA	ATAGAGACGACAACAATGGAA	TAGAGACGACAACAATGGAAA	TAGAGACGACAACAATGGAAA	TAGAGACGACAACAATGGAAA	TAGAGACGACAACAATGGAAA	TAGAGACGACAACAATGGAAA	TAGAGACGACAACAATGGAAA	TAGAGACGACAACAATGGAAA
gma-miR5677-5p		gma-miR5677-5p	AACTTGGTCAAAAACCAAATT	gma-miR5677-5p		gma-miR5677-5p
gma-miR5677-3p	TTTGGTCTTTAATCAAGCTGA	gma-miR5677-3p	TTTGGTCTTTAATCAAGCTGA	gma-miR5677-3p	TTTGGTCTTTAATCAAGCTGA	gma-miR5677-3p	TTTGGTCTTTAATCAAGCTGA	TTTGGTCTTTAATCAAGCTGA	TTTGGTCTTTAATCAAGCTGA	TTTGGTCTTTAATCAAGCTGA	TTTGGTCTTTAATCAAGCTGA	TTTGGTCTTTAATCAAGCTGA	TTTGGTCTTTAATCAAGCTGA	TTTGGTCTTTAATCAAGCTGA	TTTGGTCTTTAATCAAGCTGA	TTTGGTCTTTAATCAAGCTGA	TTTGGTCTTTAATCAAGCTGA	TTTGGTCTTTAATCAAGCTGA	TTTGGTCTTTAATCAAGCTGA	TTTGGTCTTTAATCAAGCTGA	TTTGGTCTTTAATCAAGCTGA	TTTGGTCTTTAATCAAGCTGA	TTTGGTCTTTAATCAAGCTGA
gma-miR5678-5p.1	CCATGATAAGATCTTTGACTG	gma-miR5678-5p.1	CCATGATAAGATCTTTGACTG	gma-miR5678-5p.1	CCATGATAAGATCTTTGACTG	gma-miR5678-5p	CCATGATAAGATCTTTGACTG	CCATGATAAGATCTTTGACTG	CCATGATAAGATCTTTGACTG	CCATGATAAGATCTTTGACTG	CCATGATAAGATCTTTGACTG	CCATGATAAGATCTTTGACTG	CCATGATAAGATCTTTGACTG	CCATGATAAGATCTTTGACTG	CCATGATAAGATCTTTGACTG					CCATGATAAGATCTTTGACTG	CCATGATAAGATCTTTGACTG	CCATGATAAGATCTTTGACTG	CCATGATAAGATCTTTGACTG
gma-miR5678-5p.2	TTCCATGATAAGATCTTTGAC	gma-miR5678-5p.2	TTCCATGATAAGATCTTTGAC	gma-miR5678-5p.2	TTCCATGATAAGATCTTTGAC	gma-miR5678-5p	TTCCATGATAAGATCTTTGAC									TTCCATGATAAGATCTTTGAC	TTCCATGATAAGATCTTTGAC	TTCCATGATAAGATCTTTGAC	TTCCATGATAAGATCTTTGAC
gma-miR5678-3p.2		gma-miR5678-3p.2	TCGTCAAAGATCTTATCATGG			gma-miR5678-3p
gma-miR5678-3p.1		gma-miR5678-3p.1	GTCAAAGATCTTATCATGGAA	gma-miR5678-3p		gma-miR5678-3p
gma-miR5679-5p		gma-miR5679-5p	AATTTTTGATTTCTGGGTGGATGACC	gma-miR5679-5p		gma-miR5679-5p
gma-miR5679-3p	TTGGTGACCCAGAAGAAGTTGA	gma-miR5679-3p	TTGGTGACCCAGAAGAAGTTGA	gma-miR5679-3p	TTGGTGACCCAGAAGAAGTTGA	gma-miR5679-3p	TTGGTGACCCAGAAGAAGTTGA	TTGGTGACCCAGAAGAAGTTGA	TTGGTGACCCAGAAGAAGTTGA	TTGGTGACCCAGAAGAAGTTGA	TTGGTGACCCAGAAGAAGTTGA	TTGGTGACCCAGAAGAAGTTGA	TTGGTGACCCAGAAGAAGTTGA	TTGGTGACCCAGAAGAAGTTGA	TTGGTGACCCAGAAGAAGTTGA	TTGGTGACCCAGAAGAAGTTGA	TTGGTGACCCAGAAGAAGTTGA	TTGGTGACCCAGAAGAAGTTGA	TTGGTGACCCAGAAGAAGTTGA	TTGGTGACCCAGAAGAAGTTGA	TTGGTGACCCAGAAGAAGTTGA	TTGGTGACCCAGAAGAAGTTGA	TTGGTGACCCAGAAGAAGTTGA
gma-miR5769-5p		gma-miR5769-5p	GTCGGCATCATTGACTTGACA	gma-miR5769-5p		gma-miR5769-5p
gma-miR5769-3p	TGAGGGAAATGAAGACGACGA	gma-miR5769-3p	TGAGGGAAATGAAGACGACGA	gma-miR5769-3p	TGAGGGAAATGAAGACGACGA	gma-miR5769-3p	TGAGGGAAATGAAGACGACGA	TGAGGGAAATGAAGACGACGA	TGAGGGAAATGAAGACGACGA	TGAGGGAAATGAAGACGACGA	TGAGGGAAATGAAGACGACGA	TGAGGGAAATGAAGACGACGA	TGAGGGAAATGAAGACGACGA	TGAGGGAAATGAAGACGACGA	TGAGGGAAATGAAGACGACGA	TGAGGGAAATGAAGACGACGA	TGAGGGAAATGAAGACGACGA	TGAGGGAAATGAAGACGACGA	TGAGGGAAATGAAGACGACGA	TGAGGGAAATGAAGACGACGA	TGAGGGAAATGAAGACGACGA	TGAGGGAAATGAAGACGACGA	TGAGGGAAATGAAGACGACGA
gma-miR5774b-5p	TCGACACGTGGCATGAGACTA	gma-miR5774b-5p	TCGACACGTGGCATGAGACTA	gma-miR5774b-5p	TCGACACGTGGCATGAGACTA	gma-miR5774b-5p	TCGACACGTGGCATGAGACTA	TCGACACGTGGCATGAGACTA	TCGACACGTGGCATGAGACTA	TCGACACGTGGCATGAGACTA	TCGACACGTGGCATGAGACTA	TCGACACGTGGCATGAGACTA	TCGACACGTGGCATGAGACTA	TCGACACGTGGCATGAGACTA	TCGACACGTGGCATGAGACTA	TCGACACGTGGCATGAGACTA	TCGACACGTGGCATGAGACTA	TCGACACGTGGCATGAGACTA	TCGACACGTGGCATGAGACTA	TCGACACGTGGCATGAGACTA	TCGACACGTGGCATGAGACTA	TCGACACGTGGCATGAGACTA	TCGACACGTGGCATGAGACTA
gma-miR5774b-3p		gma-miR5774b-3p	GTCTCATGTCACGTGTCGACG	gma-miR5774b-3p		gma-miR5774b-3p
gma-miR5781-5p		gma-miR5781-5p	GCTCAGGAGGCAGTGTGAGTTCTTGTGATT	gma-miR5781-5p		gma-miR5781-5p
gma-miR5781-3p.1	CTGAAACTGAGACTGCATCTGG	gma-miR5781-3p.1	CTGAAACTGAGACTGCATCTGG	gma-miR5781-3p.1	CTGAAACTGAGACTGCATCTGG	gma-miR5781-3p	CTGAAACTGAGACTGCATCTGG	CTGAAACTGAGACTGCATCTGG	CTGAAACTGAGACTGCATCTGG	CTGAAACTGAGACTGCATCTGG	CTGAAACTGAGACTGCATCTGG	CTGAAACTGAGACTGCATCTGG	CTGAAACTGAGACTGCATCTGG	CTGAAACTGAGACTGCATCTGG	CTGAAACTGAGACTGCATCTGG	CTGAAACTGAGACTGCATCTGG	CTGAAACTGAGACTGCATCTGG				CTGAAACTGAGACTGCATCTGG
gma-miR5781-3p.2	TGAAACTGAGACTGCATCTGG	gma-miR5781-3p.2	TGAAACTGAGACTGCATCTGG	gma-miR5781-3p.2	TGAAACTGAGACTGCATCTGG	gma-miR5781-3p	TGAAACTGAGACTGCATCTGG											TGAAACTGAGACTGCATCTGG	TGAAACTGAGACTGCATCTGG	TGAAACTGAGACTGCATCTGG		TGAAACTGAGACTGCATCTGG	TGAAACTGAGACTGCATCTGG
gma-miR5786-5p.1	TGTCGCAGGATAGAGGGCACTG	gma-miR5786-5p.1	TGTCGCAGGATAGAGGGCACTG	gma-miR5786-5p.1	TGTCGCAGGATAGAGGGCACTG	gma-miR5786-5p	TGTCGCAGGATAGAGGGCACTG			TGTCGCAGGATAGAGGGCACTG	TGTCGCAGGATAGAGGGCACTG		TGTCGCAGGATAGAGGGCACTG	TGTCGCAGGATAGAGGGCACTG	TGTCGCAGGATAGAGGGCACTG	TGTCGCAGGATAGAGGGCACTG	TGTCGCAGGATAGAGGGCACTG	TGTCGCAGGATAGAGGGCACTG	TGTCGCAGGATAGAGGGCACTG	TGTCGCAGGATAGAGGGCACTG	TGTCGCAGGATAGAGGGCACTG	TGTCGCAGGATAGAGGGCACTG	TGTCGCAGGATAGAGGGCACTG
gma-miR5786-5p.2	TGTCGCAGGATAGAGGGCACT	gma-miR5786-5p.2	TGTCGCAGGATAGAGGGCACT	gma-miR5786-5p.2	TGTCGCAGGATAGAGGGCACT	gma-miR5786-5p	TGTCGCAGGATAGAGGGCACT	TGTCGCAGGATAGAGGGCACT	TGTCGCAGGATAGAGGGCACT			TGTCGCAGGATAGAGGGCACT
gma-miR5786-3p		gma-miR5786-3p	GTGTCCCTGTCTTGCGACAAG	gma-miR5786-3p		gma-miR5786-3p
gma-miR862a-5p	TCCCTCAAAGGCTTCCAGTAT.	gma-miR862a-5p	TCCCTCAAAGGCTTCCAGTAT.	gma-miR862a-5p	TCCCTCAAAGGCTTCCAGTAT.	gma-miR862a-5p	TCCCTCAAAGGCTTCCAGTAT.	TCCCTCAAAGGCTTCCAGTAT	TCCCTCAAAGGCTTCCAGTAT	TCCCTCAAAGGCTTCCAGTAT	TCCCTCAAAGGCTTCCAGTAT	TCCCTCAAAGGCTTCCAGTAT	TCCCTCAAAGGCTTCCAGTAT	TCCCTCAAAGGCTTCCAGTAT.	TCCCTCAAAGGCTTCCAGTAT	TCCCTCAAAGGCTTCCAGTAT	TCCCTCAAAGGCTTCCAGTAT	TCCCTCAAAGGCTTCCAGTAT	TCCCTCAAAGGCTTCCAGTAT	TCCCTCAAAGGCTTCCAGTAT	TCCCTCAAAGGCTTCCAGTAT	TCCCTCAAAGGCTTCCAGTAT	TCCCTCAAAGGCTTCCAGTAT
gma-miR862a-3p	GCTGGATGTCTTTGAAGGAAT	gma-miR862a-3p	GCTGGATGTCTTTGAAGGAAT	gma-miR862a-3p	GCTGGATGTCTTTGAAGGAAT	gma-miR862a-3p	GCTGGATGTCTTTGAAGGAAT	GCTGGATGTCTTTGAAGGAAT	GCTGGATGTCTTTGAAGGAAT	GCTGGATGTCTTTGAAGGAAT	GCTGGATGTCTTTGAAGGAAT	GCTGGATGTCTTTGAAGGAAT	GCTGGATGTCTTTGAAGGAAT	GCTGGATGTCTTTGAAGGAAT	GCTGGATGTCTTTGAAGGAAT	GCTGGATGTCTTTGAAGGAAT	GCTGGATGTCTTTGAAGGAAT	GCTGGATGTCTTTGAAGGAAT	GCTGGATGTCTTTGAAGGAAT	GCTGGATGTCTTTGAAGGAAT	GCTGGATGTCTTTGAAGGAAT		GCTGGATGTCTTTGAAGGAAT
						gma-miR862a-3p	TTGAATGCTGGATGTCTTTGA															TTGAATGCTGGATGTCTTTGA
gma-miR862b-5p	TCCCTCAAAGGCTTCCAGTAT	gma-miR862b-5p	TCCCTCAAAGGCTTCCAGTAT	gma-miR862b-5p	TCCCTCAAAGGCTTCCAGTAT	gma-miR862b-5p	TCCCTCAAAGGCTTCCAGTAT	TCCCTCAAAGGCTTCCAGTAT	TCCCTCAAAGGCTTCCAGTAT	TCCCTCAAAGGCTTCCAGTAT	TCCCTCAAAGGCTTCCAGTAT	TCCCTCAAAGGCTTCCAGTAT	TCCCTCAAAGGCTTCCAGTAT	TCCCTCAAAGGCTTCCAGTAT	TCCCTCAAAGGCTTCCAGTAT	TCCCTCAAAGGCTTCCAGTAT	TCCCTCAAAGGCTTCCAGTAT	TCCCTCAAAGGCTTCCAGTAT	TCCCTCAAAGGCTTCCAGTAT	TCCCTCAAAGGCTTCCAGTAT	TCCCTCAAAGGCTTCCAGTAT	TCCCTCAAAGGCTTCCAGTAT	TCCCTCAAAGGCTTCCAGTAT
gma-miR862b-3p		gma-miR862b-3p	GCTGGATGTCTTTGAAGGAAC	gma-miR862b-3p	GCTGGATGTCTTTGAAGGAAC	gma-miR862b-3p	GCTGGATGTCTTTGAAGGAAC	GCTGGATGTCTTTGAAGGAAC	GCTGGATGTCTTTGAAGGAAC	GCTGGATGTCTTTGAAGGAAC	GCTGGATGTCTTTGAAGGAAC	GCTGGATGTCTTTGAAGGAAC	GCTGGATGTCTTTGAAGGAAC			GCTGGATGTCTTTGAAGGAAC	GCTGGATGTCTTTGAAGGAAC	GCTGGATGTCTTTGAAGGAAC
						gma-miR862b-3p	TTGAATGCTGGATGTCTTTGA							TTGAATGCTGGATGTCTTTGA	TTGAATGCTGGATGTCTTTGA				TTGAATGCTGGATGTCTTTGA		TTGAATGCTGGATGTCTTTGA	TTGAATGCTGGATGTCTTTGA
						gma-miR862b-3p	TGCTGGATGTCTTTGAAGGAA																TGCTGGATGTCTTTGAAGGAA
						gma-miR862b-3p	GCTGGATGTCTTTGAAGGAA													GCTGGATGTCTTTGAAGGAA

## Sheet: Sheet2
Sheet 2:Comparison between unified known miRNAs variants and annotated known miRNA ＊:blue indicates that unified mature miRNA sequence aren't always the most abundant sequence in all libraries ※:green indicates inconformity between the unified mature miRNA sequence and the registered mature miRNA sequence §:Pink indicates alternative use of the pre-miRNA 5’ and 3’ arms as mature miRNA source in d…
＊miRNA name	※unified mature miRNA sequence	§arm unified mature miRNA sequence located	＊consistent between the most abundant sequence in all 16 libraries	▼miRNA*	miRNA name	mature miRNA sequence registered in mirbase	arm registered mature miRNA sequence located	※consistent between arm the unified mature miRNA sequence located and arm the registered mature miRNA sequence located	※consistent between the unified mature miRNA sequence and the registered mature miRNA sequence
gma-miR1507a-5p				*	gma-miR1507a-5p*
gma-miR1507a-3p	TCTCATTCCATACATCGTCTGA	3p	Y		gma-miR1507a-3p	TCTCATTCCATACATCGTCTGA	3p	S	Y
gma-miR1507b-5p				*	gma-miR1507b-5p*
gma-miR1507b-3p	TCTCATTCCATACATCGTCTGA	3p	Y		gma-miR1507b-3p	TCTCATTCCATACATCGTCTG	3p	S	N
gma-miR1507c-5p	AGAGGTGTTTGGGATGAGAGA	5p	Y		gma-miR1507c-5p	GAGGTGTTTGGGATGAGAGAA	5p	S	N
gma-miR1507c-3p				*	gma-miR1507c-3p	CCTCATTCCAAACATCATCT
gma-miR1508a-5p				*	gma-miR1508a-5p*
gma-miR1508a-3p	TAGAAAGGGAAATAGCAGTTG	3p	Y		gma-miR1508a-3p	TCTAGAAAGGGAAATAGCAGTTG	3p	S	N
gma-miR1508b-5p	ACTGCTATTCCCATTTCTAAA	5p	Y	*	gma-miR1508b-5p*			D	N
gma-miR1508b-3p	TAGAAAGGGGAATAGCAGTTG	3p	Y	*	gma-miR1508b-3p	TAGAAAGGGGAATAGCAGTTG	3p	S	Y
gma-miR1508c-5p				N	gma-miR1508c-5p
gma-miR1508c-3p	TAGAAAGGGAAATAGCAGTTG	3p	Y		gma-miR1508c-3p	TAGAAAGGGAAATAGCAGTTG	3p	S	Y
gma-miR1509a-5p	TTAATCAAGGAAATCACGGTCG	5p	Y		gma-miR1509a-5p	TTAATCAAGGAAATCACGGTCG	5p	S	Y
gma-miR1509a-3p				*	gma-miR1509a-3p*
gma-miR1509b-5p	TTAATCAAGGAAATCACGGTTG	5p	Y		gma-miR1509b-5p	TTAATCAAGGAAATCACGGTT	5p	S	N
gma-miR1509b-3p				*	gma-miR1509b-3p*
gma-miR1510a-5p.1	AGGGATAGGTAAAACAATGAC	5p	N	*	gma-miR1510a-5p	AGGGATAGGTAAAACAATGACTGC	5p	S	Y
gma-miR1510a-5p.2	TGGAACTGGAGGGATAGGTAAA	5p		*				S	N
gma-miR1510a-5p.3	TGGAACTGGAGGGATAGGTAA	5p		*				S	N
gma-miR1510a-3p	TGTTGTTTTACCTATTCCACC	3p	Y	*	gma-miR1510a-3p	TTGTTGTTTTACCTATTCCACCC		S	N
gma-miR1510b-5p	AGGGATAGGTAAAACAACTACT	5p	Y		gma-miR1510b-5p	AGGGATAGGTAAAACAACTACT	5p	S	Y
gma-miR1510b-3p				*	gma-miR1510b-3p	TGTTGTTTTACCTATTCCACC	3p
gma-miR1511-5p	GTGGTATCAGGTCCTGCTTCA	5p	Y	*	gma-miR1511-5p*			D	N
gma-miR1511-3p.1	AACCAGGCTCTGATACCATG	3p	N	*	gma-miR1511-3p	AACCAGGCTCTGATACCATG	3p	S	Y
gma-miR1511-3p.2	AACCAGGCTCTGATACCATGG	3p		*				S	N
gma-miR1512a-5p	TAACTGAAAATTCTTAAAGTA	5p	N	*	gma-miR1512a-5p	TAACTGAAAATTCTTAAAGTAT	5p	S	N
gma-miR1512a-3p	ATGCTTTAAGAATTTCAGTTATG	3p	N	*	gma-miR1512a-3p*			D	N
gma-miR1512b-5p	TAACTGGAAATTCTTAAAGCAT	5p	Y	*	gma-miR1512b-5p	TAACTGGAAATTCTTAAAGCAT	5p	S	Y
gma-miR1512b-3p	ATGCTTTAAGAATTTCAGTTATG	3p	N	*	gma-miR1512b-3p			D	N
gma-miR1512c-5p	TAACTGAACATTCTTAGAGCAT	5p	Y	*	gma-miR1512c-5p	TAACTGAACATTCTTAGAGCAT	5p	S	Y
gma-miR1512c-3p	ATGCTTTAAGAATTTCAGTTATG	3p	N	*	gma-miR1512c-3p			D	N
gma-miR1513a-5p	TGAGAGAAAGCCATGACTTAC	5p	Y		gma-miR1513a-5p	TGAGAGAAAGCCATGACTTAC	5p	S	Y
gma-miR1513a-3p				N	gma-miR1513a-3p*	TTTAAATGTGTATAAGTCATGGT	3p
gma-miR1513b-5p				*	gma-miR1513b-5p
gma-miR1513b-3p	TGAGAGAAAGCCATGACTTAC	3p	Y	*	gma-miR1513b-3p	TGAGAGAAAGCCATGACTTAC	3p	S	Y
gma-miR1513c-5p	AAAGCCATGACTTACACACGC	5p	Y		gma-miR1513c-5p	TATGAGAGAAAGCCATGAC	5p	S	N
gma-miR1513c-3p				N	gma-miR1513c-3p
gma-miR1514a-5p	TTCATTTTTAAAATAGGCATTG	5p	Y		gma-miR1514a-5p	TTCATTTTTAAAATAGGCATT	5p	S	N
gma-miR1514a-3p				*	gma-miR1514a-3p*
gma-miR1514b-5p	TTCATTTTTAAAATAGACATTG	5p	Y		gma-miR1514b-5p	TTCATTTTTAAAATAGACATT	5p	S	N
gma-miR1514b-3p				*	gma-miR1514b-3p*
gma-miR1515a-5p	TCATTTTGCGTGCAATGATCTG	5p	Y		gma-miR1515a-5p	TCATTTTGCGTGCAATGATCTG	5p	S	Y
gma-miR1515a-3p				N	gma-miR1515a-3p*
gma-miR1516a-5p	TTTGGATACAAGTTATAAGCTCT	5p	Y		gma-miR1516a-5p*	CAAGTTATAAGCTCTTTTGAGAG	5p	D	N
gma-miR1516a-3p				*	gma-miR1516a-3p	CAAAAGAGCTTATGGCTTGTA	3p
gma-miR1518-5p	TGTAAAGTGAATATCATCGGCA	5p	N		gma-miR1518-5p	TGTGTTGTAAAGTGAATATCA	5p	S	N
gma-miR1518-3p				N	gma-miR1518-3p*
gma-miR1519-5p	ACTAAAGGATGACGTGACATGACA	5p	N		gma-miR1519-5p	TAAGTGTTGCAAAATAGTCATT	5p	S	N
gma-miR1519-3p				*	gma-miR1519-3p*
gma-miR1520a-5p	TTCTTATTGGATGATGACTGT	5p	Y		gma-miR1520a-5p*			D	N
gma-miR1520a-3p				N	gma-miR1520a-3p	TAGAACATGATACATGACAGTCA	3p
gma-miR1520b-5p				N	gma-miR1520b-5p*
gma-miR1520b-3p	AATCAGAACATGACACGTGACAGT	3p	Y		gma-miR1520b-3p	GTGACAGTCATCATTTAATAAGA	3p	S	N
gma-miR1520c-5p				N	gma-miR1520c-5p*
gma-miR1520c-3p	TGACATCCAATCAGAACATGACAC	3p	Y		gma-miR1520c-3p	TTCAATAAGAACGTGACACGTGA	3p	S	N
gma-miR1520d-5p				*	gma-miR1520d-5p*
gma-miR1520d-3p	AATCAGAACATGACACGTGACAAT	3p	N		gma-miR1520d-3p	ATCAGAACATGACACGTGACAA	3p	S	N
gma-miR1520e-5p-1				N	gma-miR1520e-5p*
gma-miR1520e-5p-2				N
gma-miR1520e-3p-1	CAATAAGAACGTGACATATGACAG	3p	Y		gma-miR1520e-3p	CAATAAGAACGTGACATATGACAG	3p	S	Y
gma-miR1520e-3p-2	TGACATCCAATCAGAACATGACAC	3p	Y					S	N
gma-miR1520f-5p				N	gma-miR1520f-5p*
gma-miR1520f-3p	TCATTGACCAATCAGAACATGACA	3p	Y		gma-miR1520f-3p	CAATCAGAACATGACACATGACAA	3p	S	N
gma-miR1520g-5p				*	gma-miR1520g-5p*
gma-miR1520g-3p	AATCAGAACATGACACGTGACAAT	3p	N		gma-miR1520g-3p	CAATCAGAACATGACACGTGACAA	3p	S	N
gma-miR1520i-5p				N	gma-miR1520i-5p*
gma-miR1520i-3p	AACGTGACACGTGACGGTCAACAT	3p	Y		gma-miR1520i-3p	AACGTGACACGTGACGGTCAACAT	3p	S	Y
gma-miR1520j-5p				*	gma-miR1520j-5p*
gma-miR1520j-3p	AGAACGTGACACATGACAATCAAC	3p	N		gma-miR1520j-3p	AAGAACGTGACACATGACAATCAA	3p	S	N
gma-miR1520k-5p				N	gma-miR1520k-5p*
gma-miR1520k-3p	TGACATCCAATCAGAACATGACAC	3p	Y		gma-miR1520k-3p	AATCAGAACATGACACATGACAGT	3p	S	N
gma-miR1520l-5p				*	gma-miR1520l-5p*
gma-miR1520l-3p	TGACATTCAATCAGAACATGACAC	3p	N		gma-miR1520l-3p	AATCAGAACATGACACGTGATAGT	3p	S	N
gma-miR1520m-5p				N	gma-miR1520m-5p*
gma-miR1520m-3p	AATCAGAACATGACATGTGACAAT	3p	N		gma-miR1520m-3p	AATCAGAACATGACATGTGACAAT	3p	S	Y
gma-miR1520n-5p.1				N	gma-miR1520n-5p*
gma-miR1520n-5p.2				N
gma-miR1520n-3p.2	AATCAGAACATGACACGTGACAGT	3p	N		gma-miR1520n-3p	TCAATCAGAACATGACACGTGACA	3p	S	N
gma-miR1520n-3p.1	CAATCAGAACATGACACGTGACAG							S	N
gma-miR1520q-5p.1				N	gma-miR1520q-5p*
gma-miR1520q-5p.2				N
gma-miR1520q-3p.2	TTGACCAATCAGAACATGACA				gma-miR1520q-3p	ATTGACCAATCAGAACATGACACA	3p	S	N
gma-miR1520q-3p.1	TTATTGACCAATCAGAACATGACA	3p	N					S	N
gma-miR1520r-5p				*	gma-miR1520r-5p	TGTCACATCCTGGTTGGACATGAA	5p
gma-miR1520r-3p	TCCGATCAGAACATGACATGTGAC	3p	Y		gma-miR1520r-3p*			D	N
gma-miR1523a-5p	TATGGGATAAATGTGAGCTCA	5p	Y		gma-miR1523a-5p	ATGGGATAAATGTGAGCTCA	5p	S	N
gma-miR1523a-3p				*	gma-miR1523a-3p*
gma-miR1523b-5p	ATTTTGAAATAAATGTGAGCTCGG	5p	N		gma-miR1523b-5p	TCATCGCTCCTGAGCTCACA	5p	S	N
gma-miR1523b-3p				N	gma-miR1523b-3p
gma-miR1524-5p				*	gma-miR1524-5p*
gma-miR1524-3p	TTATTGGAAACAAGTGGTTTC	3p	N		gma-miR1524-3p	CGAGTCCGAGGAAGGAACTCC	3p	S	N
gma-miR1526-5p				*	gma-miR1526-5p*
gma-miR1526-3p	AGAAGAGACTTTCGGATCAACTGA	3p	N		gma-miR1526-3p	CCGGAAGAGGAAAATTAAGCAA	3p	S	N
gma-miR1531-5p.1	TATGGACGAAGAGATAGGTAA	5p	N		gma-miR1531-5p*			D	N
gma-miR1531-5p.2	ATATGGACGAAGAGATAGGTAA							D	N
gma-miR1531-3p.2				*	gma-miR1531-3p	TCGTCCATATGGGAAGACTTGTC	3p
gma-miR1531-3p.1				*
gma-miR1532-5p				N	gma-miR1532-5p*
gma-miR1532-3p	AAACTGACACAGAACACGCTAAGC	3p	N		gma-miR1532-3p	AACACGCTAAGCGAGAGGAGCTC	3p	S	N
gma-miR1535a-5p				*	gma-miR1535a-5p*
gma-miR1535a-3p	CTTGTTTGTGGTGATGTCTAG	3p	Y		gma-miR1535a-3p	CTTGTTTGTGGTGATGTCT	3p	S	N
gma-miR1535b-5p	CTTGTTTGTGGTGATGTCTAG	5p	Y		gma-miR1535b-5p	CTTGTTTGTGGTGATGTCTAG	5p	S	Y
gma-miR1535b-3p				N	gma-miR1535b-3p
gma-miR156a-5p	TGACAGAAGAGAGTGAGCAC	5p	Y		gma-miR156a-5p	TGACAGAAGAGAGTGAGCAC	5p	S	Y
gma-miR156a-3p				*	gma-miR156a-3p*
gma-miR156b-5p	TTGACAGAAGAGAGAGAGCAC	5p	Y		gma-miR156b-5p	TGACAGAAGAGAGAGAGCACA	5p	S	N
gma-miR156b-3p				*	gma-miR156b-3p*
gma-miR156c-5p				N	gma-miR156c-5p*
gma-miR156c-3p	TTGACAGAAGATAGAGAGCAC	3p	Y		gma-miR156c-3p	TTGACAGAAGATAGAGAGCAC	3p	S	Y
gma-miR156d-5p	TTGACAGAAGATAGAGAGCAC	5p	Y		gma-miR156d-5p	TTGACAGAAGATAGAGAGCAC	5p	S	Y
gma-miR156d-3p				*	gma-miR156d-3p*
gma-miR156e-5p	TTGACAGAAGATAGAGAGCAC	5p	Y		gma-miR156e-5p	TTGACAGAAGATAGAGAGCAC	5p	S	Y
gma-miR156e-3p				*	gma-miR156e-3p*
gma-miR156f-5p	TTGACAGAAGAGAGAGAGCAC	5p	Y		gma-miR156f-5p	TTGACAGAAGAGAGAGAGCACA	5p	S	N
gma-miR156f-3p				N	gma-miR156f-3p*
gma-miR156g-5p	TTGACAGAAGATAGAGAGCAC	5p	Y		gma-miR156g-5p	ACAGAAGATAGAGAGCACAG	5p	S	N
gma-miR156g-3p				*	gma-miR156g-3p*
gma-miR156h-5p	TGACAGAAGAGAGTGAGCAC	5p	Y		gma-miR156h-5p	TGACAGAAGAGAGTGAGCAC	5p	S	Y
gma-miR156h-3p				*	gma-miR156h-3p
gma-miR156i-5p	TTGACAGAAGATAGAGAGCAC	5p	Y		gma-miR156i-5p	TTGACAGAAGATAGAGAGCAC	5p	S	Y
gma-miR156i-3p				*	gma-miR156i-3p
gma-miR156j-5p	TTGACAGAAGATAGAGAGCAC	5p	Y		gma-miR156j-5p	TTGACAGAAGATAGAGAGCAC	5p	S	Y
gma-miR156j-3p				N	gma-miR156j-3p
gma-miR156k-5p	TGACAGAAGAGAGTGAGCAC	5p	Y		gma-miR156k-5p	TTGACAGAAGAGAGTGAGCAC	5p	S	N
gma-miR156k-3p				*	gma-miR156k-3p
gma-miR156l-5p	TTGACAGAAGATAGAGAGCAC	5p	Y		gma-miR156l-5p	TTGACAGAAGATAGAGAGCAC	5p	S	Y
gma-miR156l-3p				*	gma-miR156l-3p
gma-miR156m-5p	TTGACAGAAGATAGAGAGCAC	5p	Y		gma-miR156m-5p	TTGACAGAAGATAGAGAGCAC	5p	S	Y
gma-miR156m-3p				*	gma-miR156m-3p
gma-miR156n-5p	TGACAGAAGAGAGTGAGCAC	5p	Y		gma-miR156n-5p	TTGACAGAAGAGAGTGAGCAC	5p	S	N
gma-miR156n-3p				*	gma-miR156n-3p
gma-miR156o-5p	TGACAGAAGAGAGTGAGCAC	5p	Y		gma-miR156o-5p	TTGACAGAAGAGAGTGAGCAC	5p	S	N
gma-miR156o-3p				*	gma-miR156o-3p
gma-miR156p-5p	TTGACAGAAGAAAGGGAGCAC	5p	Y		gma-miR156p-5p	TTGACAGAAGAAAGGGAGCAC	5p	S	Y
gma-miR156p-3p				N	gma-miR156p-3p
gma-miR156q-5p	TGACAGAAGAGAGTGAGCAC	5p	Y		gma-miR156q-5p	TGACAGAAGAGAGTGAGCACT	5p	S	N
gma-miR156q-3p				*	gma-miR156q-3p
gma-miR156r-5p				N	gma-miR156r-5p
gma-miR156r-3p.2	TGACAGAAGATAGAGAGCAT	3p						S	N
gma-miR156r-3p.1	CTGACAGAAGATAGAGAGCAT	3p	N		gma-miR156r-3p	CTGACAGAAGATAGAGAGCAT	3p	S	Y
gma-miR156s-5p	TGACAGAAGAGAGTGAGCAC	5p	Y		gma-miR156s-5p	TGACAGAAGAGAGTGAGCACT	5p	S	Y
gma-miR156s-3p				*	gma-miR156s-3p
gma-miR156t-5p	TTGACAGAAGAAAGGGAGCAC	5p	Y		gma-miR156t-5p	TTGACAGAAGAAAGGGAGCAC	5p	S	Y
gma-miR156t-3p				N	gma-miR156t-3p
gma-miR156v-5p	TGACAGAAGAGAGTGAGCAC	5p	Y		gma-miR156v-5p	TGACAGAAGAGAGTGAGCAC	5p	S	Y
gma-miR156v-3p				*	gma-miR156v-3p
gma-miR156w-5p				*	gma-miR156w-5p
gma-miR156w-3p	TGACAGAAGAGAGTGAGCAC	5p	Y		gma-miR156w-3p	TGACAGAAGAGAGTGAGCAC	3p	S	Y
gma-miR156x-5p	TGACAGAAGAGAGTGAGCAC	5p	Y		gma-miR156x-5p	TGACAGAAGAGAGTGAGCAC	5p	S	Y
gma-miR156x-3p				*	gma-miR156x-3p
gma-miR156y-5p	TGACAGAAGAGAGTGAGCAC	5p	Y		gma-miR156y-5p	TGACAGAAGAGAGTGAGCAC	5p	S	Y
gma-miR156y-3p				*	gma-miR156y-3p
gma-miR159a-5p-1				*	gma-miR159a-5p	GAGCTCCTTGAAGTCCAATTG	5p	S	N
gma-miR159a-5p-2	AGCTGCTTAGCTATGGATCCC	5p	Y
gma-miR159a-3p-2				N
gma-miR159a-3p-1	TTTGGATTGAAGGGAGCTCTA	3p	Y		gma-miR159a-3p	TTTGGATTGAAGGGAGCTCTA	3p	S	Y
gma-miR159b-5p-1	GAGTTCCCTGCACTCCAAGTC	5p	Y		gma-miR159b-5p	GAGTTCCCTGCACTCCAAGTC	5p	S	Y
gma-miR159b-5p-2	TGAAAGGATATGATGGTAAACCTC	5p	Y					S	N
gma-miR159b-3p-2				N
gma-miR159b-3p-1				*	gma-miR159b-3p	ATTGGAGTGAAGGGAGCTCCA	3p
gma-miR159c-5p-1	TGAAGGAAGTGACGGTAGACCCT	5p	Y		gma-miR159c-5p*			D	N
gma-miR159c-5p-2				N
gma-miR159c-3p-2	GGCTACCTTGATCTTTTAGTA	3p	Y		gma-miR159c-3p	ATTGGAGTGAAGGGAGCTCCG	3p	S	N
gma-miR159c-3p-1				N
gma-miR159d-5p				*	gma-miR159d-5p	AGCTGCTTAGCTATGGATCCC	5p	D	N
gma-miR159d-3p	CTTCCATATCTGGGGAGCTTC	3p	Y		gma-miR159d-3p*
gma-miR159e-5p-1				*	gma-miR159e-5p	GAGCTCCTTGAAGTCCAATT	5p
gma-miR159e-5p-2	AGGATCTTACTGGGTGGATTG	5p	Y					S	N
gma-miR159e-5p-3				*
gma-miR159e-3p-3	CTTCCATATCTGGGGAGCTTC	3p	Y					S	N
gma-miR159e-3p-2				*
gma-miR159e-3p-1	TTTGGATTGAAGGGAGCTCTA	3p	Y		gma-miR159e-3p	TTTGGATTGAAGGGAGCTCTA	3p	S	Y
gma-miR159f-5p-1	GAGTTCCCTGCACTCCAAGTC	5p	Y		gma-miR159f-5p	GAGTTCCCTGCACTCCAAGTC	5p	S	Y
gma-miR159f-5p-2	TGAAAGGATATGATGGTAAACCTC	5p	Y					S	N
gma-miR159f-3p-2				*
gma-miR159f-3p-1				*	gma-miR159f-3p	ATTGGAGTGAAGGGAGCTCCA	3p
gma-miR160a-5p				*	gma-miR160a-5p	TGCCTGGCTCCCTGTATGCCA
gma-miR160a-3p	GCGTATGAGGAGCCAAGCATA	3p	Y		gma-miR160a-3p	GCGTATGAGGAGCCAAGCATA	3p	S	Y
gma-miR160b-5p				*	gma-miR160b-5p	TGCCTGGCTCCCTGTATGCC	5p
gma-miR160b-3p	GCGTATGAGGAGCCAAGCATA	3p	Y		gma-miR160b-3p			D	N
gma-miR160c-5p	TGCCTGGCTCCCTGTATGCCA	5p	Y		gma-miR160c-5p	TGCCTGGCTCCCTGTATGCC	5p	S	N
gma-miR160c-3p				*	gma-miR160c-3p
gma-miR160d-5p	TGCCTGGCTCCCTGTATGCCA	5p	Y		gma-miR160d-5p	TGCCTGGCTCCCTGTATGCC	5p	S	N
gma-miR160d-3p				*	gma-miR160d-3p
gma-miR160e-5p*	TGCCTGGCTCCCTGTATGCCA	5p	Y		gma-miR160e-5p	TGCCTGGCTCCCTGTATGCC	5p	S	N
gma-miR160e-3p				*	gma-miR160e-3p
gma-miR162a-5p				*	gma-miR162a-5p*
gma-miR162a-3p	TCGATAAACCTCTGCATCCAG	3p	Y		gma-miR162a-3p	TCGATAAACCTCTGCATCCA	3p	S	N
gma-miR162b-5p				*	gma-miR162b-5p
gma-miR162b-3p	TCGATAAACCTCTGCATCCAG	3p	Y		gma-miR162b-3p	TCGATAAACCTCTGCATCCAG	3p	S	Y
gma-miR162c-5p				*	gma-miR162c-5p
gma-miR162c-3p	TCGATAAACCTCTGCATCCAG	3p	Y		gma-miR162c-3p	TCGATAAACCTCTGCATCCAG	3p	S	Y
gma-miR164a-5p	TGGAGAAGCAGGGCACGTGCA	5p	Y		gma-miR164a-5p	TGGAGAAGCAGGGCACGTGCA	5p	S	Y
gma-miR164a-3p				*	gma-miR164a-3p*
gma-miR164b-5p	TGGAGAAGCAGGGCACGTGCA	5p	Y		gma-miR164b-5p	TGGAGAAGCAGGGCACGTGC	5p	S	N
gma-miR164b-3p				*	gma-miR164b-3p
gma-miR164c-5p	TGGAGAAGCAGGGCACGTGCA	5p	Y		gma-miR164c-5p	TGGAGAAGCAGGGCACGTGC	5p	S	N
gma-miR164c-3p				N	gma-miR164c-3p
gma-miR164d-5p	TGGAGAAGCAGGGCACGTGCA	5p	Y		gma-miR164d-5p	TGGAGAAGCAGGGCACGTGC	5p	S	N
gma-miR164d-3p				*	gma-miR164d-3p
gma-miR166a-5p				*	gma-miR166a-5p	GGAATGTTGTCTGGCTCGAGG	5p
gma-miR166a-3p	TCGGACCAGGCTTCATTCCCC	3p	Y		gma-miR166a-3p	TCGGACCAGGCTTCATTCCCC	3p	S	Y
gma-miR166b-5p				*	gma-miR166b-5p*
gma-miR166b-3p	TCGGACCAGGCTTCATTCCCC	3p	Y		gma-miR166b-3p	TCGGACCAGGCTTCATTCCCC	3p	S	Y
gma-miR166c-5p				*	gma-miR166c-5p	GGAATGTTGTCTGGCTCGAGG
gma-miR166c-3p	TCGGACCAGGCTTCATTCCCC	3p	Y		gma-miR166c-3p	TCGGACCAGGCTTCATTCCCC	3p	S	Y
gma-miR166d-5p				*	gma-miR166d-5p
gma-miR166d-3p	TCGGACCAGGCTTCATTCCCC	3p	Y		gma-miR166d-3p	TCGGACCAGGCTTCATTCCCC	3p	S	Y
gma-miR166e-5p				*	gma-miR166e-5p
gma-miR166e-3p	TCGGACCAGGCTTCATTCCCC	3p	Y		gma-miR166e-3p	TCGGACCAGGCTTCATTCCCC	3p	S	Y
gma-miR166f-5p				*	gma-miR166f-5p
gma-miR166f-3p	TCGGACCAGGCTTCATTCCCC	3p	Y		gma-miR166f-3p	TCGGACCAGGCTTCATTCCCC	3p	S	Y
gma-miR166g-5p				*	gma-miR166g-5p
gma-miR166g-3p	TCGGACCAGGCTTCATTCCCC	3p	Y		gma-miR166g-3p	TCGGACCAGGCTTCATTCCCC	3p	S	Y
gma-miR166h-5p				*	gma-miR166h-5p	GGAATGTTGTTTGGCTCGAGG	5p
gma-miR166h-3p.2	TCGGACCAGGCTTCATTCCCG	3p						S	N
gma-miR166h-3p.1	TCTCGGACCAGGCTTCATTCC	3p	N		gma-miR166h-3p	TCTCGGACCAGGCTTCATTCC	3p	S	Y
gma-miR166i-5p				*	gma-miR166i-5p	GGAATGTCGTCTGGTTCGAG	5p
gma-miR166i-3p	TCGGACCAGGCTTCATTCCCC	3p	Y		gma-miR166i-3p	TCGGACCAGGCTTCATTCCCC	3p	S	Y
gma-miR166j-5p				*	gma-miR166j-5p	GGAATGTTGTTTGGCTCGAGG	5p
gma-miR166j-3p	TCTCGGACCAGGCTTCATTCC	3p	Y		gma-miR166j-3p	TCGGACCAGGCTTCATTCCCG	3p	S	N
gma-miR166k-5p				*	gma-miR166k-5p
gma-miR166k-3p	TCTCGGACCAGGCTTCATTCC	3p	Y		gma-miR166k-3p	TCTCGGACCAGGCTTCATTCC	3p	S	Y
gma-miR166u-5p				*	gma-miR166u-5p
gma-miR166u-3p	TCGGACCAGGCTTCATTCCCC	3p	Y		gma-miR166u-3p	TCTCGGACCAGGCTTCATTC	3p	S	N
gma-miR167a-5p	TGAAGCTGCCAGCATGATCTA	5p	Y		gma-miR167a-5p	TGAAGCTGCCAGCATGATCTA	5p	S	Y
gma-miR167a-3p				*	gma-miR167a-3p*
gma-miR167b-5p	TGAAGCTGCCAGCATGATCTA	5p	Y		gma-miR167b-5p	TGAAGCTGCCAGCATGATCTA	5p	S	Y
gma-miR167b-3p				*	gma-miR167b-3p*
gma-miR167c-5p	TGAAGCTGCCAGCATGATCTG	5p	Y		gma-miR167c-5p	TGAAGCTGCCAGCATGATCTG	5p	S	Y
gma-miR167c-3p				*	gma-miR167c-3p*
gma-miR167d-5p	TGAAGCTGCCAGCATGATCTA	5p	Y		gma-miR167d-5p	TGAAGCTGCCAGCATGATCTA	5p	S	Y
gma-miR167d-3p				*	gma-miR167d-3p*
gma-miR167e-5p	TGAAGCTGCCAGCATGATCTT	5p	Y		gma-miR167e-5p	TGAAGCTGCCAGCATGATCTT	5p	S	Y
gma-miR167e-3p.2				*
gma-miR167e-3p.1				*	gma-miR167e-3p*
gma-miR167f-5p	TGAAGCTGCCAGCATGATCTT	5p	Y		gma-miR167f-5p	TGAAGCTGCCAGCATGATCTT	5p	S	Y
gma-miR167f-3p.2				*
gma-miR167f-3p.1				*	gma-miR167f-3p*
gma-miR167g-5p	TGAAGCTGCCAGCATGATCTG	5p	Y		gma-miR167g-5p	TGAAGCTGCCAGCATGATCTGA	5p	S	N
gma-miR167g-3p				*	gma-miR167g-3p*
gma-miR167j-5p	TGAAGCTGCCAGCATGATCTG	5p	Y		gma-miR167j-5p	TGAAGCTGCCAGCATGATCTG	5p	S	Y
gma-miR167j-3p				*	gma-miR167j-3p
gma-miR168a-5p	TCGCTTGGTGCAGGTCGGGAA	5p	Y		gma-miR168a-5p	TCGCTTGGTGCAGGTCGGGAA	5p	S	Y
gma-miR168a-3p				*	gma-miR168a-3p*
gma-miR168b-5p	TCGCTTGGTGCAGGTCGGGAA	5p	Y		gma-miR168b-5p	TCGCTTGGTGCAGGTCGGG	5p	S	N
gma-miR168b-3p				*	gma-miR168b-3p
gma-miR169a-5p	CAGCCAAGGATGACTTGCCGG	5p	Y		gma-miR169a-5p	CAGCCAAGGATGACTTGCCGG	5p	S	Y
gma-miR169a-3p				*	gma-miR169a-3p*
gma-miR169b-5p.1	CAGCCAAGGATGACTTGCCGA	5p	N	*	gma-miR169b-5p	CAGCCAAGGATGACTTGCCGA	5p	S	Y
gma-miR169b-5p.2	AGCCAAGGATGACTTGCCGA			*			5p	S	N
gma-miR169b-3p.2				*	gma-miR169b-3p*
gma-miR169b-3p.1
gma-miR169c-5p	AAGCCAAGGATGACTTGCCGA	5p	Y		gma-miR169c-5p	AAGCCAAGGATGACTTGCCGA	5p	S	Y
gma-miR169c-3p				*	gma-miR169c-3p*
gma-miR169d-5p	TGAGCCAAGGATGACTTGCCGG	5p	N		gma-miR169d-5p	TGAGCCAAGGATGACTTGCCGGT	5p	S	N
gma-miR169d-3p				*	gma-miR169d-3p*
gma-miR169e-5p.1	TGAGCCAAGGATGACTTGCCGG	5p	N		gma-miR169e-5p	AGCCAAGGATGACTTGCCGG	5p	S	N
gma-miR169e-5p.2	TTGAGCCAAGGATGACTTGCCGG	5p						S	N
gma-miR169e-3p.2				N
gma-miR169e-3p.1				*	gma-miR169e-3p*
gma-miR169f-5p	CAGCCAAGGATGACTTGCCGG	5p	Y		gma-miR169f-5p	CAGCCAAGGATGACTTGCCGG	5p	S	Y
gma-miR169f-3p.2				*
gma-miR169f-3p.1				*	gma-miR169f-3p
gma-miR169g-5p	CAGCCAAGGATGACTTGCCGG	5p	Y		gma-miR169g-5p	CAGCCAAGGATGACTTGCCGG	5p	S	Y
gma-miR169g-3p				*	gma-miR169g-3p
gma-miR169h-5p.1	TGAGCCAAGGATGACTTGCCGG	5p	N		gma-miR169h-5p	GGCGAGACATCTTGGCTCATT	5p	S	N
gma-miR169h-5p.2	TTGAGCCAAGGATGACTTGCCGG	5p						S	N
gma-miR169h-3p				N
gma-miR169h-3p				N	gma-miR169h-3p
gma-miR169i-5p	TGAGCCGGGATGGCTTGCCGGCA	5p	Y		gma-miR169i-5p	TGAGCCGGGATGGCTTGCCGGCA	5p	S	Y
gma-miR169i-3p				*	gma-miR169i-3p	CCGGTGCCATCCCGTCTCATA
gma-miR169j-5p	TAGCCAAGAATGACTTGCCGG	5p	Y		gma-miR169j-5p	TAGCCAAGAATGACTTGCCGG	5p	S	Y
gma-miR169j-3p				*	gma-miR169j-3p	TTTCGACGAGTTGTTCTTGGC	3p
gma-miR169k-5p	CAGCCAAGAATGACTTGCCGG	5p	Y		gma-miR169k-5p	CAGCCAAGAATGACTTGCCGG	5p	S	Y
gma-miR169k-3p				*	gma-miR169k-3p
gma-miR169l-5p	CAGCCAAGAATGACTTGCCGG	5p	Y	*	gma-miR169l-5p	CAGCCAAGAATGACTTGCCGG	5p	S	Y
gma-miR169l-3p	CGGGCAAGTTGTTTTTGGCTAC	3p	N	*	gma-miR169l-3p	CGGGCAAGTTGTTTTTGGCTAC	3p	S	Y
gma-miR169m-5p	CAGCCAAGGATGACTTGCCGG	5p	Y		gma-miR169m-5p	CAGCCAAGGATGACTTGCCGG	5p	S	Y
gma-miR169m-3p				*	gma-miR169m-3p
gma-miR169n-5p	CAGCCAAGGGTGATTTGCCGG	5p	Y		gma-miR169n-5p	CAGCCAAGGGTGATTTGCCGG	5p	S	Y
gma-miR169n-3p				*	gma-miR169n-3p
gma-miR169o-5p	TGAGCCAGGATGGCTTGCCGG	5p	N		gma-miR169o-5p	TGAGCCAGGATGGCTTGCCGGC	5p	S	Y
gma-miR169o-3p				*	gma-miR169o-3p
gma-MIR169p-5p	TTGAGCCAAGGATGACTTGCCGA	5p	N		gma-MIR169p-5p	TGAGCCAAGGATGACTTGCCG	5p	S	Y
gma-MIR169p-3p				*	gma-MIR169p-3p
gma-MIR169r-5p	TGAGCCAGGATGGCTTGCCGG	5p	N		gma-MIR169r-5p	TGAGCCAGGATGGCTTGCCGGC	5p	S	N
gma-MIR169r-3p				*	gma-MIR169r-3p
gma-MIR169s-5p	AAGCCAAGGATGACTTGCCGG	5p	Y		gma-MIR169s-5p	AAGCCAAGGATGACTTGCCGG	5p	S	Y
gma-MIR169s-3p				*	gma-MIR169s-3p
gma-miR171a-5p	ATATTGGTCCGGTTCAATAAG	5p	Y	*	gma-miR171a-5p*			D	N
gma-miR171a-3p	TTGAGCCGTGCCAATATCAC	3p	Y	*	gma-miR171a-3p	TGAGCCGTGCCAATATCACGA	3p	S	N
gma-miR171b-5p	CGTGATATTGGTACGGCTCATC	5p	Y	*	gma-miR171b-5p	ACGGCGTGATATTGGTACGGCTC	5p	S	N
gma-miR171b-3p	CGAGCCGAATCAATATCACTC	3p	Y	*	gma-miR171b-3p*	CGAGCCGAATCAATATCACTC	3p	S	Y
gma-miR171c-5p	AGATATTGGTGCGGTTCAATC	5p	Y	*	gma-miR171c-5p	AGATATTGGTGCGGTTCAATC	5p	S	Y
gma-miR171c-3p	TGATTGAGCCGTGCCAATATC	3p	Y	*	gma-miR171c-3p*	TTGAGCCGTGCCAATATCACA	3p	D	N
gma-miR171d-5p				N	gma-miR171d-5p
gma-miR171d-3p	TGATTGAGTCGTGTCAATATC	3p	Y		gma-miR171d-3p	TGATTGAGTCGTGTCAATATC	3p	S	Y
gma-miR171e-5p	TGTTGGACGGTTCAATCAAA	5p	Y		gma-miR171e-5p			D	N
gma-miR171e-3p				*	gma-miR171e-3p	TGATTGAGCCGTGCCAATATC	3p
gma-miR171f-5p	AGATATTGGTACGGTTCAATC	5p	Y	*	gma-miR171f-5p			D	N
gma-miR171f-3p	TGATTGAGCCGTGCCAATATC	3p	Y	*	gma-miR171f-3p	TGATTGAGCCGTGCCAATATC	3p	S	Y
gma-miR171g-5p				*	gma-miR171g-5p
gma-miR171g-3p	TGATTGAGCCGTGCCAATATC	3p	Y		gma-miR171g-3p	TGATTGAGCCGTGCCAATATC	3p	S	Y
gma-miR171h-5p	CGTGATATTGGTACGGCTCATCT	5p	Y	*	gma-miR171h-5p			D	N
gma-miR171h-3p	CGAGCCGAATCAATATCACTC	3p	Y	*	gma-miR171h-3p	ATTGAGACGAGCCGAATCAAT	3p	S	N
gma-miR171i-5p	ATATTGGTCCGGTTCAATAAG	5p	N	*	gma-miR171i-5p	ATAAGAAAGCAATGCTCAAA	5p	S	N
gma-miR171i-3p	TTGAGCCGTGCCAATATCAC	3p	Y	*	gma-miR171i-3p	TTGAGCCGTGCCAATATCACG	3p	S	N
gma-miR171j-5p				*	gma-miR171j-5p	TATTGGCCTGGTTCACTCAGA	5p
gma-miR171j-3p	TGATTGAGCCGTGCCAATATC	3p	Y		gma-miR171j-3p	TGATTGAGCCGTGCCAATATC	3p	S	Y
gma-miR171k-5p				*	gma-miR171k-5p	CGATGTTGGTGAGGTTCAATC	5p
gma-miR171k-3p	TTGAGCCGCGCCAATATCACT	3p	Y		gma-miR171k-3p	TTGAGCCGCGCCAATATCACT	3p	S	Y
gma-miR171l-5p				*	gma-miR171l-5p	CGATGTTGGTGAGGTTCAATC	5p
gma-miR171l-3p	TTGAGCCGCGCCAATATCACT	3p	Y		gma-miR171l-3p			D	N
gma-MIR171n-5p				*	gma-MIR171n-5p
gma-MIR171n-3p	TTGAGCCGCGTCAATATCTTA	3p	Y		gma-MIR171n-3p	TTGAGCCGCGTCAATATCTTA	3p	S	Y
gma-MIR171o-5p.1	TGAGATATTGGTACGGTTCAA	5p	N		gma-MIR171o-5p			D	N
gma-MIR171o-5p.2	AGATATTGGTACGGTTCAATC	5p							N
gma-MIR171o-3p				*	gma-MIR171o-3p	TTGAGCCGTGCCAATATCACA	3p
gma-MIR171p-5p				*	gma-MIR171p-5p
gma-MIR171p-3p	TTGAGCCGCGTCAATATCTTA	3p	Y		gma-MIR171p-3p	TTGAGCCGCGTCAATATCTTA	3p	S	Y
gma-MIR171r-5p				*	gma-MIR171r-5p
gma-MIR171r-3p	CGAGCCGAATCAATACCACTC	3p	Y		gma-MIR171r-3p	CGAGCCGAATCAATACCACTC	3p	S	Y
gma-MIR171s-5p				*	gma-MIR171s-5p
gma-MIR171s-3p	CGAGCCGAATCAATACCACTC	3p	Y		gma-MIR171s-3p	CGAGCCGAATCAATACCACTC	3p	S	Y
gma-miR172a-5p				*	gma-miR172a-5p*
gma-miR172a-3p	AGAATCTTGATGATGCTGCAT	3p	Y		gma-miR172a-3p	AGAATCTTGATGATGCTGCAT	3p	S	Y
gma-miR172b-5p				*	gma-miR172b-5p	GTAGCATCATCAAGATTCAC	5p
gma-miR172b-3p	AGAATCTTGATGATGCTGCAT	3p	Y		gma-miR172b-3p	AGAATCTTGATGATGCTGCAT	3p	S	Y
gma-miR172c-5p	GGAGCATCATCAAGATTCACA	5p	Y	*	gma-miR172c-5p*			D	N
gma-miR172c-3p	GGGAATCTTGATGATGCTGCA	3p	Y	*	gma-miR172c-3p	GGAATCTTGATGATGCTGCAG	3p	S	N
gma-miR172d-5p	GGAGCATCATCAAGATTCACA	5p	Y	*	gma-miR172d-5p*			D	N
gma-miR172d-3p	GGGAATCTTGATGATGCTGCA	3p	Y	*	gma-miR172d-3p	GGAATCTTGATGATGCTGCAGCAG	3p	S	N
gma-miR172e-5p	GGAGCATCATCAAGATTCACA	5p	Y	*	gma-miR172e-5p*			D	N
gma-miR172e-3p	GGGAATCTTGATGATGCTGCA	3p	Y	*	gma-miR172e-3p	GGAATCTTGATGATGCTGCAGCAG	3p	S	N
gma-miR172f-5p				*	gma-miR172f-5p*
gma-miR172f-3p	AGAATCTTGATGATGCTGCAT	3p	Y		gma-miR172f-3p	AGAATCTTGATGATGCTGCA	3p	S	N
gma-miR172g-5p				*	gma-miR172g-5p	GCAGCACCATCAAGATTCAC	5p
gma-miR172g-3p	AGAATCTTGATGATGCTGCAT	3p	Y		gma-miR172g-3p			D	N
gma-miR172h-5p				*	gma-miR172h-5p	GCAGCAGCATCAAGATTCACA	5p
gma-miR172h-3p	AGAATCTTGATGATGCTGCAT	3p	Y		gma-miR172h-3p	AGAATCTTGATGATGCTGCAT	3p	S	Y
gma-miR172i-5p	GCAGCAGCATCAAGATTCACA	5p	Y	*	gma-miR172i-5p	GCAGCAGCATCAAGATTCACA	5p	S	Y
gma-miR172i-3p.2	GGAATCTTGATGATGCTGCAT	3p	N	*	gma-miR172i-3p	GGAATCTTGATGATGCTGCAT	3p	S	Y
gma-miR172i-3p.1				*
gma-miR172j-5p				*	gma-miR172j-5p	GCAGCAGCATCAAGATTCACA	5p
gma-miR172j-3p	AGAATCTTGATGATGCTGCAT	3p	Y		gma-miR172j-3p			D	N
gma-miR172k-5p				N	gma-miR172k-5p
gma-miR172k-3p.1	TGAATCTTGATGATGCTGCAT	3p			gma-miR172k-3p	TGAATCTTGATGATGCTGCAT	3p	S	Y
gma-miR172k-3p.2	GAATCTTGATGATGCTGCAT	3p	N					S	N
gma-miR172l-5p				*	gma-miR172l-5p
gma-miR172l-3p.2	GAATCTTGATGATGCTGCAT	3p						S	N
gma-miR172l-3p.1	GGAATCTTGATGATGCTGCAT	3p	N		gma-miR172l-3p	GGAATCTTGATGATGCTGCAT	3p	S	Y
gma-miR2109-5p	TGCGAGTGTCTTCGCCTCTGA	5p	Y		gma-miR2109-5p	TGCGAGTGTCTTCGCCTCTG	5p	S	N
gma-miR2109-3p				*	gma-miR2109-3p*
gma-miR2111a-5p				*	gma-miR2111a-5p
gma-miR2111a-3p	GTCCTTGGGATGCAGATTACG	3p	Y		gma-miR2111a-3p	GTCCTTGGGATGCAGATTACG	3p	S	Y
gma-miR2111b-5p	TAATCTGCATCCTGAGGTTTA	5p	Y		gma-miR2111b-5p	TAATCTGCATCCTGAGGTTTA	5p	S	Y
gma-miR2111b-3p				*	gma-miR2111b-3p
gma-miR2111c-5p	TAATCTGCATCCTGAGGTTTA	5p	Y		gma-miR2111c-5p	TAATCTGCATCCTGAGGTTTA	5p	S	Y
gma-miR2111c-3p				*	gma-miR2111c-3p
gma-miR2111e-5p	TAATCTGCATCCTGAGGTTTA	5p	Y		gma-miR2111e-5p	TAATCTGCATCCTGAGGTTTA	5p	S	Y
gma-miR2111e-3p				*	gma-miR2111e-3p
gma-miR2111f-5p	TAATCTGCATCCTGAGGTTTA	5p	Y		gma-miR2111f-5p	TAATCTGCATCCTGAGGTTTA	5p	S	Y
gma-miR2111f-3p				*	gma-miR2111f-3p
gma-miR2118a-5p-1	GAGAAGAGCTTGAGGAAGTGATG	5p	Y					S	N
gma-miR2118a-5p-2	GGAGATGGGAGGGTCGGTAAAG	5p	Y	*	gma-miR2118a-5p	GGAGATGGGAGGGTCGGTAAAG	5p	S	Y
gma-miR2118a-3p-2	TTGCCGATTCCACCCATTCCTA	3p	Y	*	gma-miR2118a-3p	TTGCCGATTCCACCCATTCCT	3p	S	N
gma-miR2118a-3p-1				*
gma-miR2118b-5p	GGAGATGGGAGGGTCGGTAAAG	5p	Y	*	gma-miR2118b-5p	GGAGATGGGAGGGTCGGTAAAG	5p	S	Y
gma-miR2118b-3p	TTGCCGATTCCACCCATTCCTA	3p	Y	*	gma-miR2118b-3p	TTGCCGATTCCACCCATTCCT	3p	S	N
gma-miR2119-5p				*	gma-miR2119-5p*
gma-miR2119-3p	TCAAAGGGAGTTGTAGGGGAA	3p	Y		gma-miR2119-3p	TCAAAGGGAGTTGTAGGGGAA	3p	S	Y
gma-miR2606a-5p				*	gma-miR2606a-5p
gma-miR2606a-3p	AAAAGCACTTAAGGAACGGTA	3p	N		gma-miR2606a-3p	AAAAGCACTTAAGGAACGGTA	3p	S	Y
gma-miR2606b-5p				*	gma-miR2606b-5p
gma-miR2606b-3p	AAAAGCACTTAAGGAACGGTA	3p	N		gma-miR2606b-3p	AAAAGCACTTAAGGAACGGTA	3p	S	Y
gma-miR319a-5p-1				*	gma-miR319a-5p*
gma-miR319a-5p-2	ATGGGTGACAGTAAGATTCAAT	5p	N					D	N
gma-miR319a-5p-3				*
gma-miR319a-3p-3.2	AGTGAATGATGCGGGAGACAA							S	N
gma-miR319a-3p-3.1	AGTGAATGATGCGGGAGACAAAT	3p	N					S	N
gma-miR319a-3p-2				*
gma-miR319a-3p-1.2	TTGGACTGAAGGGAGCTCCC				gma-miR319a-3p	TTGGACTGAAGGGAGCTCCC	3p	S	Y
gma-miR319a-3p-1.1	TTGGACTGAAGGGAGCTCCCT	3p	N					S	N
gma-miR319b-5p-1				*	gma-miR319b-5p*
gma-miR319b-5p-2				*
gma-miR319b-3p-2.2	AGTGAATGATGCGGGAGACAA	3p	N					S	N
gma-miR319b-3p-2.1	AGTGAATGATGCGGGAGACAAAT							S	N
gma-miR319b-3p-1.2	TTGGACTGAAGGGAGCTCCC	3p	N		gma-miR319b-3p	TTGGACTGAAGGGAGCTCCC	3p	S	Y
gma-miR319b-3p-1.1	TTGGACTGAAGGGAGCTCCCT							S	N
gma-miR319c-5p	AGGAGCTTCCCTCAGCCCATT	5p	N		gma-miR319c-5p*			D	N
gma-miR319c-3p				*	gma-miR319c-3p	TTGGACTGAAAGGAGCTCCT	3p
gma-miR319d-5p				N	gma-miR319d-5p
gma-miR319d-3p	TGGACTGAAGGGGAGCTCCTTC	3p	Y		gma-miR319d-3p	TGGACTGAAGGGGAGCTCCTTC	3p	S	Y
gma-miR319e-5p.1				*	gma-miR319e-5p
gma-miR319e-5p.2				*
gma-miR319e-3p.2	TTGGACTGAAGGGAGCTCCCT	3p						S	N
gma-miR319e-3p.1	TTGGACTGAAGGGAGCTCCC	3p	N		gma-miR319e-3p	TTGGACTGAAGGGAGCTCCC	3p	S	Y
gma-miR319f-5p	ATCCAACGATGCGGGAGCTGC	5p	N		gma-miR319f-5p			D	N
gma-miR319f-3p				*	gma-miR319f-3p	TTGGACTGAAGGGGCCTCTT	3p
gma-miR319g-5p				*	gma-miR319g-5p
gma-miR319g-3p	TGGACTGAAGGGAGCTCCTTC	3p	N		gma-miR319g-3p	TTGGACTGAAGGGAGCTCCTTC	3p	S	Y
gma-miR319h-5p.1				*	gma-miR319h-5p
gma-miR319h-5p.2				*
gma-miR319h-3p.2	TTGGACTGAAGGGAGCTCCCT	3p			gma-miR319h-3p	TTGGACTGAAGGGAGCTCCCT	3p	S	Y
gma-miR319h-3p.1	TTGGACTGAAGGGAGCTCCC	3p	N					S	N
gma-miR319i-5p				*	gma-miR319i-5p
gma-miR319i-3p	TGGACTGAAGGGGAGCTCCTTC	3p	N		gma-miR319i-3p	TTGGACTGAAGGGGAGCTCCTTC	3p	S	N
gma-miR319j-5p.1				N	gma-miR319j-5p
gma-miR319j-5p.2				N
gma-miR319j-3p.2	TTGGACTGAAGGGAGCTCCCT	3p			gma-miR319j-3p	TTGGACTGAAGGGAGCTCCCT	3p	S	Y
gma-miR319j-3p.1	TTGGACTGAAGGGAGCTCCC	3p	N					S	N
gma-miR319k-5p.1				*	gma-miR319k-5p
gma-miR319k-5p.2				*
gma-miR319k-3p.2	TTGGACTGAAGGGAGCTCCCT	3p			gma-miR319k-3p	TTGGACTGAAGGGAGCTCCCT	3p	S	Y
gma-miR319k-3p.1	TTGGACTGAAGGGAGCTCCC	3p	N					S	N
gma-miR319l-5p				*	gma-miR319l-5p
gma-miR319l-3p	TGGACTGAAGGGAGCTCCTTC	3p	N		gma-miR319l-3p	TTGGACTGAAGGGAGCTCCTTC	3p	S	N
gma-miR319m-5p.1				*	gma-miR319m-5p
gma-miR319m-5p.2				*
gma-miR319m-3p.2	TTGGACTGAAGGGAGCTCCCT	3p			gma-miR319m-3p	TTGGACTGAAGGGAGCTCCCT	3p	S	Y
gma-miR319m-3p.1	TTGGACTGAAGGGAGCTCCC	3p	N					S	N
gma-miR3522-5p	TGAGACCAAATGAGCAGCTGA	5p	Y		gma-miR3522-5p	AGACCAAATGAGCAGCTGA	5p	S	N
gma-miR3522-3p				*	gma-miR3522-3p
gma-miR390a-5p	AAGCTCAGGAGGGATAGCGCC	5p	Y		gma-miR390a-5p	AAGCTCAGGAGGGATAGCGCC	5p	S	Y
gma-miR390a-3p				*	gma-miR390a-3p	CGCTATCCATCCTGAGTTTC	3p
gma-miR390b-5p	AAGCTCAGGAGGGATAGCACC	5p	Y		gma-miR390b-5p	AAGCTCAGGAGGGATAGCACC	5p	S	Y
gma-miR390b-3p				*	gma-miR390b-3p*	TACTTGGCGCTATCTATCTTGA	3p
gma-miR390c-5p	AAGCTCAGGAGGGATAGCGCC	5p	Y		gma-miR390c-5p			D	N
gma-miR390c-3p				*	gma-miR390c-3p	CGCTATCCATCCTGAGTTTC	3p
gma-miR390d-5p	AAGCTCAGGAGGGATAGCACC	5p	Y		gma-MIR390d-5p	AAGCTCAGGAGGGATAGCACC	5p	S	Y
gma-miR390d-3p				*	gma-MIR390d-3p
gma-miR393a-5p				*	gma-miR393a-5p	TCCAAAGGGATCGCATTGATC	5p
gma-miR393a-3p	ATCATGCTATCCCTTTGGATT	3p	Y		gma-miR393a-3p*			D	N
gma-miR393h-5p	TTCCAAAGGGATCGCATTGATC	5p	Y		gma-miR393h-5p	TTCCAAAGGGATCGCATTGATC	5p	S	Y
gma-miR393h-3p				*	gma-miR393h-3p
gma-miR393i-5p	TTCCAAAGGGATCGCATTGATC	5p	Y		gma-miR393i-5p	TTCCAAAGGGATCGCATTGATC	5p	S	Y
gma-miR393i-3p				*	gma-miR393i-3p
gma-miR393j-5p	TTCCAAAGGGATCGCATTGATC	5p	Y		gma-miR393j-5p	TTCCAAAGGGATCGCATTGATC	5p	S	Y
gma-miR393j-3p				*	gma-miR393j-3p
gma-miR393k-5p	TTCCAAAGGGATCGCATTGATC	5p	Y		gma-miR393k-5p	TTCCAAAGGGATCGCATTGATC	5p	S	Y
gma-miR393k-3p				*	gma-miR393k-3p
gma-miR394a-5p-1				*
gma-miR394a-5p-2	TTGGCATTCTGTCCACCTCC	5p	Y	*	gma-miR394a-5p	TTGGCATTCTGTCCACCTCC	5p	S	Y
gma-miR394a-3p-2	AGGTGGGCATACTGTCAACT	3p	N	*				S	N
gma-miR394a-3p-1	AGCTCTGTTGGCTACACTTTG	3p	Y	*	gma-miR394a-3p	AGCTCTGTTGGCTACACTTT	3p	S	N
gma-miR394b-5p	TTGGCATTCTGTCCACCTCC	5p	Y	*	gma-miR394b-5p*	TTGGCATTCTGTCCACCTCC	5p	S	Y
gma-miR394b-3p	AGGTGGGCATACTGTCAACT	3p	N	*	gma-miR394b-3p	AGGTGGGCATACTGTCAACT	3p	S	Y
gma-miR394c-5p	TTGGCATTCTGTCCACCTCC	5p	Y		gma-miR394c-5p	TTGGCATTCTGTCCACCTCC	5p	S	Y
gma-miR394c-3p				*	gma-miR394c-3p
gma-miR395a-5p				*	gma-miR395a-5p
gma-miR395a-3p	CTGAAGTGTTTGGGGGAACTC	3p	Y		gma-miR395a-3p	CTGAAGTGTTTGGGGGAACTC	3p	S	Y
gma-miR395b-5p				*	gma-miR395b-5p
gma-miR395b-3p	CTGAAGTGTTTGGGGGAACTC	3p	Y		gma-miR395b-3p	CTGAAGTGTTTGGGGGAACTC	3p	S	Y
gma-miR395c-5p				*	gma-miR395c-5p
gma-miR395c-3p	CTGAAGTGTTTGGGGGAACTC	3p	Y		gma-miR395c-3p	CTGAAGTGTTTGGGGGAACTC	3p	S	Y
gma-miR396a-5p	TTCCACAGCTTTCTTGAACTG	5p	Y	*	gma-miR396a-5p	TTCCACAGCTTTCTTGAACTG	5p	S	Y
gma-miR396a-3p.2	GTTCAATAAAGCTGTGGGAAG	3p	N	*				S	N
gma-miR396a-3p.1				*	gma-miR396a-3p*	TTCAATAAAGCTGTGGGAAG	3p
gma-miR396b-5p	TTCCACAGCTTTCTTGAACTT	5p	Y	*	gma-miR396b-5p	TTCCACAGCTTTCTTGAACTT	5p	S	Y
gma-miR396b-3p	GCTCAAGAAAGCTGTGGGAGA	3p	Y	*	gma-miR396b-3p	GCTCAAGAAAGCTGTGGGAGA	3p	S	Y
gma-miR396c-5p	TTCCACAGCTTTCTTGAACTT	5p	Y		gma-miR396c-5p	TTCCACAGCTTTCTTGAACTT	5p	S	Y
gma-miR396c-3p				*	gma-miR396c-3p*
gma-miR396d-5p	TTCCACAGCTTTCTTGAACTT	5p	Y	*	gma-miR396d-5p*			D	N
gma-miR396d-3p	GCTCAAGAAAGCTGTGGGAGA	3p	Y	*	gma-miR396d-3p	AAGAAAGCTGTGGGAGAATATGGC	3p	S	N
gma-miR396e-5p	TTCCACAGCTTTCTTGAACTG	5p	Y		gma-miR396e-5p	TTCCACAGCTTTCTTGAACTGT	5p	S	N
gma-miR396e-3p				*	gma-miR396e-3p*
gma-miR396f-5p	TTCCACAGCTTTCTTGAACTT	5p	Y		gma-miR396f-5p	AGCTTTCTTGAACTTCTTATGCCTA	5p	S	N
gma-miR396f-3p				*	gma-miR396f-3p
gma-miR396g-5p	TTCCACAGCTTTCTTGAACTT	5p	Y	*	gma-miR396g-5p	TTCTTGAACTTCTTATGCATC	5p	S	Y
gma-miR396g-3p	GCTCAAGAAAGCTGTGGGAGA	3p	Y	*	gma-miR396g-3p			D	N
gma-miR396h-5p	TTCCACAGCTTTCTTGAACTG	5p	Y		gma-miR396h-5p	TCCACAGCTTTCTTGAACTG	5p	S	N
gma-miR396h-3p				*	gma-miR396h-3p
gma-miR396i-5p	TTCCACAGCTTTCTTGAACTG	5p	Y	*	gma-miR396i-5p	TTCCACAGCTTTCTTGAACTG	5p	S	Y
gma-miR396i-3p	GTTCAATAAAGCTGTGGGAAG	3p	Y	*	gma-miR396i-3p	GTTCAATAAAGCTGTGGGAAG	3p	S	Y
gma-miR397a-5p	TCATTGAGTGCAGCGTTGATG	5p	Y	*	gma-miR397a-5p	TCATTGAGTGCAGCGTTGATG	5p	S	Y
gma-miR397a-3p				*	gma-miR397a-3p
gma-miR397b-5p	TCATTGAGTGCAGCGTTGATG	5p	Y	*	gma-miR397b-5p	TCATTGAGTGCAGCGTTGATG	5p	S	Y
gma-miR397b-3p	TATTGACGCTGCACTCAATCA	3p	Y	*	gma-miR397b-3p	TATTGACGCTGCACTCAATCA	3p	S	Y
gma-miR398a-5p	GGAGTGAATCTGAGAACACAAG	5p	Y		gma-miR398a-5p*			D	N
gma-miR398a-3p				*	gma-miR398a-3p	TGTGTTCTCAGGTCACCCCTT	3p
gma-miR398b-5p.1	GGAGTGGATCTGAGAACACAAG	5p	N		gma-miR398b-5p*			D	N
gma-miR398b-5p.2	AGTGGATCTGAGAACACAAGGC	5p						D	N
gma-miR398b-3p					gma-miR398b-3p	TGTGTTCTCAGGTCACCCCTT	3p
gma-miR398c-5p				*	gma-miR398c-5p
gma-miR398c-3p	TGTGTTCTCAGGTCGCCCCTG	3p	Y		gma-miR398c-3p	TGTGTTCTCAGGTCGCCCCTG	3p	S	Y
gma-miR403a-5p				*	gma-miR403a-5p
gma-miR403a-3p	TTAGATTCACGCACAAACTTG	3p	Y		gma-miR403a-3p	TTAGATTCACGCACAAACTTG	3p	S	Y
gma-miR403b-5p				*	gma-miR403b-5p
gma-miR403b-3p	TTAGATTCACGCACAAACTTG	3p	Y		gma-miR403b-3p	TTAGATTCACGCACAAACTTG	3p	S	Y
gma-miR408a-5p	CAGGGGAACAGGCAGAGCATG	5p	Y	*	gma-miR408a-5p	CAGGGGAACAGGCAGAGCATG	5p	S	Y
gma-miR408a-3p	ATGCACTGCCTCTTCCCTGGC	3p	Y	*	gma-miR408a-3p	ATGCACTGCCTCTTCCCTGGC	3p	S	Y
gma-miR408b-5p	CTGGGAACAGGCAGGGCACGA	5p	Y		gma-miR408b-5p	CTGGGAACAGGCAGGGCACG	5p	S	N
gma-miR408b-3p				*	gma-miR408b-3p	ATGCACTGCCTCTTCCCTGGC	3p
gma-miR408c-5p	CAGGGGAACAGGCAGAGCATG	5p	Y	*	gma-miR408c-5p	CAGGGGAACAGGCAGAGCATG	5p	S	Y
gma-miR408c-3p	ATGCACTGCCTCTTCCCTGGC	3p	Y	*	gma-miR408c-3p	ATGCACTGCCTCTTCCCTGGC	3p	S	Y
gma-miR408d-5p				*	gma-miR408d-5p
gma-miR408d-3p	ATGCACTGCCTCTTCCCTGGC	3p	Y		gma-miR408d-3p	TGCACTGCCTCTTCCCTGGC	3p	S	N
gma-miR4341-5p				N	gma-miR4341-5p*
gma-miR4341-3p	TGTGTTGAAAGTTTAACATGACGG	3p	N		gma-miR4341-3p	TGTGTTGAAAGTTTAACATGACGG	3p	S	Y
gma-miR4342-5p				N	gma-miR4342-5p*
gma-miR4342-3p	AATCGACTTAGAATGTAGGATGGT	3p	Y		gma-miR4342-3p	AATCGACTTAGAATGTAGGATGGT	3p	S	Y
gma-miR4343a-5p				N	gma-miR4343a-5p	AAAAAACTTACGGATCAAGTTGAT	5p
gma-miR4343a-3p	AAAGGCTTACGAATCAACTTGATC	3p	N		gma-miR4343a-3p*			D	N
gma-miR4344-5p	AAGTAGACATTCTAAGACGTTGCT	5p	N		gma-miR4344-5p	AAGTAGACATTCTAAGACGTTGCT	5p	S	Y
gma-miR4344-3p				N	gma-miR4344-3p*
gma-miR4345-5p.1	CTAAGACGGAACTTACAAAGAT	5p	N					S	N
gma-miR4345-5p.2	TAAGACGGAACTTACAAAGATT	5p			gma-miR4345-5p	TAAGACGGAACTTACAAAGATT	5p	S	Y
gma-miR4345-3p.2				*	gma-miR4345-3p*
gma-miR4345-3p.1				*
gma-miR4346-5p	GAAAGACCAAACGAGAAGCTGCAT	5p	N		gma-miR4346-5p	GAAAGACCAAACGAGAAGCTGCAT	5p	S	Y
gma-miR4346-3p				*	gma-miR4346-3p*
gma-miR4347-5p	AAGCTTCTTACGGATCAAGTTGAT	5p	N		gma-miR4347-5p	AAGCTTCTTACGGATCAAGTTGAT	5p	S	Y
gma-miR4347-3p				N	gma-miR4347-3p*
gma-miR4348-5p	AAACTTGTAAGATGGTGACAT	5p	N		gma-miR4348-5p	AAACTTGTAAGATGGTGACATT	5p	S	N
gma-miR4348-3p				*	gma-miR4348-3p*
gma-miR4350-5p.1				N	gma-miR4350-5p	TCAAATGATTTTGTGTCGTTGG	5p
gma-miR4350-5p.2				N
gma-miR4350-3p.2	TTGAACTGATGAACTAACGGCA	3p			gma-miR4350-3p*			D	N
gma-miR4350-3p.1	TTGAACTGATGAACTAACGGCACA	3p	N					D	N
gma-miR4351-5p	TTGGGATTCAGTTGGAGTTGG	5p	N		gma-miR4351-5p	ATTGGGATTCAGTTGGAGTTGG	5p	S	N
gma-miR4351-3p				N	gma-miR4351-3p*
gma-miR4352a-5p				N	gma-miR4352a-5p*
gma-miR4352a-3p	ATTTCTAGGACATACTACGACGGT	3p	N		gma-miR4352a-3p	ATTTCTAGGACATACTACGACGGT	3p	S	Y
gma-miR4354-5p	CCGCTCCAATCGGGATCCGGTGAC	5p	N		gma-miR4354-5p*			D	N
gma-miR4354-3p				N	gma-miR4354-3p	CAATTGGATCGGTCCAACCGGC	3p
gma-miR4357-5p				N	gma-miR4357-5p*
gma-miR4357-3p	CAGTCGTGTGATTGTACGGTT	3p	N		gma-miR4357-3p	CAGTCGTGTGATTGTACGGTTCAT	3p	S	Y
gma-miR4358-5p	CCAATTTGACTGGCGATTTAGGTT	5p	N		gma-miR4358-5p*			D	N
gma-miR4358-3p				N	gma-miR4358-3p	CAGTGCATGACTATATCGCCAG	3p
gma-miR4359b-5p	AACGCGTGATATGTTAACATCGGT	5p	N		gma-miR4359b-5p	AACGCGTGATATGTTAACATCGGT	5p	S	Y
gma-miR4359b-3p				*	gma-miR4359b-3p*
gma-miR4360-5p	AGTTGACGTACGTACGGATTGACA	5p	Y		gma-miR4360-5p	CAGTTGACGTACGTACGGATTGAC	5p	S	N
gma-miR4360-3p				*	gma-miR4360-3p*
gma-miR4361-5p.1				*	gma-miR4361-5p*
gma-miR4361-5p.2				*
gma-miR4361-3p.2	CCGGAAGAGACTTACGGATCAACT	3p	N		gma-miR4361-3p	CCGGAAGAGACTTACGGATCAACT	3p	S	N
gma-miR4361-3p.1	AAGAGACTTACGGATCAACTT	3p						S	N
gma-miR4362-5p	CCTTAGGACAGACGTCATGTAG	5p	N		gma-miR4362-5p	CCTTAGGACAGACGTCATGTAG	5p	S	Y
gma-miR4362-3p				*	gma-miR4362-3p*
gma-miR4363-5p				*	gma-miR4363-5p*
gma-miR4363-3p	TAATCGATTACCAGAAGGCTTA	3p	N		gma-miR4363-3p	CGATTACCAGAAGGCTTATTAG	3p	S	N
gma-miR4364a-5p.1				N
gma-miR4364a-5p.2				N	gma-miR4364a-5p*
gma-miR4364a-3p.2	CGCGAGATCGCACGGAAGAAGGTT	3p			gma-miR4364a-3p	CGCGAGATCGCACGGAAGAAGGTT	3p	S	Y
gma-miR4364a-3p.1	CGAGATCGCACGGAAGAAGGTT	3p	N					S	N
gma-miR4364b-5p	AAATAACAACAGCGGAAGAACCTT	5p	Y		gma-miR4364b-5p	TAACAACAGCGGAAGAACCTTCTT	5p	S	N
gma-miR4364b-3p				*	gma-miR4364b-3p*
gma-miR4365-5p	AAGAACTTCTTCCGCGAGATCGCA	5p	N		gma-miR4365-5p	AAGAACTTCTTCCGCGAGATCGCA	5p	S	Y
gma-miR4365-3p				N	gma-miR4365-3p*
gma-miR4366-5p				*	gma-miR4366-5p*
gma-miR4366-3p	TACTTAGTAGAGATTTGTTGGT	3p	N		gma-miR4366-3p	CTACTTAGTAGAGATTTGTTGG	3p	S	N
gma-miR4367-5p	CTTCACTAGGGTTCAGGACAAT	5p	N		gma-miR4367-5p*			D	N
gma-miR4367-3p				*	gma-miR4367-3p	CTGAACCCTAGCGAAGTAAATC	3p
gma-miR4368b-5p.1				*	gma-miR4368b-5p	AAGGACGGTACTTACGTAAGCAAC	5p
gma-miR4368b-5p.2				N
gma-miR4368b-3p.2	TTTGTTTGTGAACTTTCAAAGA	3p						D	N
gma-miR4368b-3p.1	TTGTGAACTTTCAAAGACGCTGCT	3p	N		gma-miR4368b-3p*			D	N
gma-miR4370-5p	AGTAGACTCGTCCGATTTTGCGTA	5p	N		gma-miR4370-5p	AGTAGACTCGTCCGATTTTGCGTA	5p	S	Y
gma-miR4370-3p				N	gma-miR4370-3p*
gma-miR4371b-5p	TAAGTGATGACGTGGTAGACGGAG	5p	N		gma-miR4371b-5p	AAGTGATGACGTGGTAGACGGAGT	5p	S	N
gma-miR4371b-3p				N	gma-miR4371b-3p*
gma-miR4371c-5p	ACGTGACAGACGGAATATCACATC	5p	N		gma-miR4371c-5p	GACGTGACAGACGGAATATCACAT	5p	S	N
gma-miR4371c-3p				N	gma-miR4371c-3p*
gma-miR4372a-5p				N	gma-miR4372a-5p*
gma-miR4372a-3p	ATCGTGACATGTGACGGTCAATGT	3p	N		gma-miR4372a-3p	TAAAATCGTGACATGTGACGGTCA	3p	S	N
gma-miR4373-5p	AGTTGACGTACGTACGGATTGACA	5p	N		gma-miR4373-5p	AAGTTGACGTACGTACGGATTGAC	5p	S	N
gma-miR4373-3p				N	gma-miR4373-3p*
gma-miR4374a-5p				N	gma-miR4374a-5p*
gma-miR4374a-3p	TCTAAGACGGTCGTGATGTCAGC	3p	N		gma-miR4374a-3p	TAAGACGGTCGTGATGTCAGCA	3p	S	N
gma-miR4374b-5p.1				N	gma-miR4374b-5p*
gma-miR4374b-5p.2				N
gma-miR4374b-3p.2	TCAAAGACGTTGTTGAGGTAA	3p						S	N
gma-miR4374b-3p.1	AAAGACGTTGTTGAGGTAAGCACC	3p	N		gma-miR4374b-3p	TACTTTCAAAGACGTTGTTGAG	3p	S	N
gma-miR4376-5p.1	TACGCAGGAGAGATGACGCTG	5p	N		gma-miR4376-5p	TACGCAGGAGAGATGACGCTGT	5p	S	N
gma-miR4376-5p.2	ACGCAGGAGAGATGACGCTGT	5p						S	N
gma-miR4376-3p				*	gma-miR4376a-3p	AGCATCATATCTCCTGCATAG	3p
gma-miR4378a-5p	ATAGGACTGTCTTAGAATGGTGTA	5p	N		gma-miR4378a-5p	ATAGGACTGTCTTAGAATGGTGTA	5p	S	Y
gma-miR4378a-3p				*	gma-miR4378a-3p*
gma-miR4378b-5p	TTAGAACTGTCTTAGAATGTGCTA	5p	N		gma-miR4378b-5p	TAGAACTGTCTTAGAATGTGCTAC	5p	S	N
gma-miR4378b-3p				*	gma-miR4378b-3p*
gma-miR4379-5p	ATACTGTGAGAGGCCTAACTCAAC	5p	Y		gma-miR4379-5p	TAGAGTGTATACTGTGAGAGGCCT	5p	S	N
gma-miR4379-3p				N	gma-miR4379-3p*
gma-miR4380a-5p				N	gma-miR4380a-5p*
gma-miR4380a-3p	CGGATTGTTGATCCGTATGTGCAT	3p	Y		gma-miR4380a-3p	CGGATTGTTGATCCGTATGTGCAT	3p	S	Y
gma-miR4380b-5p				N	gma-miR4380b-5p*
gma-miR4380b-3p	CGTATGGTCATACGGATTGTTGAT	3p	Y		gma-miR4380b-3p	TATGGTCATACGGATTGTTGAT	3p	S	N
gma-miR4382-5p				*	gma-miR4382-5p*
gma-miR4382-3p	ATATGGGGAAGTAGGAATAGTGTC	3p	N		gma-miR4382-3p	TATGTTAACTGATTTCATGGAT	3p	S	N
gma-miR4384-5p	AATCAGACACTGCATTCAAAGACG	5p	N		gma-miR4384-5p	AATCAGACACTGCATTCAAAGACG	5p	S	Y
gma-miR4384-3p				*	gma-miR4384-3p*
gma-miR4385-5p	AATCGATGTAGAAAAGTGATTGGT	5p	Y		gma-miR4385-5p	AATCGATGTAGAAAAGTGATTGGT	5p	S	Y
gma-miR4385-3p				N	gma-miR4385-3p*
gma-miR4387a-5p				N	gma-miR4387a-5p*
gma-miR4387a-3p	AACAAGACGTGATGACGTGACACT	3p	N		gma-miR4387a-3p	AACAAGACGTGATGACGTGACACT	3p	S	Y
gma-miR4387b-5p				N	gma-miR4387b-5p*
gma-miR4387b-3p	AGGTGTGATGGCATGACACTCTGT	3p	Y		gma-miR4387b-3p	AAGGTGTGATGGCATGACACTCTG	3p	S	N
gma-miR4387c-5p				*	gma-miR4387c-5p*
gma-miR4387c-3p	AAGCGTGATGACGTGACACTCCGT.	3p	N		gma-miR4387c-3p	AGCGTGATGACGTGACACTCCGTC	3p	S	N
gma-miR4387e-5p	TCACGCCTAATCACTGACGCAT	5p	Y	*	gma-miR4387e-5p			D	N
gma-miR4387e-3p	TGTTAGTGATAAGGCGTGATG	3p	N	*	gma-miR4387e-3p	TGTTAGTGATAAGGCGTGATG	3p	S	Y
gma-miR4388-5p				N	gma-miR4388-5p*
gma-miR4388-3p	TTTTAAATCTTAGGGACCAAAT	3p	N		gma-miR4388-3p	AATCTTAGGGACCAAATTGACAGC	3p	S	N
gma-miR4390-5p				N	gma-miR4390-5p*
gma-miR4390-3p	TCGTACTCGTCGGGTATCGGGTAT	3p	N		gma-miR4390-3p	TCGTACTCGTCGGGTATCGGGTAT	3p	S	Y
gma-miR4391-5p.1				N	gma-miR4391-5p*
gma-miR4391-5p.2				N
gma-miR4391-3p.2	TCGGCAAAGAACTAAGAAGAAGA	3p						S	N
gma-miR4391-3p.1	CGGCAAAGAACTAAGAAGAAGA	3p	N		gma-miR4391-3p	TCTCGGCAAAGAACTAAGAAGAAG	3p	S	N
gma-miR4392-5p				N	gma-miR4392-5p*
gma-miR4392-3p	TCTGCGAAAATGTGATTTCGGA	3p	Y		gma-miR4392-3p	TCTGCGAAAATGTGATTTCGGA	3p	S	Y
gma-miR4393b-5p				N	gma-miR4393b-5p*
gma-miR4393b-3p	TTGAAAAGGGACAGCAGAGAAGCC	3p	Y		gma-miR4393b-3p	TTGAAAAGGGACAGCAGAGAAGCC	3p	S	Y
gma-miR4394-5p				N	gma-miR4394-5p*
gma-miR4394-3p	AATGGACTAAAGAGAAAGGGGCCG	3p	Y		gma-miR4394-3p	AATGGACTAAAGAGAAAGGGGCCG	3p	S	Y
gma-miR4395-5p.1	TGGATAGGAGTATGGGCTTGAG	5p	N		gma-miR4395-5p	TGGATAGGAGTATGGGCTTGAG	5p	S	Y
gma-miR4395-5p.2	TCTGGATAGGAGTATGGGCTT	5p						S	N
gma-miR4395-3p.2				N	gma-miR4395-3p*
gma-miR4395-3p.1				*
gma-miR4396-5p	TGTAGTTTCTAAGACGATGCTGAC	5p	Y		gma-miR4396-5p	TGTAGTTTCTAAGACGATGCTGAC	5p	S	Y
gma-miR4396-3p				N	gma-miR4396-3p*
gma-miR4397-5p				*	gma-miR4397-5p	CATCGTTGACGCTGACTGTACG	5p
gma-miR4397-3p	TCCCGTCAGTGTCAAAGATGTG	3p	Y		gma-miR4397-3p	TGTCAAAGATGTGGCGAATACT	3p	S	N
gma-miR4398-5p				N	gma-miR4398-5p*
gma-miR4398-3p	AGCGGAGTGAGAAGACGAAAAGTC	3p	N		gma-miR4398-3p	TGTCAGCGGAGTGAGAAGACGAAA	3p	S	N
gma-miR4399-5p	AATTTATTATGTGTCGTTAGTC	5p	N		gma-miR4399-5p*			D	N
gma-miR4399-3p				N	gma-miR4399-3p	TTAACGAAAAAGGACTAACGAC	3p
gma-miR4400-5p	TTCGGAAAAATTCTGGAAGACGTC	5p	Y		gma-miR4400-5p	TTCGGAAAAATTCTGGAAGACGTC	5p	S	Y
gma-miR4400-3p				N	gma-miR4400-3p*
gma-miR4401a-5p				N	gma-miR4401a-5p*
gma-miR4401a-3p	TTTGAAAGTAGGCATTCTAAGACG	3p	Y		gma-miR4401a-3p	ACAACGTCTTTGAAAGTAGGCATT	3p	S	N
gma-miR4403-5p	CGGACACCGAACACGACACGGACA	5p	N		gma-miR4403-5p	ACGGACACCGAACACGACACGGAC	5p	S	N
gma-miR4403-3p				*	gma-miR4403-3p*
gma-miR4404-5p	ATTCGTGGAAGACTGGCGGATCAA	5p	N		gma-miR4404-5p	ATTCGTGGAAGACTGGCGGATCAA	5p	S	Y
gma-miR4404-3p				N	gma-miR4404-3p*
gma-miR4405-5p	TTAGAATGTGGCGCGGTGGCAAAC	5p	N		gma-miR4405-5p	ATTCTAAGACGGTTATCTGGGACC	5p	S	N
gma-miR4405-3p				N	gma-miR4405-3p*
gma-miR4406-5p	TATTGATTCTGAGAGAACCGGTGT	5p	N		gma-miR4406-5p	ATTGATTCTGAGAGAACCGGTGTA	5p	S	N
gma-miR4406-3p				N	gma-miR4406-3p*
gma-miR4407-5p				*	gma-miR4407-5p*
gma-miR4407-3p	CAGAGGAAGCAGCACTTGTACC	3p	Y		gma-miR4407-3p	CAGAGGAAGCAGCACTTGTACC	3p	S	Y
gma-miR4408-5p.1				N
gma-miR4408-5p.2				*	gma-miR4408-5p*
gma-miR4408-3p.2	ACATTGGATGAGGGTTGGAAG	3p						S	N
gma-miR4408-3p.1	TAACAACATTGGATGAGGGTTGGA	3p	N		gma-miR4408-3p	TAACAACATTGGATGAGGGTTGGA	3p	S	Y
gma-miR4409-5p	ACAAGTGGGTTTGTTGACTGA	5p	Y		gma-miR4409-5p	TAACAAGTGGGTTTGTTGACTG	5p	S	N
gma-miR4409-3p				*	gma-miR4409-3p*
gma-miR4410-5p	TATGTTGATCCGTATGAGTCGTAC	5p	N		gma-miR4410-5p	TATGTTGATCCGTATGAGTCGTAC	5p	S	Y
gma-miR4410-3p				*	gma-miR4410-3p*
gma-miR4411-5p				N	gma-miR4411-5p*
gma-miR4411-3p	TTATTGTAACTAATTTGTCGGT	3p	Y		gma-miR4411-3p	TTATTGTAACTAATTTGTCGGT	3p	S	Y
gma-miR4412-5p	TGTTGCGGGTATCTTTGCCTC	5p	N		gma-miR4412-5p	TGTTGCGGGTATCTTTGCCTC	5p	S	N
gma-miR4412-3p				*	gma-miR4412-3p	AGTGGCGTAGATCCCCACAAC	3p
gma-miR4413a-5p	TAAGAGAATTGTAAGTCACTG	5p	Y		gma-miR4413a-5p	AAGAGAATTGTAAGTCACTG	5p	S	N
gma-miR4413a-3p				*	gma-miR4413a-3p*
gma-miR4413b-5p	TAAGAGAATTGTAAGTCACT	5p	N		gma-miR4413b-5p	TAAGAGAATTGTAAGTCACT	5p	S	Y
gma-miR4413b-3p				*	gma-miR4413b-3p
gma-miR4414-5p	AGCTGCTGACTCGTTGGCTCG	5p	Y	*	gma-miR4414-5p	AGCTGCTGACTCGTTGGCTC	5p	S	N
gma-miR4414-3p	ATCCAACGATGCGGGAGCTGC	3p	Y	*	gma-miR4414-3p*				N
gma-miR4415-5p	AAGTTGTGATGAGAATCAATGGCA	5p	Y	*	gma-miR4415a-5p	AAGTTGTGATGAGAATCAATG	5p	S	N
gma-miR4415-3p	TTGATTCTCATCACAACATGG	3p	Y	*	gma-miR4415a-3p	TTGATTCTCATCACAACATGG	3p	S	Y
gma-miR4415b-5p	AAGTTGTGATGGGAATCAATGGCA	5p	Y	*	gma-miR4415b-5p	AAGTTGTGATGGGAATCAATGGCA	5p	S	Y
gma-miR4415b-3p	TTGATTCTCATCACAACATGG	3p	Y	*	gma-miR4415b-3p	TTGATTCTCATCACAACATGG	3p	S	Y
gma-miR4416a-5p	TGGGTGAGAGAAACGCGTATC	5p	Y	*	gma-miR4416a-5p*			D	N
gma-miR4416a-3p	ATACGGGTCGCTCTCACCTAGG	3p	Y	*	gma-miR4416a-3p	ACGGGTCGCTCTCACCTAGG	3p	S	N
gma-MIR4416c-5p				*	gma-MIR4416c-5p
gma-MIR4416c-3p	ACGGGTCGCTCTCACCTGGAG	3p	Y		gma-MIR4416c-3p	CTGGGTGAGAGAAACACGTAT	3p	S	N
gma-miR482a-5p	GGAATGGGCTGATTGGGAAGC	5p	Y		gma-miR482a-5p	AGAATTTGTGGGAATGGGCTGA	5p	S	N
gma-miR482a-3p				*	gma-miR482a-3p	TCTTCCCAATTCCGCCCATTCCTA
gma-miR482b-5p	TATGGGGGGATTGGGAAGGAA	5p	Y		gma-miR482b-5p	TATGGGGGGATTGGGAAGGAAT	5p	S	N
gma-miR482b-3p				*	gma-miR482b-3p	TCTTCCCTACACCTCCCATACC
gma-miR482c-5p.1	GGAATGGGCTGATTGGGAAGT	5p	N		gma-miR482c-5p	ATTTGTGGGAATGGGCTGATTGG	5p	S	N
gma-miR482c-5p.2	TGGGAATGGGCTGATTGGGAA	5p						S	N
gma-miR482c-5p.3	GGAATGGGCTGATTGGGAAG	5p						S	N
gma-miR482c-3p				*	gma-miR482c-3p	TTCCCAATTCCGCCCATTCCT	3p
gma-miR482d-5p	TATGGGGGGATTGGGAAGGAA	5p	Y		gma-miR482d-5p	TATGGGGGGATTGGGAAGGAAT	5p	S	N
gma-miR482d-3p				*	gma-miR482d-3p	TCTTCCCTACACCTCCCATACC	3p
gma-miR4993-5p	GATGAGCGGCGGCGGTGGAGGA	5p	N		gma-miR4993-5p	GAGCGGCGGCGGTGGAGGATG	5p	S	N
gma-miR4993-3p				N	gma-miR4993-3p
gma-miR4994-5p	TTAGCTCAAGGATCTCACATG	5p	N	*	gma-miR4994-5p	GGTTAGCTCAAGGATCTCAC	5p	S	N
gma-miR4994-3p	TGATATCCTTGAGCTAATACA	3p	N	*	gma-miR4994-3p			D	N
gma-miR4996-5p	AGAGCATGGGTAACTTCTATT	5p	Y	*	gma-miR4996-5p			D	N
gma-miR4996-3p	TAGAAGCTCCCCATGTTCTCA	3p	Y	*	gma-miR4996-3p	TAGAAGCTCCCCATGTTCTC	3p	S	N
gma-miR4998-5p.1	AAGGGCGCGGTCTAGGTCGAGAGT	5p	N		gma-miR4998-5p	AGTTTCGTGACTACAACTTCTG	5p	S	N
gma-miR4998-5p.2	TAGGTCGAGAGTTTCGTGACTACA	5p						S	N
gma-miR4998-5p.3	GAAGGGCGCGGTCTAGGTCGAG	5p						S	N
gma-miR4998-3p				N	gma-miR4998-3p
gma-miR5033-5p	TGGAAATGAGAAGAAAACCGT	5p	Y		gma-miR5033-5p	GGCTGTACAAAAGGAAACTAC	5p	S	N
gma-miR5033-3p				*	gma-miR5033-3p
gma-miR5034-5p	CTATTTAAAGGAGTCCTCGTT	5p	N		gma-miR5034-5p	GGTACCCTTTCAGATAGTCTCA	5p	S	N
gma-miR5034-3p				N	gma-miR5034-3p
gma-miR5035-5p				*	gma-miR5035-5p	CTTCTAAACATTTTTTCCCTTA	5p
gma-miR5035-3p	TCATAGAATAGATAGGTACATA	3p	N		gma-miR5035-3p			D	N
gma-miR5036-5p	CTCTCCCTCAAGGGCTTCTCG	5p	N	*	gma-miR5036-5p	AGAGGCCCTTGGGGAGGAGTAA	5p	S	N
gma-miR5036-3p	AGAGGCCCTTGGGGAGGAGTA	3p	N	*	gma-miR5036-3p			D	N
gma-miR5037a-5p	CCTCAAAGGCTTCCACTACTG	5p	N		gma-miR5037a-5p	GCCTCAAAGGCTTCCACTACTG	5p	S	N
gma-miR5037a-3p				*	gma-miR5037a-3p
gma-miR5037b-5p	AACCCTCAAAGGCTTCCTAG	5p	Y	*	gma-miR5037b-5p	AACCCTCAAAGGCTTCCTAG	5p	S	Y
gma-miR5037b-3p	CGGAAGTAACTTTGGGGGTTAAC	3p	N	*	gma-miR5037b-3p			D	N
gma-miR5037c-5p	AACCCTCAAAGGCTTCCACTAC	5p	N	*	gma-miR5037c-5p			D	N
gma-miR5037c-3p	AGTGGAACTTTGAGGCCTGC	3p	N	*	gma-miR5037c-3p	AGTGGAACTTTGAGGCCTGC	3p	S	Y
gma-miR5037d-5p	ACCCTCAAAGGCTTCCACTAC	5p	N	*	gma-miR5037d-5p			D	N
gma-miR5037d-3p	CGGGAGCCTATGAAGGTTAAC	3p	Y	*	gma-miR5037d-3p	CGGGAGCCTATGAAGGTTAAC	3p	S	Y
gma-miR5038a-5p	TGAGAATTTGGCCTCTGTCCA	5p	Y		gma-miR5038a-5p	TGAGAATTTGGCCTCTGTCCA	5p	S	Y
gma-miR5038a-3p				N	gma-miR5038a-3p
gma-miR5038b-5p	TGAGAATTTGGCCTCTGTCCA	5p	Y		gma-miR5038b-5p	TGAGAATTTGGCCTCTGTCCA	5p	S	Y
gma-miR5038b-3p				*	gma-miR5038b-3p
gma-miR5039-5p	TTTCTCCCTTTTTTAATCGTTGCA	3p	N		gma-miR5039-5p	CCCTTTTTTAATCGTTGCATG	5p	S	N
gma-miR5039-3p				N	gma-miR5039-3p
gma-miR5040-5p	TATAACAAGCATGAGGATATA	5p	N	*	gma-miR5040-5p	ATGATATATAACAAGCATGAG	5p	S	N
gma-miR5040-3p	TAGTGAATCTAATGAACCGGG	3p	N	*	gma-miR5040-3p			D	N
gma-miR5041-5p	CATCTTCAACTTGCTCAACGG	5p	Y		gma-miR5041-5p	TTTCATCTTCAACTTGCTCAA	5p	S	N
gma-miR5041-3p				*	gma-miR5041-3p
gma-miR5042-5p				*	gma-miR5042-5p	TATCTTGGATCACAGCCCCATT	5p	D	N
gma-miR5042-3p	TGGGGCTTGATCCAAGATAGG	3p	Y		gma-miR5042-3p
gma-miR5043-5p				*	gma-miR5043-5p	TGTCCCCTTCTCTGCACCACC	5p
gma-miR5043-3p	TGGTGCATAGAAGGGGACACC	3p	N		gma-miR5043-3p			D	N
gma-miR5044-5p	CCTCAAAGGCTTCCACTACTG	5p	Y		gma-miR5044-5p	GTAGTGGATGCCTAGAGGTCCA	5p	S	N
gma-miR5044-3p				*	gma-miR5044-3p
gma-miR5225-5p	CCTGTCGTAGGAGAGATGACGC	5p	Y		gma-miR5225-5p	CCTGTCGTAGGAGAGATGACGC	5p	S	Y
gma-miR5225-3p				*	gma-miR5225-3p
gma-miR530a-5p	TGCATTTGCACCTGCACTTTA	5p	Y		gma-miR530a-5p	TGCATTTGCACCTGCACTTT	5p	S	N
gma-miR530a-3p				N	gma-miR530a-3p
gma-miR530b-5p	TGCATTTGCACCTGCACTTTA	5p	Y		gma-miR530b-5p	TGCATTTGCACCTGCACTTTA	5p	S	Y
gma-miR530b-3p				N	gma-miR530b-3p
gma-miR5368-5p-1	ACTGTTTCCTGGGATTGGCTTT	5p	N		gma-miR5368-5p			D	N
gma-miR5368-5p-2				*
gma-miR5368-3p-2	AGCTAGAATTCTAACCTTGTGCCAGGAC	3p	N					S	N
gma-miR5368-3p-1				*	gma-miR5368-3p	GGACAGTCTCAGGTAGACA	3p
gma-miR5369-5p.1				N
gma-miR5369-5p.2				N	gma-miR5369-5p
gma-miR5369-3p.2	TTTGAGAAAAGGAGGATGTCA	3p			gma-miR5369-3p	TGAGAAAAGGAGGATGTCA	3p	S	N
gma-miR5369-3p.1	TGAGAAAAGGAGGATGTCATC	3p	N					S	N
gma-miR5370-5p	TTTGCACTAAAGATTGTCCAA	5p	N		gma-miR5370-5p	CTAAAGATTGTCCAAAAGGAA	5p	S	N
gma-miR5370-3p				*	gma-miR5370-3p
gma-miR5371-5p				*	gma-miR5371-5p	TAGGAATTAGTCACTCAGATC	5p
gma-miR5371-3p	TAATTTCTAGAATTTGAGGAC	3p	Y		gma-miR5371-3p	TCTCAGTGACTAATTTCTAGA	3p	S	N
gma-miR5372-5p	TTGTTCGATAAAACTGTTGTG	5p	Y		gma-miR5372-5p	TTGTTCGATAAAACTGTTGTG	5p	S	Y
gma-miR5372-3p				*	gma-miR5372-3p
gma-miR5373-5p				*	gma-miR5373-5p
gma-miR5373-3p	TCTCTTGATTCTAGATGATGT	3p	Y		gma-miR5373-3p	TCTCTTGATTCTAGATGATGT	3p	S	Y
gma-miR5374-5p	TTATAGTCTGACATCTGGAAT	5p	Y		gma-miR5374-5p	TTATAGTCTGACATCTGGAAT	5p	S	Y
gma-miR5374-3p				*	gma-miR5374-3p
gma-miR5375-5p	ACTATAGAAGTACTTGTGGAGC	5p	N		gma-miR5375-5p	ACTATAGAAGTACTTGTGGAGC	5p	S	Y
gma-miR5375-3p				N	gma-miR5375-3p
gma-miR5376-5p	TGAAGATTTGAAGAATTTGGGA	5p	Y		gma-miR5376-5p	TGAAGATTTGAAGAATTTGGGA	5p	S	Y
gma-miR5376-3p				*	gma-miR5376-3p
gma-miR5378-5p.1	CGGACTTTGGTATACAAAGAAA	5p	N		gma-miR5378-5p			D	N
gma-miR5378-5p.2	TCTTTGTATACCAAAGTCCGAA	5p						D	N
gma-miR5378-3p.2				N	gma-miR5378-3p	CATCTGAAGGATAGAACACATA	3p
gma-miR5378-3p.1				*
gma-miR5379-5p	TCATCACAGACATCATAATGAA	5p	N	*	gma-miR5379-5p			D	N
gma-miR5379-3p	TTATGATATCCGTGATGACGTG	3p	N	*	gma-miR5379-3p	ATGAAAATCATTCATTATGATATC	3p	S	N
gma-miR5380a-5p.1				*
gma-miR5380a-5p.2				N	gma-miR5380a-5p
gma-miR5380a-3p.2	AGAAAATGAATGATGAGGATGGGG	3p			gma-miR5380a-3p	GAAAATGAATGATGAGGATGGGGA	3p	S	N
gma-miR5380a-3p.1	TTAAGAAAATGAATGATGAGGA	3p	N					S	N
gma-miR5380b-5p.1				N
gma-miR5380b-5p.2				N	gma-miR5380b-5p
gma-miR5380b-3p.2	AGAAAATGAATGATGAGGATGGGG	3p			gma-miR5380b-3p	GAAAATGAATGATGAGGATGGGGA	3p	S	N
gma-miR5380b-3p.1	TTAAGAAAATGAATGATGAGGA	3p	N					S	N
gma-miR5559-5p	TACTTGGTGAATTGTTGGATC	5p	Y		gma-miR5559-5p	TACTTGGTGAATTGTTGGATC	5p	S	Y
gma-miR5559-3p				*	gma-miR5559-3p
gma-miR5668-5p				N	gma-miR5668-5p
gma-miR5668-3p	AGCAATGGAATTATAGACTGC	3p	Y		gma-miR5668-3p	AGCAATGGAATTATAGACTGC	3p	S	Y
gma-miR5669-5p.1	CAATGTAGTGTGGTAAGTGGTC	5p	N		gma-miR5669-5p	CAATGTAGTGTGGTAAGTGGTC	5p	S	Y
gma-miR5669-5p.2	CAATGTAGTGTGGTAAGTGGT	5p			gma-miR5669-3p			S	N
gma-miR5669-3p.2				N
gma-miR5669-3p.1				N
gma-miR5671-5p	CATGGAAGTGAATCGGGTGAC	5p	Y		gma-miR5671-5p	CATGGAAGTGAATCGGGTGAC	5p	S	Y
gma-miR5671-3p				N	gma-miR5671-3p
gma-miR5672-5p				*	gma-miR5672-5p
gma-miR5672-3p	CATGGTAGTGGAAGAAATGGA	3p	Y		gma-miR5672-3p	CATGGTAGTGGAAGAAATGGA	3p	S	Y
gma-miR5673-5p	CGTGGAATCTCGCGGAAGACAT	5p	N		gma-miR5673-5p	CGTGGAATCTCGCGGAAGACAT	5p	S	Y
gma-miR5673-3p				N	gma-miR5673-3p
gma-miR5674a-5p				N	gma-miR5674a-5p
gma-miR5674a-3p	TAATTGTGTTGTACATTATCA	3p	Y		gma-miR5674a-3p	TAATTGTGTTGTACATTATCA	3p	S	Y
gma-miR5675-5p				*	gma-miR5675-5p
gma-miR5675-3p	TAGAGACGACAACAATGGAAA	3p	Y		gma-miR5675-3p	TAGAGACGACAACAATGGAAA	3p	S	Y
gma-miR5677-5p				N	gma-miR5677-5p
gma-miR5677-3p	TTTGGTCTTTAATCAAGCTGA	3p	Y		gma-miR5677-3p	TTTGGTCTTTAATCAAGCTGA	3p	S	Y
gma-miR5678-5p.1	CCATGATAAGATCTTTGACTG	5p	N					S	N
gma-miR5678-5p.2	TTCCATGATAAGATCTTTGAC	5p			gma-miR5678-5p	TTCCATGATAAGATCTTTGAC	5p	S	Y
gma-miR5678-3p.2				*	gma-miR5678-3p
gma-miR5678-3p.1				*
gma-miR5679-5p				N	gma-miR5679-5p
gma-miR5679-3p	TTGGTGACCCAGAAGAAGTTGA	3p	Y		gma-miR5679-3p	TTGGTGACCCAGAAGAAGTTGA	3p	S	Y
gma-miR5769-5p				N	gma-miR5769-5p
gma-miR5769-3p	TGAGGGAAATGAAGACGACGA	3p	Y		gma-miR5769-3p	TGAGGGAAATGAAGACGACGA	3p	S	Y
gma-miR5774b-5p	TCGACACGTGGCATGAGACTA	5p	Y		gma-miR5774b-5p	GCTGGCGTCGACACGTGGCAT	5p	S	N
gma-miR5774b-3p				N	gma-miR5774b-3p
gma-miR5781-5p				N	gma-miR5781-5p
gma-miR5781-3p.1	CTGAAACTGAGACTGCATCTGG	3p			gma-miR5781-3p	CTGAAACTGAGACTGCATCTGG	3p	S	Y
gma-miR5781-3p.2	TGAAACTGAGACTGCATCTGG	3p	N					S	N
gma-miR5786-5p.1	TGTCGCAGGATAGAGGGCACTG	5p	N					S	N
gma-miR5786-5p.2	TGTCGCAGGATAGAGGGCACT	5p		*	gma-miR5786-5p	TGTCGCAGGATAGAGGGCACT	5p	S	Y
gma-miR5786-3p					gma-miR5786-3p
gma-miR862a-5p	TCCCTCAAAGGCTTCCAGTAT	5p	Y	*	gma-miR862a-5p			D	N
gma-miR862a-3p	GCTGGATGTCTTTGAAGGAAT	3p	N	*	gma-miR862a-3p	TGCTGGATGTCTTTGAAGGAAT	3p	S	N
gma-miR862b-5p	TCCCTCAAAGGCTTCCAGTAT	5p	Y		gma-miR862b-5p			D	N
gma-miR862b-3p				*	gma-miR862b-3p	GCTGGATGTCTTTGAAGGA	3p

## Sheet: Sheet3
Sheet 3:abundance of knownn miRNAs or miRNA* variants TPM=(actual miRNA count/total count of clean reads)*1000000 ＃：ching indicates the miRNA* of unified most abundant sequence couldn't be distinguished from miRNA precursor to form miRNA::miRNA* pair that fit rules
＃miRNA and miRNA* variants name	unified miRNA and miRNA* variants sequence	Total actual miRNA count in all 16 libraries		116RS-actual count	116RS-TPM	116RSC-actual count	116RSC-TPM	log2 (116RS-TPM / 116RSC-TPM )	p-value	sig-lable		116RL-actual count	116RL-TPM	116RLC-actual count	116RLC-TPM	log2 (116RL-TPM / 116RLC-TPM )	p-value	sig-lable			84RT-actual count	84RT-TPM	84RTC-actual count	84RTC-TPM	log2 (84RT-TPM / 84RTC-TPM )	p-value	sig-lable		84RC-actual count	84RC-TPM	84RCC-actual count	84RCC-TPM	log2 (84RC-TPM / 84RCC-TPM )	p-value	sig-lable		116ST-actual count	116ST-TPM	116STC-actual count	116STC-TPM	log2 (116ST-TPM / 116STC-TPM )	p-value	sig-lable		116SC-actual count	116SC-TPM	116SCC-actual count	116SCC-TPM	log2 (116SC-TPM / 116SCC-TPM )
gma-miR1507a-5p	AGAGGTGTATGGAGTGAGAGA	75535		5465	279.055	6494	321.009	-0.202062	0.0869541			4942	207.132	4253	208.269	-0.00790111	0.955555				4334	201.301	2775	136.287	0.562706	0.000395092			2156	97.1399	2347	98.4665	-0.0195687	0.924657			9564	421.421	9768	431.759	-0.0349625	0.723582			3012	136.962	4289	204.776	-0.580274
gma-miR1507a-3p	TCTCATTCCATACATCGTCTGA	25153616		1124794	57434.5	1592855	78737.4	-0.45513	0			1194612	50069.2	1381123	67633.6	-0.433815	0				1508028	70043.2	1648960	80984.3	-0.209398	1.53005e-174			1776623	80046.8	2257458	94709.8	-0.24267	7.71975e-270			1715695	75599.1	1604729	70931.2	0.09195	3.28576e-34			993951	45197	650965	31080	0.54024
gma-miR1507b-5p	AGAGATGTATGGAGTGAGAGA	35775		3179	162.327	2385	117.894	0.461407	0.00794617			2263	94.8481	1559	76.3442	0.3131	0.158305				1949	90.5249	1147	56.3319	0.684364	0.00475514			714	32.1697	705	29.5777	0.121193	0.743804			5378	236.972	4080	180.341	0.393987	0.00556163			1698	77.2115	2023	96.5871	-0.323014
gma-miR1507b-3p	TCTCATTCCATACATCGTCTGA	25153616		1124794	57434.5	1592855	78737.4	-0.45513	0			1194612	50069.2	1381123	67633.6	-0.433815	0				1508028	70043.2	1648960	80984.3	-0.209398	1.53005e-174			1776623	80046.8	2257458	94709.8	-0.24267	7.71975e-270			1715695	75599.1	1604729	70931.2	0.09195	3.28576e-34			993951	45197	650965	31080	0.54024
gma-miR1507c-5p	AGAGGTGTTTGGGATGAGAGA	18885		922	47.0794	1068	52.7929	-0.165249	0.569659			1045	43.7986	1318	64.5424	-0.559363	0.0467808				873	40.5481	481	23.623	0.77944	0.0352193			668	30.0972	545	22.865	0.396484	0.324906			1832	80.7239	2482	109.708	-0.442597	0.0359104			1301	59.1591	1239	59.1554	9.01499e-05
gma-miR1507c-3p	CCTCATTCCAAACATCATCTAA	6150		245	12.5103	325	16.0653	-0.360834	0.514047			418	17.5194	448	21.9385	-0.324511	0.487705				351	16.3028	417	20.4799	-0.329082	0.49734			411	18.5179	535	22.4455	-0.277509	0.544841			325	14.3206	382	16.8849	-0.237646	0.652072			247	11.2316	263	12.5568	-0.160906
gma-miR1508a-5p	ACTGCTATTCCCATTTCTAAA	664		11	0.561685	12	0.593179	-0.0787072				36	1.50885	21	1.02837	0.553092	0.804276				42	1.95077	42	2.06272	-0.0805052	0.960949			45	2.0275	49	2.05576	-0.0199648	0.990206			85	3.74538	27	1.19344	1.64999	0.295945			51	2.31907	19	0.907146	1.35414
gma-miR1508a-3p	TAGAAAGGGAAATAGCAGTTG	820096		15483	790.597	20200	998.518	-0.336847	8.67267e-07			16158	677.223	18996	930.234	-0.457962	2.59181e-10				24838	1153.65	26394	1296.27	-0.168166	0.00395627			24722	1113.86	32522	1364.43	-0.292729	4.74386e-07			83137	3663.29	83200	3677.55	-0.0056063	0.867795			38562	1753.49	36594	1747.16	0.00521813
gma-miR1508b-5p	ACTGCTATTCCCATTTCTAAA	664		11	0.561685	12	0.593179	-0.0787072				36	1.50885	21	1.02837	0.553092	0.804276				42	1.95077	42	2.06272	-0.0805052	0.960949			45	2.0275	49	2.05576	-0.0199648	0.990206			85	3.74538	27	1.19344	1.64999	0.295945			51	2.31907	19	0.907146	1.35414
gma-miR1508b-3p	TAGAAAGGGGAATAGCAGTTG	243		6	0.306373	10	0.494316	-0.690142				3	0.125738	9	0.44073	-1.80948					8	0.371575	9	0.442011	-0.25043				9	0.405501	4	0.167817	1.27282				32	1.41002	21	0.928228	0.603169	0.798533			20	0.909441	8	0.381956	1.25157
gma-miR1508c-5p	ACTGCTATTTTCCTTTTTGAA	0		0	0	0	0					0	0	0	0						0	0	0	0					0	0	0	0					0	0	0	0					0	0	0	0
gma-miR1508c-3p	TAGAAAGGGAAATAGCAGTTG	696321		13062	666.975	17052	842.907	-0.337741	5.86899e-06			13481	565.023	16190	792.824	-0.488691	5.86649e-10				20258	940.92	21546	1058.17	-0.169433	0.0087295			19927	897.823	26627	1117.11	-0.315273	1.015e-06			71711	3159.82	73023	3227.71	-0.03067	0.395647			33565	1526.27	32319	1543.05	-0.0157795
gma-miR1509a-5p	TTAATCAAGGAAATCACGGTCG	3473849		185999	9497.53	275141	13600.7	-0.518053	2.29517e-161			210579	8825.9	248918	12189.5	-0.465824	1.36043e-119				271529	12611.7	327565	16087.5	-0.35118	9.03365e-94			299424	13490.7	381851	16020.3	-0.247928	3.93253e-49			148171	6528.9	177347	7838.97	-0.263825	7.69958e-28			126784	5765.13	81452	3888.89	0.567996
gma-miR1509a-3p	CGACCGTGTTTCCTTGGTTAA	388		20	1.02124	23	1.13693	-0.15481	0.949948			35	1.46694	28	1.37116	0.0974128	0.962112				42	1.95077	28	1.37515	0.504457	0.786935			25	1.12639	33	1.38449	-0.297646	0.893836			19	0.837202	25	1.10503	-0.400442	0.880642			18	0.818497	15	0.716168	0.19268
gma-miR1509b-5p	TTAATCAAGGAAATCACGGTTG	158410		12007	613.104	15274	755.018	-0.300378	0.000123765			18175	761.76	10510	514.674	0.565677	4.07404e-12				15253	708.454	16190	795.129	-0.166515	0.0254155			15042	677.727	16266	682.427	-0.00997114	0.898629			5951	262.22	8089	357.545	-0.447343	0.000126584			3052	138.781	2373	113.298	0.292688
gma-miR1509b-3p	CCACTGTGTTTCCTTGGTTAA	51		4	0.204249	5	0.247158	-0.275104				5	0.209563	4	0.19588	0.0974128					7	0.325128	4	0.196449	0.72685				6	0.270334	3	0.125863	1.10289				4	0.176253	3	0.132604	0.410524				1	0.045472	0	0
gma-miR1510a-5p.1	AGGGATAGGTAAAACAATGAC	68999																			17710	822.574	6473	317.904	1.37155	3.61792e-52	**		24926	1123.06	6970	292.421	1.94131	4.94202e-115	**		1460	64.3324	1484	65.5948	-0.0280362	0.912205
gma-miR1510a-5p.2	TGGAACTGGAGGGATAGGTAAA	2930		1370	69.9553	1560	77.1133	-0.140546	0.556513
gma-miR1510a-5p.3	TGGAACTGGAGGGATAGGTAA	2799										1180	49.4568	1280	62.6816	-0.341872	0.213569																												191	8.68516	148	7.06619	0.297621
gma-miR1510a-3p	TGTTGTTTTACCTATTCCACC	10391		949	48.4581	869	42.9561	0.173876	0.567333			1791	75.0654	1021	49.9983	0.586267	0.0251859				823	38.2258	890	43.71	-0.193418	0.547301			910	41.0006	927	38.8915	0.0761892	0.814779			386	17.0084	402	17.7689	-0.0631081	0.899064			191	8.68516	143	6.82746	0.347203
gma-miR1510b-5p	AGGGATAGGTAAAACAACTACT	864727		73832	3770.03	71068	3513	0.10187	0.00259698			111624	4678.45	81858	4008.58	0.222937	6.47356e-13				79277	3682.17	44237	2172.58	0.761144	1.37467e-87			97377	4387.38	50656	2125.23	1.04574	1.77404e-176	**		67030	2953.56	44758	1978.36	0.578148	4.13726e-44			20563	935.042	17237	822.972	0.184187
gma-miR1510b-3p	TGTTGTTTTACCTATTCCACC	8770		837	42.7391	742	36.6782	0.220632	0.499377			1584	66.3895	875	42.8487	0.631702	0.0245111				690	32.0483	654	32.1195	-0.00319946	0.992977			725	32.6653	643	26.9765	0.276054	0.465373			377	16.6119	347	15.3379	0.115115	0.824793			185	8.41233	133	6.35002	0.405744
gma-miR1511-5p	GTGGTATCAGGTCCTGCTTCA	2371		299	15.2676	267	13.1982	0.210129	0.70376			232	9.72371	202	9.89193	-0.0247458	0.970572				189	8.77846	175	8.59466	0.0305261	0.965965			213	9.59685	131	5.496	0.804179	0.306757			106	4.67071	219	9.68009	-1.05138	0.199656			18	0.818497	26	1.24136	-0.600869
gma-miR1511-3p.2	AACCAGGCTCTGATACCATGG	689		202	10.3146	161	7.95849	0.374118	0.59275																												326	14.3646
gma-miR1511-3p.1	AACCAGGCTCTGATACCATG	939										88	3.6883	106	5.19082	-0.493004	0.635253				109	5.06271	134	6.58106	-0.37841	0.671282			92	4.14512	102	4.27933	-0.0459714	0.965481					93	4.11072	0.184248	0.0177042	*		19	0.863969	35	1.67106	-0.95171
gma-miR1512a-5p	TAACTGAAAATTCTTAAAGTA	15241		112	5.71897	94	4.64657	0.29959	0.752216			156	6.53836	161	7.88417	-0.27003	0.733186				1922	89.2709	4605	226.162	-1.3411	5.18728e-15	**		4375	197.118	3807	159.72	0.30352	0.0478865			0	0	2	0.0884027					0	0	0	0
gma-miR1512a-3p	ATGCTTTAAGAATTTCAGTTATG	6919		97	4.95304	66	3.26249	0.602342	0.580512			127	5.32289	138	6.75786	-0.344355	0.693319				924	42.9169	1485	72.9319	-0.765003	0.0052662			2042	92.0036	1975	82.8595	0.151022	0.490602			16	0.705012	16	0.707221	-0.00451346				2	0.0909441	2	0.095489	-0.0703546
gma-miR1512b-5p	TAACTGGAAATTCTTAAAGCAT	16676		972	49.6325	946	46.7623	0.0859398	0.771354			2417	101.303	1357	66.4523	0.608281	0.00712217				1434	66.6048	2667	130.983	-0.975678	4.06592e-06			4144	186.71	1716	71.9934	1.37487	4.45865e-13	**		174	7.66701	286	12.6416	-0.721441	0.280997			78	3.54682	95	4.53573	-0.354808
gma-miR1512b-3p	ATGCTTTAAGAATTTCAGTTATG	6919		97	4.95304	66	3.26249	0.602342	0.580512			127	5.32289	138	6.75786	-0.344355	0.693319				924	42.9169	1485	72.9319	-0.765003	0.0052662			2042	92.0036	1975	82.8595	0.151022	0.490602			16	0.705012	16	0.707221	-0.00451346				2	0.0909441	2	0.095489	-0.0703546
gma-miR1512c-5p	TAACTGAACATTCTTAGAGCAT	1639		160	8.16996	111	5.48691	0.574336	0.484927			324	13.5797	76	3.72172	1.86741	0.0185519	*			199	9.24293	187	9.18401	0.00922498	0.989385			393	17.7069	101	4.23737	2.06307	0.00381835	**		4	0.176253	16	0.707221	-2.00451				5	0.22736	1	0.0477445	2.25157
gma-miR1512c-3p	ATGCTTTAAGAATTTCAGTTATG	6919		97	4.95304	66	3.26249	0.602342	0.580512			127	5.32289	138	6.75786	-0.344355	0.693319				924	42.9169	1485	72.9319	-0.765003	0.0052662			2042	92.0036	1975	82.8595	0.151022	0.490602			16	0.705012	16	0.707221	-0.00451346				2	0.0909441	2	0.095489	-0.0703546
gma-miR1513a-5p	TGAGAGAAAGCCATGACTTAC	1766		110	5.61685	124	6.12952	-0.126013	0.886625			149	6.24497	203	9.9409	-0.670683	0.373309				180	8.36043	163	8.00532	0.0626198	0.932437			129	5.81217	168	7.0483	-0.278198	0.741362			111	4.89102	106	4.68534	0.061982	0.950017			23	1.04586	16	0.763912	0.453207
gma-miR1513a-3p	AAGTCATGGTTTTCTCTCATA	0		0	0	0	0					0	0	0	0						0	0	0	0					0	0	0	0					0	0	0	0					0	0	0	0
gma-miR1513b-5p	AAATCATGACTTTCTCTTGTA	863		33	1.68505	37	1.82897	-0.118236	0.947256			87	3.64639	43	2.10571	0.792163	0.557445				70	3.25128	114	5.59881	-0.784112	0.456718			61	2.74839	72	3.0207	-0.136296	0.917851			95	4.18601	77	3.4035	0.298556	0.79164			9	0.409248	8	0.381956	0.0995704
gma-miR1513b-3p	TGAGAGAAAGCCATGACTTAC	1766		110	5.61685	124	6.12952	-0.126013	0.886625			149	6.24497	203	9.9409	-0.670683	0.373309				180	8.36043	163	8.00532	0.0626198	0.932437			129	5.81217	168	7.0483	-0.278198	0.741362			111	4.89102	106	4.68534	0.061982	0.950017			23	1.04586	16	0.763912	0.453207
gma-miR1513c-5p	AAAGCCATGACTTACACACGC	19957		816	41.6668	802	39.6441	0.0717906	0.82375			1457	61.0666	1149	56.2665	0.118107	0.659208				1434	66.6048	1964	96.4567	-0.534255	0.0194961			1863	83.9386	2106	88.3555	-0.0739858	0.737337			1019	44.9005	540	23.8687	0.911609	0.0112606			353	16.0516	187	8.92822	0.846275
gma-miR1513c-3p	GTGTGTAAGTCATGGCATTAT	6		0	0	1	0.0494316					2	0.0838251	1	0.04897	0.775485					0	0	0	0					0	0	2	0.0839084					0	0	0	0					0	0	0	0
gma-miR1514a-5p	TTCATTTTTAAAATAGGCATTG	8533		473	24.1524	441	21.7993	0.147885	0.731706			559	23.4291	713	34.9156	-0.575569	0.135276				573	26.6141	843	41.4017	-0.637503	0.0743054			752	33.8818	887	37.2134	-0.135309	0.695077			604	26.6142	519	22.9405	0.214301	0.60583			283	12.8686	141	6.73197	0.934752
gma-miR1514a-3p	ATGCCTATTTTAAAATGAAAA	868		55	2.80842	56	2.76817	0.0208285	0.987666			83	3.47874	49	2.39953	0.535814	0.684473				62	2.87971	111	5.45147	-0.920725	0.40172			78	3.51434	114	4.78278	-0.444596	0.680076			43	1.89472	39	1.72385	0.136349	0.938067			20	0.909441	22	1.05038	-0.207858
gma-miR1514b-5p	TTCATTTTTAAAATAGACATTG	189		11	0.561685	14	0.692042	-0.3011				7	0.293388	10	0.4897	-0.739088					5	0.232234	13	0.638461	-1.45902				10	0.450556	17	0.713221	-0.662643				22	0.969392	21	0.928228	0.0626007				5	0.22736	2	0.095489	1.25157
gma-miR1514b-3p	ATGCCTATTTTAAAATGAAAA	817		54	2.75736	55	2.71874	0.0203515	0.988077			82	3.43683	48	2.35056	0.548074	0.680564				53	2.46168	105	5.1568	-1.06683	0.360098			66	2.97367	104	4.36324	-0.553154	0.633539			44	1.93878	38	1.67965	0.206991	0.906183			18	0.818497	22	1.05038	-0.359861
gma-miR1515a-5p	TCATTTTGCGTGCAATGATCTG	1789		109	5.56579	98	4.8443	0.200298	0.832173			167	6.99939	175	8.56974	-0.292022	0.701002				96	4.4589	120	5.89348	-0.402433	0.672419			137	6.17262	174	7.30003	-0.242019	0.768276			78	3.43693	88	3.88972	-0.178543	0.87672			99	4.50173	67	3.19888	0.492913
gma-miR1515a-3p	GATCACTCACGCAAAATGATG	0		0	0	0	0					0	0	0	0						0	0	0	0					0	0	0	0					0	0	0	0					0	0	0	0
gma-miR1516a-5p	TTTGGATACAAGTTATAAGCTCT	6584		351	17.9228	329	16.263	0.140207	0.780101			453	18.9864	469	22.9669	-0.274592	0.544135				295	13.7018	379	18.6136	-0.441988	0.395162			339	15.2739	339	14.2225	0.102892	0.849418			818	36.0437	699	30.8967	0.222295	0.532656			165	7.50289	183	8.73724	-0.219732
gma-miR1516a-3p	TCTCAAAAGAGCTTATGGCTT	19		1	0.0510622	0	0					0	0	1	0.04897						3	0.139341	1	0.0491124	1.50446				1	0.0450556	3	0.125863	-1.48207				3	0.13219	1	0.0442013	1.58045				0	0	1	0.0477445
gma-miR1518-5p	TGTAAAGTGAATATCATCGGCA	530		7	0.357436	10	0.494316	-0.467749				8	0.3353	6	0.29382	0.190522					18	0.836043	22	1.08047	-0.370012	0.890582			24	1.08133	15	0.629313	0.780964	0.792334			75	3.30474	97	4.28753	-0.375608	0.739985			1	0.045472	5	0.238723	-2.39228
gma-miR1518-3p
gma-miR1519-5p	ACTAAAGGATGACGTGACATGACA	1498		69	3.5233	38	1.8784	0.907421	0.519998			92	3.85595	71	3.47687	0.1493	0.896707				85	3.94798	97	4.7639	-0.271027	0.795322			119	5.36162	86	3.60806	0.571445	0.581297			127	5.59603	151	6.6744	-0.254234	0.768658			65	2.95568	41	1.95752	0.594461
gma-miR1519-3p	ATGGACACTTTAAGCACGATTTCT	339		14	0.714871	12	0.593179	0.269216				22	0.922076	16	0.78352	0.234916					13	0.603809	24	1.1787	-0.965028	0.740425			19	0.856057	30	1.25863	-0.556071	0.825817			24	1.05752	24	1.06083	-0.00451346	0.998557			15	0.682081	14	0.668423	0.029181
gma-miR1520a-5p	TTCTTATTGGATGATGACTGT	195		22	1.12337	12	0.593179	0.921293	0.757528			27	1.13164	27	1.32219	-0.224515	0.920935				6	0.278681	8	0.392899	-0.495543				9	0.405501	12	0.50345	-0.312146				13	0.572822	21	0.928228	-0.696391				8	0.363776	7	0.334212	0.12229
gma-miR1520a-3p
gma-miR1520b-5p
gma-miR1520b-3p	AATCAGAACATGACACGTGACAGT	2161		87	4.44242	83	4.10282	0.114728	0.913334			107	4.48464	80	3.9176	0.195024	0.854712				150	6.96703	193	9.47869	-0.444144	0.548999			272	12.2551	224	9.39774	0.383	0.549306			127	5.59603	178	7.86784	-0.491562	0.551983			40	1.81888	31	1.48008	0.297377
gma-miR1520c-5p
gma-miR1520c-3p	TGACATCCAATCAGAACATGACAC	5773		192	9.80395	180	8.89769	0.139933	0.838911			202	8.46633	133	6.51301	0.378414	0.626628				332	15.4204	378	18.5645	-0.267708	0.595691			486	21.897	435	18.2501	0.262833	0.570225			382	16.8322	557	24.6201	-0.548618	0.231603			101	4.59268	88	4.20152	0.128425
gma-miR1520d-5p	TATCACATGTCATGTTCTGATTGG	3		0	0	0	0					0	0	1	0.04897						0	0	1	0.0491124					0	0	1	0.0419542					0	0	0	0					0	0	0	0
gma-miR1520d-3p	AATCAGAACATGACACGTGACAAT	2013		80	4.08498	82	4.05339	0.0111998	0.99175			87	3.64639	84	4.11348	-0.173889	0.875937				149	6.92058	162	7.9562	-0.201187	0.796009			250	11.2639	159	6.67072	0.755793	0.291068			138	6.08073	160	7.07221	-0.217917	0.793358			31	1.40963	44	2.10076	-0.57559
gma-miR1520e-5p-1
gma-miR1520e-5p-2
gma-miR1520e-3p-2	TGACATCCAATCAGAACATGACAC	5606		189	9.65076	173	8.55167	0.174438	0.802805			194	8.13103	122	5.97434	0.44466	0.580606				327	15.1881	360	17.6805	-0.219211	0.669122			466	20.9959	419	17.5788	0.256272	0.587585			369	16.2593	541	23.9129	-0.556521	0.232579			101	4.59268	88	4.20152	0.128425
gma-miR1520e-3p-1	CAATAAGAACGTGACATATGACAG	466		18	0.91912	12	0.593179	0.631786				27	1.13164	29	1.42013	-0.327609	0.88204				15	0.696703	26	1.27692	-0.874054	0.745626			32	1.44178	26	1.09081	0.402452	0.856356			45	1.98285	60	2.65208	-0.419551	0.781686			16	0.727553	7	0.334212	1.12229
gma-miR1520f-5p
gma-miR1520f-3p	TCATTGACCAATCAGAACATGACA	3975		176	8.98696	166	8.20564	0.131216	0.855344			167	6.99939	157	7.68829	-0.135432	0.86269				295	13.7018	344	16.8947	-0.302199	0.570764			360	16.22	317	13.2995	0.286406	0.597812			294	12.9546	349	15.4263	-0.251924	0.649178			73	3.31946	68	3.24663	0.0320071
gma-miR1520g-5p	TGTCACGTGTCATGTTCTAATTGA	2		0	0	0	0					0	0	0	0						0	0	0	0					0	0	0	0					0	0	2	0.0884027					0	0	0	0
gma-miR1520g-3p	AATCAGAACATGACACGTGACAAT	2113		87	4.44242	90	4.44884	-0.00208589	0.998385			92	3.85595	86	4.21142	-0.127218	0.907005				157	7.29216	175	8.59466	-0.237096	0.75244			259	11.6694	172	7.21612	0.693436	0.318108			142	6.25698	167	7.38162	-0.238471	0.770092			37	1.68247	45	2.1485	-0.352754
gma-miR1520i-5p	GTTGACTATCACGTGTCACGTTCT	0		0	0	0	0					0	0	0	0						0	0	0	0					0	0	0	0					0	0	0	0					0	0	0	0
gma-miR1520i-3p	AACGTGACACGTGACGGTCAACAT	80		5	0.255311	4	0.197726	0.368752				3	0.125738	2	0.0979399	0.360447					4	0.185787	5	0.245562	-0.402433				6	0.270334	6	0.251725	0.102892				3	0.13219	9	0.397812	-1.58948				2	0.0909441	0	0
gma-miR1520j-5p	TGACTGTCACATGTCACGTTCTTA	3		0	0	0	0					0	0	0	0						1	0.0464469	0	0					0	0	0	0					0	0	0	0					0	0	0	0
gma-miR1520j-3p	AGAACGTGACACATGACAATCAAC	170		8	0.408498	4	0.197726	1.04682				14	0.586776	5	0.24485	1.26091					10	0.464469	19	0.933135	-1.0065				25	1.12639	14	0.587359	0.939393	0.753482			8	0.352506	11	0.486215	-0.463945				2	0.0909441	5	0.238723	-1.39228
gma-miR1520k-5p
gma-miR1520k-3p	TGACATCCAATCAGAACATGACAC	5773		192	9.80395	180	8.89769	0.139933	0.838911			202	8.46633	133	6.51301	0.378414	0.626628				332	15.4204	378	18.5645	-0.267708	0.595691			486	21.897	435	18.2501	0.262833	0.570225			382	16.8322	557	24.6201	-0.548618	0.231603			101	4.59268	88	4.20152	0.128425
gma-miR1520l-5p	GTCATATTCTGATTGGTCAAT	1		0	0	0	0					0	0	1	0.04897						0	0	0	0					0	0	0	0					0	0	0	0					0	0	0	0
gma-miR1520l-3p	TGACATTCAATCAGAACATGACAC	1749		48	2.45099	58	2.86703	-0.226195	0.87056			74	3.10153	48	2.35056	0.399976	0.770764				126	5.8523	143	7.02307	-0.263097	0.754729			192	8.65068	144	6.0414	0.517929	0.511578			125	5.50791	131	5.79037	-0.0721522	0.936282			34	1.54605	33	1.57557	-0.0272859
gma-miR1520m-5p	TGTTACGTGCCATGTTCTGATTGG	0		0	0	0	0					0	0	0	0						0	0	0	0					0	0	0	0					0	0	0	0					0	0	0	0
gma-miR1520m-3p	AATCAGAACATGACATGTGACAAT	223		7	0.357436	9	0.444884	-0.315746				17	0.712513	5	0.24485	1.54102					16	0.74315	10	0.491124	0.597567				26	1.17145	14	0.587359	0.995977	0.735414			15	0.660949	10	0.442013	0.580449				3	0.136416	2	0.095489	0.514608
gma-miR1520n-5p.1	TGTCATGTATTATGTTTTGATTGA	0
gma-miR1520n-5p.2	GTCATGTATTATGTTTTGATTGA	0		0	0	0	0					0	0	0	0						0	0	0	0					0	0	0	0					0	0	0	0					0	0	0	0
gma-miR1520n-3p.2	AATCAGAACATGACACGTGACAGT	1722		88	4.49348	89	4.39941	0.0305219	0.976369			119	4.98759	92	4.50524	0.146741	0.882659				186	8.63912	204	10.0189	-0.213772	0.756622			296	13.3365	238	9.9851	0.417528	0.497667			144	6.34511	189	8.35405	-0.396831	0.613714			41	1.86435	36	1.7188	0.117272
gma-miR1520n-3p.1	CAATCAGAACATGACACGTGACAG	691
gma-miR1520q-5p.1	TCATGATCTGATTAATTAATAAAA	0																			0	0	0	0					0	0	0	0													0	0	0	0
gma-miR1520q-5p.2	TCATGATCTGATTAATTAATA	0		0	0	0	0					0	0	0	0																						0	0	0	0
gma-miR1520q-3p.2	TTGACCAATCAGAACATGACA	462		63	3.21692	83	4.10282	-0.350936	0.761245			116	4.86186	68	3.32996	0.546003	0.616258																				71	3.12849							30	1.36416	31	1.48008	-0.11766
gma-miR1520q-3p.1	TTATTGACCAATCAGAACATGACA	642																			59	2.74036	80	3.92899	-0.51979	0.671157			88	3.96489	98	4.11151	-0.0523862	0.961593					122	5.39256	-0.785504	0.465508
gma-miR1520r-5p	CACGTGTCACATCCTGGTTGGACA	16		1	0.0510622	1	0.0494316	0.0468237				0	0	2	0.0979399						0	0	1	0.0491124					2	0.0901112	3	0.125863	-0.482071				2	0.0881265	0	0					0	0	0	0
gma-miR1520r-3p	TCCGATCAGAACATGACATGTGAC	379		14	0.714871	19	0.9392	-0.393749				17	0.712513	13	0.63661	0.162508					33	1.53275	22	1.08047	0.504457	0.817361			39	1.75717	36	1.51035	0.218369	0.907246			32	1.41002	29	1.28184	0.137506	0.948384			5	0.22736	6	0.286467	-0.333389
gma-miR1523-5p	TATGGGATAAATGTGAGCTCA	469		3	0.153187	10	0.494316	-1.69014				7	0.293388	14	0.68558	-1.22452					59	2.74036	93	4.56745	-0.737021	0.529355			45	2.0275	29	1.21667	0.736764	0.700449			22	0.969392	46	2.03326	-1.06864	0.602953			3	0.136416	4	0.190978	-0.485392
gma-miR1523-3p	AGCTCACATTTATTTCAAAATA	2		0	0	0	0					0	0	0	0						0	0	0	0					1	0.0450556	1	0.0419542	0.102892				0	0	0	0					0	0	0	0
gma-miR1523b-5p	ATTTTGAAATAAATGTGAGCTCGG	139		6	0.306373	9	0.444884	-0.538139				5	0.209563	6	0.29382	-0.48755					9	0.418022	19	0.933135	-1.15851				11	0.495612	10	0.419542	0.240396				16	0.705012	18	0.795624	-0.174438				1	0.045472	3	0.143234	-1.65532
gma-miR1523b-3p
gma-miR1524-5p	AACCACTTGTTTCCAATCATC	9		0	0	2	0.0988632					1	0.0419125	1	0.04897	-0.224515					1	0.0464469	0	0					0	0	1	0.0419542					1	0.0440633	0	0					0	0	1	0.0477445
gma-miR1524-3p	TTATTGGAAACAAGTGGTTTC	76		5	0.255311	3	0.148295	0.783789				8	0.3353	2	0.0979399	1.77548					1	0.0464469	3	0.147337	-1.66547				4	0.180222	8	0.335634	-0.897108				3	0.13219	11	0.486215	-1.87898				6	0.272832	2	0.095489	1.51461
gma-miR1526-5p	AAGTTGATCCGGATCTTCCGG	8		1	0.0510622	0	0					2	0.0838251	0	0						0	0	1	0.0491124					0	0	1	0.0419542					0	0	1	0.0442013					0	0	0	0
gma-miR1526-3p	AGAAGAGACTTTCGGATCAACTGA	95		9	0.45956	4	0.197726	1.21675				5	0.209563	3	0.14691	0.51245					6	0.278681	6	0.294674	-0.0805052				9	0.405501	12	0.50345	-0.312146				10	0.440633	6	0.265208	0.732452				0	0	1	0.0477445
gma-miR1531-5p.1	ATATGGACGAAGAGATAGGTAA	10536																			1524	70.785	1694	83.1963	-0.233076	0.318787			2186	98.4916	1988	83.4049	0.239868	0.264562
gma-miR1531-5p.2	TATGGACGAAGAGATAGGTAA	4328		704	35.9478	801	39.5947	-0.139403	0.677075			599	25.1056	566	27.717	-0.142761	0.722249																				634	27.9361	688	30.4105	-0.122439	0.748375			167	7.59383	169	8.06882	-0.0875298
gma-miR1531-3p.2	ACCAATCCCTTCGTCCATATG	13		3	0.153187	3	0.148295	0.0468237				3	0.125738	1	0.04897	1.36045																					2	0.0881265	1	0.0442013	0.995487				0	0	0	0
gma-miR1531-3p.1	ACCAATCCCTTCGTCCATATGG	19																			7	0.325128	2	0.0982247	1.72685				1	0.0450556	8	0.335634	-2.89711
gma-miR1532-5p
gma-miR1532-3p	AAACTGACACAGAACACGCTAAGC	186		4	0.204249	17	0.840337	-2.04064				12	0.502951	12	0.58764	-0.224515					11	0.510915	10	0.491124	0.0569983				22	0.991224	18	0.755175	0.392399				12	0.528759	24	1.06083	-1.00451	0.751562			5	0.22736	2	0.095489	1.25157
gma-miR1535a-5p	AGACATCACCACAAACAAGTC	166		5	0.255311	11	0.543748	-1.09068				15	0.628688	19	0.930429	-0.565552					9	0.418022	14	0.687573	-0.717935				6	0.270334	3	0.125863	1.10289				12	0.528759	17	0.751423	-0.507014				8	0.363776	5	0.238723	0.607717
gma-miR1535a-3p	CTTGTTTGTGGTGATGTCTAG	26328		1635	83.4868	1578	78.0031	0.0980171	0.667188			2349	98.4526	2516	123.208	-0.3236	0.0968887				1928	89.5495	1705	83.7366	0.0968281	0.659831			1231	55.4635	1687	70.7767	-0.351737	0.17437			1119	49.3068	1111	49.1077	0.00583776	0.984081			1564	71.1183	1147	54.7629	0.37702
gma-miR1535b-5p	CTTGTTTGTGGTGATGTCTAG	23452		1473	75.2147	1410	69.6985	0.109886	0.648069			2116	88.6869	2281	111.701	-0.332842	0.104635				1689	78.4487	1493	73.3248	0.09745	0.678605			1089	49.0656	1491	62.5537	-0.350384	0.203525			993	43.7548	974	43.0521	0.0233585	0.940278			1441	65.5252	1057	50.4659	0.37674
gma-miR1535b-3p	GGGAACTTATCCACAGCAAATT	0		0	0	0	0					0	0	0	0						0	0	0	0					0	0	0	0					0	0	0	0					0	0	0	0
gma-miR156a-5p	TGACAGAAGAGAGTGAGCAC	10584172		265223	13542.9	283746	14026	-0.0505705	0.00361688			406523	17038.4	382905	18750.8	-0.138165	1.38543e-19				306651	14243	201633	9902.67	0.524361	1.32327e-172			261116	11764.7	388366	16293.6	-0.469834	1.11148e-161			1539795	67848.4	1216892	53788.2	0.335024	0			741293	33708.1	576881	27542.9	0.291416
gma-miR156a-3p	GCTCACTTCTCTATCTGTCAGC	861		41	2.09355	44	2.17499	-0.0550559	0.972251			84	3.52065	79	3.86863	-0.135979	0.905455				47	2.183	21	1.03136	1.08177	0.582425			28	1.26156	12	0.50345	1.32528	0.660583			133	5.86041	109	4.81795	0.282585	0.762029			24	1.09133	29	1.38459	-0.343373
gma-miR156b-5p	TTGACAGAAGAGAGAGAGCAC	163036		714	36.4584	863	42.6595	-0.226613	0.488688			828	34.7036	624	30.5573	0.183569	0.610834				1623	75.3833	1501	73.7177	0.0322338	0.89192			878	39.5588	2270	95.236	-1.26751	1.25884e-06	**		32618	1437.26	23184	1024.76	0.488025	8.02426e-17			19104	868.698	14367	685.945	0.340761
gma-miR156b-3p	GCCCTCTCTTCCTCTGTCATCA	1		0	0	0	0					0	0	0	0						0	0	0	0					0	0	0	0					0	0	0	0					0	0	0	0
gma-miR156c-5p	TCTCTTTCCGTTTCTGAGCATGCA	0		0	0	0	0					0	0	0	0						0	0	0	0					0	0	0	0					0	0	0	0					0	0	0	0
gma-miR156c-3p	TTGACAGAAGATAGAGAGCAC	11850098		363772	18575	517891	25600.2	-0.46279	5.64137e-246			274274	11495.5	270264	13234.8	-0.203267	1.86685e-28				473079	21973	409871	20129.7	0.126406	2.5941e-19			360629	16248.4	449315	18850.6	-0.21432	6.66872e-44			1824072	80374.6	1683456	74411	0.111223	6.52778e-52			703446	31987.1	591054	28219.6	0.180795
gma-miR156d-5p	TTGACAGAAGATAGAGAGCAC	11850446		363782	18575.5	517893	25600.3	-0.462756	6.0741e-246			274272	11495.4	270254	13234.3	-0.203224	1.91868e-28				473123	21975.1	409937	20133	0.126308	2.74959e-19			360666	16250	449402	18854.3	-0.214451	5.83621e-44			1824056	80373.9	1683438	74410.2	0.111226	6.49764e-52			703445	31987.1	591040	28218.9	0.180827
gma-miR156d-3p	GCTCTCTATACTTCTGTCATC	573		21	1.07231	32	1.58181	-0.560859	0.795725			24	1.0059	39	1.90983	-0.924955	0.655662				40	1.85787	27	1.32603	0.486535	0.799767			18	0.811001	37	1.55231	-0.936636	0.694928			62	2.73192	67	2.96149	-0.116406	0.930336			18	0.818497	22	1.05038	-0.359861
gma-miR156e-5p	TTGACAGAAGATAGAGAGCAC	11820738		362528	18511.5	516177	25515.5	-0.46295	2.53723e-245			273193	11450.2	269136	13179.6	-0.20293	2.93882e-28				471364	21893.4	408293	20052.2	0.126732	2.44986e-19			358981	16174.1	447444	18772.2	-0.214908	5.99233e-44			1822820	80319.4	1680982	74301.6	0.112354	7.00318e-53			701491	31898.2	589474	28144.1	0.180642
gma-miR156e-3p	GCTCTCTAGTCTTCTGTCATC	14		0	0	0	0					2	0.0838251	0	0						3	0.139341	2	0.0982247	0.504457				3	0.135167	0	0					0	0	3	0.132604					0	0	1	0.0477445
gma-miR156f-5p	TTGACAGAAGAGAGAGAGCAC	163036		714	36.4584	863	42.6595	-0.226613	0.488688			828	34.7036	624	30.5573	0.183569	0.610834				1623	75.3833	1501	73.7177	0.0322338	0.89192			878	39.5588	2270	95.236	-1.26751	1.25884e-06	**		32618	1437.26	23184	1024.76	0.488025	8.02426e-17			19104	868.698	14367	685.945	0.340761
gma-miR156f-3p	GCTCTCTCTTCCTCTGTCATCA	0		0	0	0	0					0	0	0	0						0	0	0	0					0	0	0	0					0	0	0	0					0	0	0	0
gma-miR156g-5p	TTGACAGAAGATAGAGAGCAC	11850446		363782	18575.5	517893	25600.3	-0.462756	6.0741e-246			274272	11495.4	270254	13234.3	-0.203224	1.91868e-28				473123	21975.1	409937	20133	0.126308	2.74959e-19			360666	16250	449402	18854.3	-0.214451	5.83621e-44			1824056	80373.9	1683438	74410.2	0.111226	6.49764e-52			703445	31987.1	591040	28218.9	0.180827
gma-miR156g-3p	GCTCTCTATCTTCTGTCAATG	13		1	0.0510622	1	0.0494316	0.0468237				1	0.0419125	0	0						0	0	1	0.0491124					0	0	0	0					0	0	0	0					2	0.0909441	0	0
gma-miR156h-5p	TGACAGAAGAGAGTGAGCAC	11066266		286006	14604.1	305678	15110.1	-0.0491436	0.00332845			425463	17832.2	404858	19825.9	-0.152898	9.06273e-25				323381	15020	217464	10680.2	0.491953	3.7473e-162			275562	12415.6	418187	17544.7	-0.498879	6.63039e-194			1600317	70515.2	1275329	56371.2	0.322975	0			783546	35629.4	609125	29082.4	0.292925
gma-miR156h-3p	GCTCACTTCTCTTTCTGTCA	155		5	0.255311	12	0.593179	-1.21621				8	0.3353	3	0.14691	1.19052					7	0.325128	6	0.294674	0.141887				4	0.180222	7	0.293679	-0.704463				22	0.969392	14	0.618819	0.647563				2	0.0909441	3	0.143234	-0.655317
gma-miR156i-5p	TTGACAGAAGATAGAGAGCAC	11850446		363782	18575.5	517893	25600.3	-0.462756	6.0741e-246			274272	11495.4	270254	13234.3	-0.203224	1.91868e-28				473123	21975.1	409937	20133	0.126308	2.74959e-19			360666	16250	449402	18854.3	-0.214451	5.83621e-44			1824056	80373.9	1683438	74410.2	0.111226	6.49764e-52			703445	31987.1	591040	28218.9	0.180827
gma-miR156i-3p	GCTCTCTATACTTCTGTCATC	573		21	1.07231	32	1.58181	-0.560859	0.795725			24	1.0059	39	1.90983	-0.924955	0.655662				40	1.85787	27	1.32603	0.486535	0.799767			18	0.811001	37	1.55231	-0.936636	0.694928			62	2.73192	67	2.96149	-0.116406	0.930336			18	0.818497	22	1.05038	-0.359861
gma-miR156j-5p*	TTGACAGAAGATAGAGAGCAC	11850446		363782	18575.5	517893	25600.3	-0.462756	6.0741e-246			274272	11495.4	270254	13234.3	-0.203224	1.91868e-28				473123	21975.1	409937	20133	0.126308	2.74959e-19			360666	16250	449402	18854.3	-0.214451	5.83621e-44			1824056	80373.9	1683438	74410.2	0.111226	6.49764e-52			703445	31987.1	591040	28218.9	0.180827
gma-miR156j-3p	GCTCTCTAGTCTTCTTGTCAT	0		0	0	0	0					0	0	0	0						0	0	0	0					0	0	0	0					0	0	0	0					0	0	0	0
gma-miR156k-5p	TGACAGAAGAGAGTGAGCAC	11066266		286006	14604.1	305678	15110.1	-0.0491436	0.00332845			425463	17832.2	404858	19825.9	-0.152898	9.06273e-25				323381	15020	217464	10680.2	0.491953	3.7473e-162			275562	12415.6	418187	17544.7	-0.498879	6.63039e-194			1600317	70515.2	1275329	56371.2	0.322975	0			783546	35629.4	609125	29082.4	0.292925
gma-miR156k-3p	GCTCACTTCTCTTTCTGTCAAC	2878		99	5.05516	99	4.89373	0.0468237	0.96142			110	4.61038	114	5.58258	-0.276046	0.773084				158	7.3386	76	3.73254	0.975348	0.299423			44	1.98245	71	2.97875	-0.587424	0.687672			503	22.1638	285	12.5974	0.815083	0.10837			110	5.00193	120	5.72934	-0.195886
gma-miR156l-5p	TTGACAGAAGATAGAGAGCAC	11850446		363782	18575.5	517893	25600.3	-0.462756	6.0741e-246			274272	11495.4	270254	13234.3	-0.203224	1.91868e-28				473123	21975.1	409937	20133	0.126308	2.74959e-19			360666	16250	449402	18854.3	-0.214451	5.83621e-44			1824056	80373.9	1683438	74410.2	0.111226	6.49764e-52			703445	31987.1	591040	28218.9	0.180827
gma-miR156l-3p	GCTCTCTAAGCTTCTGTCATCC	313		0	0	0	0					0	0	0	0						0	0	0	0					0	0	1	0.0419542					96	4.23007	79	3.49191	0.276668	0.804647			17	0.773025	17	0.811657	-0.0703546
gma-miR156m-5p	TTGACAGAAGATAGAGAGCAC	11850446		363782	18575.5	517893	25600.3	-0.462756	6.0741e-246			274272	11495.4	270254	13234.3	-0.203224	1.91868e-28				473123	21975.1	409937	20133	0.126308	2.74959e-19			360666	16250	449402	18854.3	-0.214451	5.83621e-44			1824056	80373.9	1683438	74410.2	0.111226	6.49764e-52			703445	31987.1	591040	28218.9	0.180827
gma-miR156m-3p	GCTCTCTAGGCTTCTGTCATCC	611		2	0.102124	0	0					0	0	1	0.04897						1	0.0464469	1	0.0491124	-0.0805052				0	0	0	0					84	3.70131	180	7.95624	-1.10405	0.230665			15	0.682081	21	1.00263	-0.555781
gma-miR156n-5p	TGACAGAAGAGAGTGAGCAC	11061871		285898	14598.6	305548	15103.7	-0.0490748	0.00337921			425367	17828.2	404709	19818.6	-0.152692	1.06237e-24				323212	15012.2	217323	10673.2	0.492135	3.54263e-162			275454	12410.7	417948	17534.7	-0.49862	1.29762e-193			1599799	70492.4	1274902	56352.4	0.322991	0			783196	35613.5	608860	29069.7	0.292908
gma-miR156n-3p	GCTCACCACTCTTTCTGTCGGTT	279		9	0.45956	7	0.346021	0.409394				9	0.377213	13	0.63661	-0.75503					8	0.371575	6	0.294674	0.334532				8	0.360445	5	0.209771	0.780964				67	2.95224	37	1.63545	0.852122	0.58282			9	0.409248	8	0.381956	0.0995704
gma-miR156o-5p	TGACAGAAGAGAGTGAGCAC	11061871		285898	14598.6	305548	15103.7	-0.0490748	0.00337921			425367	17828.2	404709	19818.6	-0.152692	1.06237e-24				323212	15012.2	217323	10673.2	0.492135	3.54263e-162			275454	12410.7	417948	17534.7	-0.49862	1.29762e-193			1599799	70492.4	1274902	56352.4	0.322991	0			783196	35613.5	608860	29069.7	0.292908
gma-miR156o-3p	GCTCACTACTCTTTCTGTCGGTT	79232		562	28.697	767	37.914	-0.401833	0.262172			809	33.9072	607	29.7248	0.189928	0.603243				375	17.4176	416	20.4307	-0.230198	0.629379			647	29.151	405	16.9914	0.778736	0.0754452			15431	679.94	14194	627.394	0.116037	0.14627			6055	275.333	8127	388.02	-0.494951
gma-miR156p-5p	TTGACAGAAGAAAGGGAGCAC	35145		56	2.85949	59	2.91646	-0.0284644	0.982792			177	7.41852	132	6.46404	0.198696	0.805692				51	2.36879	51	2.50473	-0.0805052	0.956038			195	8.78585	149	6.25117	0.491054	0.528259			2825	124.479	3018	133.4	-0.0998554	0.579358			6850	311.484	3040	145.143	1.10168
gma-miR156p-3p	CGTGCTCTCTTTTCTTCCTGTCA	0		0	0	0	0					0	0	0	0						0	0	0	0					0	0	0	0					0	0	0	0					0	0	0	0
gma-miR156q-5p	TGACAGAAGAGAGTGAGCAC	10557133		263574	13458.7	282248	13952	-0.0519316	0.00288726			405826	17009.2	382427	18727.4	-0.138838	9.82883e-20				305465	14187.9	200772	9860.39	0.524944	2.73922e-172			262394	11822.3	391173	16411.3	-0.47318	6.06253e-165			1535414	67655.4	1213120	53621.5	0.335392	0			738781	33593.9	574474	27428	0.292551
gma-miR156q-3p	TGCTCTCTCTCTATCTGTCACC	8		0	0	0	0					1	0.0419125	1	0.04897	-0.224515					1	0.0464469	0	0					3	0.135167	2	0.0839084	0.687854				0	0	0	0					0	0	0	0
gma-miR156r-5p.1	GCTTTTTTCTCTTCTAGTTATAT	0		0	0	0	0					0	0	0	0						0	0	0	0					0	0	0	0													0	0	0	0
gma-miR156r-5p.2	GCTTTTTTCTCTTCTAGTTATA	0																																			0	0	0	0
gma-miR156r-3p.2	TGACAGAAGATAGAGAGCAT	1188																																			511	22.5163	561	24.7969	-0.139191	0.743223
gma-miR156r-3p.1	CTGACAGAAGATAGAGAGCAT	5868		248	12.6634	305	15.0766	-0.251645	0.653406			134	5.61628	236	11.5569	-1.04107	0.161713				190	8.8249	232	11.3941	-0.368631	0.578157			257	11.5793	629	26.3892	-1.1884	0.0165246	*										988	44.9264	296	14.1324	1.66856
gma-miR156s-5p	TGACAGAAGAGAGTGAGCAC	10557133		263574	13458.7	282248	13952	-0.0519316	0.00288726			405826	17009.2	382427	18727.4	-0.138838	9.82883e-20				305465	14187.9	200772	9860.39	0.524944	2.73922e-172			262394	11822.3	391173	16411.3	-0.47318	6.06253e-165			1535414	67655.4	1213120	53621.5	0.335392	0			738781	33593.9	574474	27428	0.292551
gma-miR156s-3p	GCTCATTCTCTATCTGTCACC	195		12	0.612747	14	0.692042	-0.175569				21	0.880163	33	1.61601	-0.876592	0.70224				27	1.25407	14	0.687573	0.867027	0.750283			23	1.03628	39	1.63621	-0.658948	0.760909			2	0.0881265	4	0.176805	-1.00451				0	0	0	0
gma-miR156t-5p	TTGACAGAAGAAAGGGAGCAC	35145		56	2.85949	59	2.91646	-0.0284644	0.982792			177	7.41852	132	6.46404	0.198696	0.805692				51	2.36879	51	2.50473	-0.0805052	0.956038			195	8.78585	149	6.25117	0.491054	0.528259			2825	124.479	3018	133.4	-0.0998554	0.579358			6850	311.484	3040	145.143	1.10168
gma-miR156t-3p	GCTCTCTTTTCTTGCTGTCAATC	0		0	0	0	0					0	0	0	0						0	0	0	0					0	0	0	0					0	0	0	0					0	0	0	0
gma-miR156v-5p	TGACAGAAGAGAGTGAGCAC	10582520		265086	13535.9	283599	14018.7	-0.0505683	0.00362707			406337	17030.6	382926	18751.9	-0.138904	8.95339e-20				306611	14241.1	201573	9899.73	0.524602	1.00291e-172			261083	11763.3	388493	16298.9	-0.470488	3.84655e-162			1539269	67825.2	1216677	53778.7	0.334786	0			741282	33707.6	576807	27539.4	0.291579
gma-miR156v-3p	GCTCACTCTCTATCTGTCACC	55		1	0.0510622	3	0.148295	-1.53814				11	0.461038	23	1.12631	-1.28865	0.691638				4	0.185787	1	0.0491124	1.91949				5	0.225278	7	0.293679	-0.382535				0	0	0	0					0	0	0	0
gma-miR156w-5p	GCTTACTCTCTATCTGTCATC	430		26	1.32762	41	2.0267	-0.610289	0.743324			111	4.65229	127	6.21919	-0.418784	0.651376				26	1.20762	20	0.982247	0.298006	0.903082			39	1.75717	39	1.63621	0.102892	0.955093			0	0	1	0.0442013					0	0	0	0
[truncated: 654 more rows]
[truncated: 16 more columns]
