# Supplementary material for: Elucidation of miRNAs-Mediated Responses to Low Nitrogen Stress by Deep Sequencing of Two Soybean Genotypes
Source: PLoS One. 2013 Jul 8;8(7):e67423. doi: 10.1371/journal.pone.0067423 (PMC3704600; doi:10.1371/journal.pone.0067423)
Supplement: Table S3 — Novel miRNAs identified in Glycine max . Novel miRNAs sequence in all libraries, characteristics of novel miRNAs identified and abundance of novel miRNAs. (XLS) [file pone.0067423.s005.xls]

## Sheet: Sheet1
Table S3: novel miRNAs identified in Glycine max sheet1:novel miRNAs sequence in all libraries ﹟:Pink indicates alternative use of the pre-miRNA 5’and 3’arms as mature miRNA source in different library §:ching indicates the miRNA* of unified most abundant sequence couldn't be distinguished from miRNA precursor to form miRNA::miRNA* pair that fit rules ※:violet indicates the miRNA* of unified most…
﹟new miRNA name	﹟unified new miRNA sequence	§new miRNA name	※unified new miRNA sequence and it's miRNA*	⊙new miRNA name	the unified most abundant sequence on 3p' and/or 5p' of a miRNA precursor in all libraries	★name of most abundant sequence	★the most abundant sequence on 3p' and/or 5p' of a miRNA precursor in all libraries	116RS	116RSC	116RL	116RLC	84RT	84RTC	84RC	84RCC	116ST	116STC	116SC	116SCC	84SS	84SSC	84SL	84SLC
novel-soy0001-3p	TCTCGGACCAGGCTTCATTCC	novel-soy0001-3p	TCTCGGACCAGGCTTCATTCC	novel-soy0001-3p	TCTCGGACCAGGCTTCATTCC	novel-soy0001-3p	TCTCGGACCAGGCTTCATTCC	TCTCGGACCAGGCTTCATTCC	TCTCGGACCAGGCTTCATTCC	TCTCGGACCAGGCTTCATTCC	TCTCGGACCAGGCTTCATTCC	TCTCGGACCAGGCTTCATTCC	TCTCGGACCAGGCTTCATTCC	TCTCGGACCAGGCTTCATTCC	TCTCGGACCAGGCTTCATTCC	TCTCGGACCAGGCTTCATTCC	TCTCGGACCAGGCTTCATTCC	TCTCGGACCAGGCTTCATTCC	TCTCGGACCAGGCTTCATTCC	TCTCGGACCAGGCTTCATTCC	TCTCGGACCAGGCTTCATTCC	TCTCGGACCAGGCTTCATTCC	TCTCGGACCAGGCTTCATTCC
novel-soy0001-5p*		novel-soy0001-5p*	AATGAAGTTTGATCCGAAATC	novel-soy0001-5p*	AATGAAGTTTGATCCGAAATC	novel-soy0001-5p	AATGAAGTTTGATCCGAAATC	AATGAAGTTTGATCCGAAATC	AATGAAGTTTGATCCGAAATC	AATGAAGTTTGATCCGAAATC	AATGAAGTTTGATCCGAAATC	AATGAAGTTTGATCCGAAATC	AATGAAGTTTGATCCGAAATC	AATGAAGTTTGATCCGAAATC	AATGAAGTTTGATCCGAAATC	AATGAAGTTTGATCCGAAATC	AATGAAGTTTGATCCGAAATC	AATGAAGTTTGATCCGAAATC	AATGAAGTTTGATCCGAAATC	AATGAAGTTTGATCCGAAATC	AATGAAGTTTGATCCGAAATC	AATGAAGTTTGATCCGAAATC	AATGAAGTTTGATCCGAAATC
novel-soy0002-3p	TCTGTATCAAATGAGTAGACAA	novel-soy0002-3p	TCTGTATCAAATGAGTAGACAA	novel-soy0002-3p	TCTGTATCAAATGAGTAGACAA	novel-soy0002-3p	TCTGTATCAAATGAGTAGACAA	TCTGTATCAAATGAGTAGACAA	TCTGTATCAAATGAGTAGACAA	TCTGTATCAAATGAGTAGACAA	TGTCTAAATATGGTGGTTGGA		TCTGTATCAAATGAGTAGACAA		TCTGTATCAAATGAGTAGACAA	TCTGTATCAAATGAGTAGACAA	TCTGTATCAAATGAGTAGACAA	TCTGTATCAAATGAGTAGACAA	TCTGTATCAAATGAGTAGACAA
novel-soy0002-5p*		novel-soy0002-5p*	TGTCTAAATATGGTGGTTGGAA	novel-soy0002-5p*		novel-soy0002-5p
novel-soy0003-3p*		novel-soy0003-3p*	GTCATTCAAGTTAACTGTCCACT	novel-soy0003-3p*		novel-soy0003-3p
novel-soy0003-5p	TGGATAGTGAAGTGCATGATAC	novel-soy0003-5p	TGGATAGTGAAGTGCATGATAC	novel-soy0003-5p	TGGATAGTGAAGTGCATGATAC	novel-soy0003-5p	TGGATAGTGAAGTGCATGATAC	TGGATAGTGAAGTGCATGATAC	TGGATAGTGAAGTGCATGATAC	TGGATAGTGAAGTGCATGATAC	TGGATAGTGAAGTGCATGATAC	TGGATAGTGAAGTGCATGATAC	TGGATAGTGAAGTGCATGATAC	TGGATAGTGAAGTGCATGATAC	TGGATAGTGAAGTGCATGATAC	TGGATAGTGAAGTGCATGATAC	TGGATAGTGAAGTGCATGATAC	TGGATAGTGAAGTGCATGATAC	TGGATAGTGAAGTGCATGATAC	TGGATAGTGAAGTGCATGATAC	TGGATAGTGAAGTGCATGATAC	TGGATAGTGAAGTGCATGATAC	TGGATAGTGAAGTGCATGATAC
novel-soy0004-3p*		novel-soy0004-3p*	AGACTTTCTTTTTCTTTGGT	novel-soy0004-3p*		novel-soy0004-3p
novel-soy0004-5p.1	TGAAGATGAGAGATTAGTCTGA	novel-soy0004-5p.1	TGAAGATGAGAGATTAGTCTGA	novel-soy0004-5p.1	TGAAGATGAGAGATTAGTCTGA	novel-soy0004-5p	TGAAGATGAGAGATTAGTCTGA	TGAAGATGAGAGATTAGTCTGA	TGAAGATGAGAGATTAGTCTGA	TGAAGATGAGAGATTAGTCTGA	TGAAGATGAGAGATTAGTCTGA					TGAAGATGAGAGATTAGTCTGA	TGAAGATGAGAGATTAGTCTGA	TGAAGATGAGAGATTAGTCTGA	TGAAGATGAGAGATTAGTCTGA	TGAAGATGAGAGATTAGTCTGA	TGAAGATGAGAGATTAGTCTGA	TGAAGATGAGAGATTAGTCTGA	TGAAGATGAGAGATTAGTCTGA
novel-soy0004-5p.2		novel-soy0004-5p.2	TTGAAGATGAGAGATTAGTCTGA	novel-soy0004-5p.2	TTGAAGATGAGAGATTAGTCTGA	novel-soy0004-5p	TTGAAGATGAGAGATTAGTCTGA					TTGAAGATGAGAGATTAGTCTGA	TTGAAGATGAGAGATTAGTCTGA	TTGAAGATGAGAGATTAGTCTGA	TTGAAGATGAGAGATTAGTCTGA
novel-soy0005-3p*		novel-soy0005-3p*	AACTTGTTTCAGTTTTGCATG	novel-soy0005-3p*		novel-soy0005-3p
novel-soy0005-5p	CGCAGAACTGAAACAAGTTGA	novel-soy0005-5p	CGCAGAACTGAAACAAGTTGA	novel-soy0005-5p	CGCAGAACTGAAACAAGTTGA	novel-soy0005-5p	CGCAGAACTGAAACAAGTTGA		CGCAGAACTGAAACAAGTTGA	CGCAGAACTGAAACAAGTTGA	CGCAGAACTGAAACAAGTTGA	CGCAGAACTGAAACAAGTTGA	CGCAGAACTGAAACAAGTTGA	CGCAGAACTGAAACAAGTTGA	CGCAGAACTGAAACAAGTTGA	CGCAGAACTGAAACAAGTTGA	CGCAGAACTGAAACAAGTTGA	CGCAGAACTGAAACAAGTTGA	CGCAGAACTGAAACAAGTTGA	CGCAGAACTGAAACAAGTTGA	CGCAGAACTGAAACAAGTTGA	CGCAGAACTGAAACAAGTTGA	CGCAGAACTGAAACAAGTTGA
novel-soy0006-3p	AGCAAGACATCCTTTCTCACT	novel-soy0006-3p	AGCAAGACATCCTTTCTCACT	novel-soy0006-3p	AGCAAGACATCCTTTCTCACT	novel-soy0006-3p	AGCAAGACATCCTTTCTCACT	AGCAAGACATCCTTTCTCACT	AGCAAGACATCCTTTCTCACT	AGCAAGACATCCTTTCTCACT	AGCAAGACATCCTTTCTCACT	AGCAAGACATCCTTTCTCACT	AGCAAGACATCCTTTCTCACT	AGCAAGACATCCTTTCTCACT	AGCAAGACATCCTTTCTCACT	AGCAAGACATCCTTTCTCACT	AGCAAGACATCCTTTCTCACT	AGCAAGACATCCTTTCTCACT	AGCAAGACATCCTTTCTCACT	AGCAAGACATCCTTTCTCACT	AGCAAGACATCCTTTCTCACT	AGCAAGACATCCTTTCTCACT	AGCAAGACATCCTTTCTCACT
novel-soy0006-5p*		novel-soy0006-5p*	TGAGCTAAGGATGACTTGCCGG	novel-soy0006-5p*	TGAGCTAAGGATGACTTGCCGG	novel-soy0006-5p	TGAGCTAAGGATGACTTGCCGG	TGAGCTAAGGATGACTTGCCGG	TGAGCTAAGGATGACTTGCCGG	TGAGCTAAGGATGACTTGCCG	TGAGCTAAGGATGACTTGCCGG	TGAGCTAAGGATGACTTGCCGG	TGAGCTAAGGATGACTTGCCGG	TGAGCTAAGGATGACTTGCCGG	TGAGCTAAGGATGACTTGCCGG	TGAGCTAAGGATGACTTGCCGG	TGAGCTAAGGATGACTTGCCGG	TGAGCTAAGGATGACTTGCCGG	TGAGCTAAGGATGACTTGCCGG	TGAGCTAAGGATGACTTGCCGG	TGAGCTAAGGATGACTTGCCGG	TGAGCTAAGGATGACTTGCCGG	TGAGCTAAGGATGACTTGCCGG
novel-soy0007-3p	AGGGGCAAACAAGCAAAGATA	novel-soy0007-3p	AGGGGCAAACAAGCAAAGATA	novel-soy0007-3p	AGGGGCAAACAAGCAAAGATA	novel-soy0007-3p	AGGGGCAAACAAGCAAAGATA	AGGGGCAAACAAGCAAAGATA	AGGGGCAAACAAGCAAAGATA	AGGGGCAAACAAGCAAAGATA	AGGGGCAAACAAGCAAAGATA	AGGGGCAAACAAGCAAAGATA	AGGGGCAAACAAGCAAAGATA	AGGGGCAAACAAGCAAAGATA	AGGGGCAAACAAGCAAAGATA	AGGGGCAAACAAGCAAAGATA	AGGGGCAAACAAGCAAAGATA	AGGGGCAAACAAGCAAAGATA	AGGGGCAAACAAGCAAAGATA	AGGGGCAAACAAGCAAAGATA	AGGGGCAAACAAGCAAAGATA	AGGGGCAAACAAGCAAAGATA	AGGGGCAAACAAGCAAAGATA
novel-soy0007-5p*		novel-soy0007-5p*	TCTTTCCTTGTTTGCCCCTCT	novel-soy0007-5p*		novel-soy0007-5p
novel-soy0008-3p*		novel-soy0008-3p*	TCCAAGGATGAAGTTATGGGT	novel-soy0008-3p*		novel-soy0008-3p
novel-soy0008-5p	ATAAACTTCATCATTGGACCC	novel-soy0008-5p	ATAAACTTCATCATTGGACCC	novel-soy0008-5p	ATAAACTTCATCATTGGACCC	novel-soy0008-5p	ATAAACTTCATCATTGGACCC	ATAAACTTCATCATTGGACCC	ATAAACTTCATCATTGGACCC	ATAAACTTCATCATTGGACCC	ATAAACTTCATCATTGGACCC	ATAAACTTCATCATTGGACCC	ATAAACTTCATCATTGGACCC	ATAAACTTCATCATTGGACCC	ATAAACTTCATCATTGGACCC	ATAAACTTCATCATTGGACCC	ATAAACTTCATCATTGGACCC	ATAAACTTCATCATTGGACCC	ATAAACTTCATCATTGGACCC	ATAAACTTCATCATTGGACCC	ATAAACTTCATCATTGGACCC	ATAAACTTCATCATTGGACCC	ATAAACTTCATCATTGGACCC
novel-soy0009-3p*		novel-soy0009-3p*	CTTCATCTTGATATGTCGGGA	novel-soy0009-3p*		novel-soy0009-3p
novel-soy0009-5p	CCACATTGTCGAAGTAGAGGAA	novel-soy0009-5p	CCACATTGTCGAAGTAGAGGAA	novel-soy0009-5p	CCACATTGTCGAAGTAGAGGAA	novel-soy0009-5p	CCACATTGTCGAAGTAGAGGAA	CCACATTGTCGAAGTAGAGGAA		CCACATTGTCGAAGTAGAGGAA		CCACATTGTCGAAGTAGAGGAA	CCACATTGTCGAAGTAGAGGAA	CCACATTGTCGAAGTAGAGGAA	CCACATTGTCGAAGTAGAGGAA	CCACATTGTCGAAGTAGAGGAA	CCACATTGTCGAAGTAGAGGAA			CCACATTGTCGAAGTAGAGGAA	CCACATTGTCGAAGTAGAGGAA	CCACATTGTCGAAGTAGAGGAA	CCACATTGTCGAAGTAGAGGAA
						novel-soy0009-5p	CCACATTGTCGAAGTAGAGGA				CCACATTGTCGAAGTAGAGGA
novel-soy0010-3p	TAATACAGAATTCGGAGACAAC	novel-soy0010-3p	TAATACAGAATTCGGAGACAAC	novel-soy0010-3p	TAATACAGAATTCGGAGACAAC	novel-soy0010-3p	TAATACAGAATTCGGAGACAAC	TAATACAGAATTCGGAGACAAC	TAATACAGAATTCGGAGACAAC	TAATACAGAATTCGGAGACAAC	TAATACAGAATTCGGAGACAAC	TAATACAGAATTCGGAGACAAC	TAATACAGAATTCGGAGACAAC	TAATACAGAATTCGGAGACAAC	TAATACAGAATTCGGAGACAAC	TAATACAGAATTCGGAGACAAC	TAATACAGAATTCGGAGACAAC	TAATACAGAATTCGGAGACAAC	TAATACAGAATTCGGAGACAAC	TAATACAGAATTCGGAGACAAC	TAATACAGAATTCGGAGACAAC	TAATACAGAATTCGGAGACAAC	TAATACAGAATTCGGAGACAAC
novel-soy0010-5p*		novel-soy0010-5p*	TGTCTTCAAATTCTGTATTACC	novel-soy0010-5p*		novel-soy0010-5p
novel-soy0011-3p*		novel-soy0011-3p*	GATAGAATTGCCCTCATGTAG	novel-soy0011-3p*		novel-soy0011-3p
novel-soy0011-5p	ATACAAGTGACAATTAAATCTG	novel-soy0011-5p	ATACAAGTGACAATTAAATCTG	novel-soy0011-5p	ATACAAGTGACAATTAAATCTG	novel-soy0011-5p	ATACAAGTGACAATTAAATCTG	ATACAAGTGACAATTAAATCTG	ATACAAGTGACAATTAAATCTG	ATACAAGTGACAATTAAATCTG	ATACAAGTGACAATTAAATCTG	ATACAAGTGACAATTAAATCTG	ATACAAGTGACAATTAAATCTG	ATACAAGTGACAATTAAATCTG	ATACAAGTGACAATTAAATCTG	ATACAAGTGACAATTAAATCTG	ATACAAGTGACAATTAAATCTG		ATACAAGTGACAATTAAATCTG	ATACAAGTGACAATTAAATCTG	ATACAAGTGACAATTAAATCTG	ATACAAGTGACAATTAAATCTG
						novel-soy0011-5p	TACAAGTGACAATTAAATCTGA																TACAAGTGACAATTAAATCTGA
						novel-soy0011-5p	TGACAATTAAATCTGAATCAAG											TGACAATTAAATCTGAATCAAG
novel-soy0012-3p	ATGAATGGTGAAGATGAAGAG	novel-soy0012-3p	ATGAATGGTGAAGATGAAGAG	novel-soy0012-3p	ATGAATGGTGAAGATGAAGAG	novel-soy0012-3p	ATGAATGGTGAAGATGAAGAG	ATGAATGGTGAAGATGAAGAG	ATGAATGGTGAAGATGAAGAG	ATGAATGGTGAAGATGAAGAG	ATGAATGGTGAAGATGAAGAG	ATGAATGGTGAAGATGAAGAG	ATGAATGGTGAAGATGAAGAG	ATGAATGGTGAAGATGAAGAG	ATGAATGGTGAAGATGAAGAG	ATGAATGGTGAAGATGAAGAG	ATGAATGGTGAAGATGAAGAG	ATGAATGGTGAAGATGAAGAG	ATGAATGGTGAAGATGAAGAG	ATGAATGGTGAAGATGAAGAG	ATGAATGGTGAAGATGAAGAG	ATGAATGGTGAAGATGAAGAG	ATGAATGGTGAAGATGAAGAG
novel-soy0012-5p*		novel-soy0012-5p*	CTTGATCTTCACTATTCATTT	novel-soy0012-5p*		novel-soy0012-5p
novel-soy0013-3p*		novel-soy0013-3p*	CTTGTGTCCTACTTCTCCAGC	novel-soy0013-3p*		novel-soy0013-3p
novel-soy0013-5p	TGGAGAAGCAGGGCACATGCT	novel-soy0013-5p	TGGAGAAGCAGGGCACATGCT	novel-soy0013-5p	TGGAGAAGCAGGGCACATGCT	novel-soy0013-5p	TGGAGAAGCAGGGCACATGCT	TGGAGAAGCAGGGCACATGCT	TGGAGAAGCAGGGCACATGCT	TGGAGAAGCAGGGCACATGCT	TGGAGAAGCAGGGCACATGCT	TGGAGAAGCAGGGCACATGCT	TGGAGAAGCAGGGCACATGCT	TGGAGAAGCAGGGCACATGCT	TGGAGAAGCAGGGCACATGCT						TGGAGAAGCAGGGCACATGCT
novel-soy0014-3p	TCCTAAAGCATGTAGAAGATT	novel-soy0014-3p	TCCTAAAGCATGTAGAAGATT	novel-soy0014-3p	TCCTAAAGCATGTAGAAGATT	novel-soy0014-3p	TCCTAAAGCATGTAGAAGATT	TCCTAAAGCATGTAGAAGATT	TCCTAAAGCATGTAGAAGATT	TCCTAAAGCATGTAGAAGATT	TCCTAAAGCATGTAGAAGATT	TCCTAAAGCATGTAGAAGATT	TCCTAAAGCATGTAGAAGATT	TCCTAAAGCATGTAGAAGATT	TCCTAAAGCATGTAGAAGATT	TCCTAAAGCATGTAGAAGATT	TCCTAAAGCATGTAGAAGATT	TCCTAAAGCATGTAGAAGATT	TCCTAAAGCATGTAGAAGATT	TCCTAAAGCATGTAGAAGATT	TCCTAAAGCATGTAGAAGATT	TCCTAAAGCATGTAGAAGATT	TCCTAAAGCATGTAGAAGATT
novel-soy0014-5p*		novel-soy0014-5p*	TCTTCTACATGCTTTAGGATA	novel-soy0014-5p*		novel-soy0014-5p
novel-soy0015-3p*		novel-soy0015-3p*	CAAGCCGAACAAAGTCCTTCA	novel-soy0015-3p*		novel-soy0015-3p
novel-soy0015-5p	TCTGAAGGACTTTGTTCGGCTT	novel-soy0015-5p	TCTGAAGGACTTTGTTCGGCTT	novel-soy0015-5p	TCTGAAGGACTTTGTTCGGCTT	novel-soy0015-5p	TCTGAAGGACTTTGTTCGGCTT	TCTGAAGGACTTTGTTCGGCTT	TCTGAAGGACTTTGTTCGGCTT	TCTGAAGGACTTTGTTCGGCTT	TCTGAAGGACTTTGTTCGGCTT	TCTGAAGGACTTTGTTCGGCTT	TCTGAAGGACTTTGTTCGGCTT	TCTGAAGGACTTTGTTCGGCTT	TCTGAAGGACTTTGTTCGGCTT		TCTGAAGGACTTTGTTCGGCTT		TCTGAAGGACTTTGTTCGGCTT	TCTGAAGGACTTTGTTCGGCTT	TCTGAAGGACTTTGTTCGGCTT	TCTGAAGGACTTTGTTCGGCTT	TCTGAAGGACTTTGTTCGGCTT
						novel-soy0015-5p	TCTGAAGGACTTTGTTCGGCT									TCTGAAGGACTTTGTTCGGCT		TCTGAAGGACTTTGTTCGGCT
novel-soy0016-3p.1	TATGATTTATACATGATTTAGGAC	novel-soy0016-3p.1	TATGATTTATACATGATTTAGGAC	novel-soy0016-3p.1	TATGATTTATACATGATTTAGGAC	novel-soy0016-3p	TATGATTTATACATGATTTAGGAC					TATGATTTATACATGATTTAGGAC	TATGATTTATACATGATTTAGGAC	TATGATTTATACATGATTTAGGAC	TATGATTTATACATGATTTAGGAC						TATGATTTATACATGATTTAGGAC
novel-soy0016-3p.2	TGATTTATACATGATTTAGGAC	novel-soy0016-3p.2	TGATTTATACATGATTTAGGAC	novel-soy0016-3p.2	TGATTTATACATGATTTAGGAC	novel-soy0016-3p	TGATTTATACATGATTTAGGAC	TGATTTATACATGATTTAGGAC	TGATTTATACATGATTTAGGAC	TGATTTATACATGATTTAGGAC	TGATTTATACATGATTTAGGAC					TGATTTATACATGATTTAGGAC	TGATTTATACATGATTTAGGAC	TGATTTATACATGATTTAGGAC	TGATTTATACATGATTTAGGAC	TGATTTATACATGATTTAGGAC		TGATTTATACATGATTTAGGAC	TGATTTATACATGATTTAGGAC
novel-soy0016-5p*		novel-soy0016-5p*	TTGAATCGGTGGAGTTTTCAC	novel-soy0016-5p*		novel-soy0016-5p
						novel-soy0017-3p	ATTGGATGGAATCAGGATGGAG																ATTGGATGGAATCAGGATGGAG
novel-soy0017-3p.1	TATTGGATGGAATCAGGATGGA	novel-soy0017-3p.1	TATTGGATGGAATCAGGATGGA	novel-soy0017-3p.1	TATTGGATGGAATCAGGATGGA	novel-soy0017-3p	TATTGGATGGAATCAGGATGGA	TATTGGATGGAATCAGGATGGA	TATTGGATGGAATCAGGATGGA	TATTGGATGGAATCAGGATGGA	TATTGGATGGAATCAGGATGGA					TATTGGATGGAATCAGGATGGA	TATTGGATGGAATCAGGATGGA	TATTGGATGGAATCAGGATGGA	TATTGGATGGAATCAGGATGGA
novel-soy0017-3p.2	TATTGGATGGAATCAGGATGGAG	novel-soy0017-3p.2	TATTGGATGGAATCAGGATGGAG	novel-soy0017-3p.2	TATTGGATGGAATCAGGATGGAG	novel-soy0017-3p	TATTGGATGGAATCAGGATGGAG					TATTGGATGGAATCAGGATGGAG	TATTGGATGGAATCAGGATGGAG	TATTGGATGGAATCAGGATGGAG	TATTGGATGGAATCAGGATGGAG					TATTGGATGGAATCAGGATGGAG	TATTGGATGGAATCAGGATGGAG	TATTGGATGGAATCAGGATGGAG
novel-soy0017-5p*		novel-soy0017-5p*	CCATCTTGATTTCGTCCAATAT	novel-soy0017-5p*		novel-soy0017-5p
						novel-soy0018-3p	AAGGCAGAACGATATGTACGC				AAGGCAGAACGATATGTACGC
novel-soy0018-3p	AAGGCAGAACGATATGTACGCAGA	novel-soy0018-3p	AAGGCAGAACGATATGTACGCAGA	novel-soy0018-3p	AAGGCAGAACGATATGTACGCAGA	novel-soy0018-3p	AAGGCAGAACGATATGTACGCAGA	AAGGCAGAACGATATGTACGCAGA	AAGGCAGAACGATATGTACGCAGA	AAGGCAGAACGATATGTACGCAGA		AAGGCAGAACGATATGTACGCAGA	AAGGCAGAACGATATGTACGCAGA	AAGGCAGAACGATATGTACGCAGA	AAGGCAGAACGATATGTACGCAGA	AAGGCAGAACGATATGTACGCAGA	AAGGCAGAACGATATGTACGCAGA	AAGGCAGAACGATATGTACGCAGA	AAGGCAGAACGATATGTACGCAGA	AAGGCAGAACGATATGTACGCAGA	AAGGCAGAACGATATGTACGCAGA	AAGGCAGAACGATATGTACGCAGA	AAGGCAGAACGATATGTACGCAGA
novel-soy0018-5p*		novel-soy0018-5p*	ATACATATCGTGTTGCCAAGC	novel-soy0018-5p*	ATACATATCGTGTTGCCAAGC	novel-soy0018-5p	ATACATATCGTGTTGCCAAGC	ATACATATCGTGTTGCCAAGC	ATACATATCGTGTTGCCAAGC	ATACATATCGTGTTGCCAAGC	ATACATATCGTGTTGCCAAGC	ATACATATCGTGTTGCCAAGC	ATACATATCGTGTTGCCAAGC	ATACATATCGTGTTGCCAAGC	ATACATATCGTGTTGCCAAGC	ATACATATCGTGTTGCCAAGC	ATACATATCGTGTTGCCAAGC	ATACATATCGTGTTGCCAAGC	ATACATATCGTGTTGCCAAGC	ATACATATCGTGTTGCCAAGC	ATACATATCGTGTTGCCAAGC	ATACATATCGTGTTGCCAAGC	ATACATATCGTGTTGCCAAGC
						novel-soy0019-3p	TTTATTGGATAATGAAGATGAA		TTTATTGGATAATGAAGATGAA
novel-soy0019-3p	TTTTATTGGATAATGAAGATGA	novel-soy0019-3p	TTTTATTGGATAATGAAGATGA	novel-soy0019-3p	TTTTATTGGATAATGAAGATGA	novel-soy0019-3p	TTTTATTGGATAATGAAGATGA	TTTTATTGGATAATGAAGATGA		TTTTATTGGATAATGAAGATGA	TTTTATTGGATAATGAAGATGA	TTTTATTGGATAATGAAGATGA	TTTTATTGGATAATGAAGATGA	TTTTATTGGATAATGAAGATGA	TTTTATTGGATAATGAAGATGA	TTTTATTGGATAATGAAGATGA	TTTTATTGGATAATGAAGATGA			TTTTATTGGATAATGAAGATGA	TTTTATTGGATAATGAAGATGA	TTTTATTGGATAATGAAGATGA	TTTTATTGGATAATGAAGATGA
novel-soy0019-5p.1	TTTTGCAGGATCAATGACATC	novel-soy0019-5p.1	TTTTGCAGGATCAATGACATC	novel-soy0019-5p.1	TTTTGCAGGATCAATGACATC	novel-soy0019-5p	TTTTGCAGGATCAATGACATC			TTTTGCAGGATCAATGACATC		TTTTGCAGGATCAATGACATC		TTTTGCAGGATCAATGACATC					TTTTGCAGGATCAATGACATC			TTTTGCAGGATCAATGACATC	TTTTGCAGGATCAATGACATC
novel-soy0019-5p2	TTTTGCAGGATCAATGACATCT	novel-soy0019-5p2	TTTTGCAGGATCAATGACATCT	novel-soy0019-5p.2	TTTTGCAGGATCAATGACATCT	novel-soy0019-5p	TTTTGCAGGATCAATGACATCT		TTTTGCAGGATCAATGACATCT				TTTTGCAGGATCAATGACATCT		TTTTGCAGGATCAATGACATCT	TTTTGCAGGATCAATGACATCT	TTTTGCAGGATCAATGACATCT	TTTTGCAGGATCAATGACATCT		TTTTGCAGGATCAATGACATCT	TTTTGCAGGATCAATGACATCT
						novel-soy0019-5p	TTATTTTGCAGGATCAATGACA	TTATTTTGCAGGATCAATGACA
						novel-soy0019-5p	TTATTTTGCAGGATCAATGACATC				TTATTTTGCAGGATCAATGACATC
						novel-soy0020-3p	GGCAAGTCATCCTGTGGTTATAT											GGCAAGTCATCCTGTGGTTATAT
						novel-soy0020-3p	GGCAAGTCATCCTGTGGTTATA		GGCAAGTCATCCTGTGGTTATA	GGCAAGTCATCCTGTGGTTATA									GGCAAGTCATCCTGTGGTTATA				GGCAAGTCATCCTGTGGTTATA
novel-soy0020-3p*	GGCAAGTCATCCTGTGGTTAT	novel-soy0020-3p*	GGCAAGTCATCCTGTGGTTAT	novel-soy0020-3p*	GGCAAGTCATCCTGTGGTTAT	novel-soy0020-3p	GGCAAGTCATCCTGTGGTTAT	GGCAAGTCATCCTGTGGTTAT			GGCAAGTCATCCTGTGGTTAT	GGCAAGTCATCCTGTGGTTAT	GGCAAGTCATCCTGTGGTTAT	GGCAAGTCATCCTGTGGTTAT	GGCAAGTCATCCTGTGGTTAT	GGCAAGTCATCCTGTGGTTAT	GGCAAGTCATCCTGTGGTTAT			GGCAAGTCATCCTGTGGTTAT	GGCAAGTCATCCTGTGGTTAT	GGCAAGTCATCCTGTGGTTAT
novel-soy0020-5p	AAGCCAAGGATGACTTGCAGG	novel-soy0020-5p	AAGCCAAGGATGACTTGCAGG	novel-soy0020-5p	AAGCCAAGGATGACTTGCAGG	novel-soy0020-5p	AAGCCAAGGATGACTTGCAGG	AAGCCAAGGATGACTTGCAGG	AAGCCAAGGATGACTTGCAGG	AAGCCAAGGATGACTTGCAGG	AAGCCAAGGATGACTTGCAGG	AAGCCAAGGATGACTTGCAGG	AAGCCAAGGATGACTTGCAGG	AAGCCAAGGATGACTTGCAGG	AAGCCAAGGATGACTTGCAGG	AAGCCAAGGATGACTTGCAGG	AAGCCAAGGATGACTTGCAGG		AAGCCAAGGATGACTTGCAGG	AAGCCAAGGATGACTTGCAGG	AAGCCAAGGATGACTTGCAGG		AAGCCAAGGATGACTTGCAGG
						novel-soy0020-5p	AAGCCAAGGATGACTTGCAGGCAT											AAGCCAAGGATGACTTGCAGGCAT
						novel-soy0021-3p	TGAAGTGTTTGGGGGAACTC				TGAAGTGTTTGGGGGAACTC
novel-soy0021-3p	TCATCTTGTAAGTTTAACACA	novel-soy0021-3p	TCATCTTGTAAGTTTAACACA	novel-soy0021-3p	TCATCTTGTAAGTTTAACACA	novel-soy0021-3p	TCATCTTGTAAGTTTAACACA									TCATCTTGTAAGTTTAACACA	TCATCTTGTAAGTTTAACACA	TCATCTTGTAAGTTTAACACA	TCATCTTGTAAGTTTAACACA	TCATCTTGTAAGTTTAACACA		TCATCTTGTAAGTTTAACACA	TCATCTTGTAAGTTTAACACA
novel-soy0021-5p*		novel-soy0021-5p*	TGTTAAACTTGCAAGATGACA	novel-soy0021-5p*	TGTTAAACTTGCAAGATGACA	novel-soy0021-5p	TGTTAAACTTGCAAGATGACA		TGTTAAACTTGCAAGATGACA				TGTTAAACTTGCAAGATGACA			TGTTAAACTTGCAAGATGACA	TGTTAAACTTGCAAGATGACA	TGTTAAACTTGCAAGATGACA	TGTTAAACTTGCAAGATGACA	TGTTAAACTTGCAAGATGACA	TGTTAAACTTGCAAGATGACA	TGTTAAACTTGCAAGATGACA	TGTTAAACTTGCAAGATGACA
						novel-soy0021-5p	TTTCCCTGAACACTTCATTAG				TTTCCCTGAACACTTCATTAG
						novel-soy0022-3p	TGTAAGTCCATATGTGCTCTCT			TGTAAGTCCATATGTGCTCTCT	TGTAAGTCCATATGTGCTCT	TGTAAGTCCATATGTGCTCTCT				TGTAAGTCCATATGTGCTCT			TGTAAGTCCATATGTGCTCTCT	TGTAAGTCCATATGTGCTCTCT	TGTAAGTCCATATGTGCTCT	TGTAAGTCCATATGTGCTCTCT
novel-soy0022-3p	TGTAAGTCCATATGTGCTCTC	novel-soy0022-3p	TGTAAGTCCATATGTGCTCTC	novel-soy0022-3p	TGTAAGTCCATATGTGCTCTC	novel-soy0022-3p	TGTAAGTCCATATGTGCTCTC	TGTAAGTCCATATGTGCTCTC	TGTAAGTCCATATGTGCTCTC				TGTAAGTCCATATGTGCTCTC	TGTAAGTCCATATGTGCTCTC	TGTAAGTCCATATGTGCTCTC		TGTAAGTCCATATGTGCTCTC	TGTAAGTCCATATGTGCTCTC					TGTAAGTCCATATGTGCTCTC
novel-soy0022-5p*		novel-soy0022-5p*	AGGCGCGTATGGACTTACGACC	novel-soy0022-5p*		novel-soy0022-5p
						novel-soy0023-3p	AATACAAGGGATCAAACATTTAAG													AATACAAGGGATCAAACATTTAAG
						novel-soy0023-3p	TACAAGGGATCAAACATTTAA			TACAAGGGATCAAACATTTAA
novel-soy0023-3p*	ACAAGGGATCAAACATTTAAG	novel-soy0023-3p*	ACAAGGGATCAAACATTTAAG	novel-soy0023-3p*	ACAAGGGATCAAACATTTAAG	novel-soy0023-3p	ACAAGGGATCAAACATTTAAG	ACAAGGGATCAAACATTTAAG	ACAAGGGATCAAACATTTAAG		ACAAGGGATCAAACATTTAAG	ACAAGGGATCAAACATTTAAG	ACAAGGGATCAAACATTTAAG	ACAAGGGATCAAACATTTAAG	ACAAGGGATCAAACATTTAAG	ACAAGGGATCAAACATTTAAG	ACAAGGGATCAAACATTTAAG	ACAAGGGATCAAACATTTAAG	ACAAGGGATCAAACATTTAAG		ACAAGGGATCAAACATTTAAG	ACAAGGGATCAAACATTTAAG
novel-soy0023-5p	TAAACGTTTGATCCCTTGTAT	novel-soy0023-5p	TAAACGTTTGATCCCTTGTAT	novel-soy0023-5p	TAAACGTTTGATCCCTTGTAT	novel-soy0023-5p	TAAACGTTTGATCCCTTGTAT	TAAACGTTTGATCCCTTGTAT	TAAACGTTTGATCCCTTGTAT	TAAACGTTTGATCCCTTGTAT	TAAACGTTTGATCCCTTGTAT	TAAACGTTTGATCCCTTGTAT	TAAACGTTTGATCCCTTGTAT	TAAACGTTTGATCCCTTGTAT	TAAACGTTTGATCCCTTGTAT	TAAACGTTTGATCCCTTGTAT	TAAACGTTTGATCCCTTGTAT	TAAACGTTTGATCCCTTGTAT	TAAACGTTTGATCCCTTGTAT		TAAACGTTTGATCCCTTGTAT	TAAACGTTTGATCCCTTGTAT
novel-soy0024-3p	TTCATCGATGAAGGCAAACAA	novel-soy0024-3p	TTCATCGATGAAGGCAAACAA	novel-soy0024-3p	TTCATCGATGAAGGCAAACAA	novel-soy0024-3p	TTCATCGATGAAGGCAAACAA	TTCATCGATGAAGGCAAACAA	TTCATCGATGAAGGCAAACAA	TTCATCGATGAAGGCAAACAA	TTCATCGATGAAGGCAAACAA	TTCATCGATGAAGGCAAACAA	TTCATCGATGAAGGCAAACAA		TTCATCGATGAAGGCAAACAA	TTCATCGATGAAGGCAAACAA	TTCATCGATGAAGGCAAACAA	TTCATCGATGAAGGCAAACAA	TTCATCGATGAAGGCAAACAA	TTCATCGATGAAGGCAAACAA	TTCATCGATGAAGGCAAACAA	TTCATCGATGAAGGCAAACAA	TTCATCGATGAAGGCAAACAA
novel-soy0024-5p	TTGCTTACATCGGTCGAATAG	novel-soy0024-5p	TTGCTTACATCGGTCGAATAG	novel-soy0024-5p	TTGCTTACATCGGTCGAATAG	novel-soy0024-5p	TTGCTTACATCGGTCGAATAG	TTGCTTACATCGGTCGAATAG	TTGCTTACATCGGTCGAATAG	TTGCTTACATCGGTCGAATAG	TTGCTTACATCGGTCGAATAG	TTGCTTACATCGGTCGAATAG	TTGCTTACATCGGTCGAATAG	TTGCTTACATCGGTCGAATAG	TTGCTTACATCGGTCGAATAG	TTGCTTACATCGGTCGAATAG	TTGCTTACATCGGTCGAATAG	TTGCTTACATCGGTCGAATAG	TTGCTTACATCGGTCGAATAG	TTGCTTACATCGGTCGAATAG	TTGCTTACATCGGTCGAATAG	TTGCTTACATCGGTCGAATAG	TTGCTTACATCGGTCGAATAG
						novel-soy0025-3p	ATACAGATTATCTCATCCTTT												ATACAGATTATCTCATCCTTT
novel-soy0025-3p	CTCCTTGGGATACAGATTATC	novel-soy0025-3p	CTCCTTGGGATACAGATTATC	novel-soy0025-3p	CTCCTTGGGATACAGATTATC	novel-soy0025-3p	CTCCTTGGGATACAGATTATC	CTCCTTGGGATACAGATTATC	CTCCTTGGGATACAGATTATC	CTCCTTGGGATACAGATTATC	CTCCTTGGGATACAGATTATC	CTCCTTGGGATACAGATTATC	CTCCTTGGGATACAGATTATC	CTCCTTGGGATACAGATTATC	CTCCTTGGGATACAGATTATC	CTCCTTGGGATACAGATTATC	CTCCTTGGGATACAGATTATC	CTCCTTGGGATACAGATTATC		CTCCTTGGGATACAGATTATC	CTCCTTGGGATACAGATTATC	CTCCTTGGGATACAGATTATC	CTCCTTGGGATACAGATTATC
novel-soy0025-5p	TAATCTGCATCCTGAGGTGTA	novel-soy0025-5p	TAATCTGCATCCTGAGGTGTA	novel-soy0025-5p	TAATCTGCATCCTGAGGTGTA	novel-soy0025-5p	TAATCTGCATCCTGAGGTGTA	TAATCTGCATCCTGAGGTGTA	TAATCTGCATCCTGAGGTGTA	TAATCTGCATCCTGAGGTGTA	TAATCTGCATCCTGAGGTGTA	TAATCTGCATCCTGAGGTGTA	TAATCTGCATCCTGAGGTGTA	TAATCTGCATCCTGAGGTGTA	TAATCTGCATCCTGAGGTGTA	TAATCTGCATCCTGAGGTGTA	TAATCTGCATCCTGAGGTGTA	TAATCTGCATCCTGAGGTGTA	TAATCTGCATCCTGAGGTGTA	TAATCTGCATCCTGAGGTGTA	TAATCTGCATCCTGAGGTGTA	TAATCTGCATCCTGAGGTGTA	TAATCTGCATCCTGAGGTGTA
						novel-soy0026-3p	TGAAGTGTTTGGGGGAACTCT		TGAAGTGTTTGGGGGAACTCT			TGAAGTGTTTGGGGGAACTCT	TGAAGTGTTTGGGGGAACTCT			TGAAGTGTTTGGGGGAACTCT	TGAAGTGTTTGGGGGAACTCT			TGAAGTGTTTGGGGGAACTCT
						novel-soy0026-3p	TGAAGTGTTTGGGGGAACTC	TGAAGTGTTTGGGGGAACTC		TGAAGTGTTTGGGGGAACTC				TGAAGTGTTTGGGGGAACTC	TGAAGTGTTTGGGGGAACTC
novel-soy0026-3p	TTGAAGTGTTTGGGGGAACTC	novel-soy0026-3p	TTGAAGTGTTTGGGGGAACTC	novel-soy0026-3p	TTGAAGTGTTTGGGGGAACTC	novel-soy0026-3p	TTGAAGTGTTTGGGGGAACTC											TTGAAGTGTTTGGGGGAACTC	TTGAAGTGTTTGGGGGAACTC		TTGAAGTGTTTGGGGGAACTC	TTGAAGTGTTTGGGGGAACTC	TTGAAGTGTTTGGGGGAACTC
novel-soy0026-5p*	ATTTCCCTGAACACTTCATT	novel-soy0026-5p*	ATTTCCCTGAACACTTCATT	novel-soy0026-5p*	ATTTCCCTGAACACTTCATT	novel-soy0026-5p	ATTTCCCTGAACACTTCATT	ATTTCCCTGAACACTTCATT	ATTTCCCTGAACACTTCATT			ATTTCCCTGAACACTTCATT	ATTTCCCTGAACACTTCATT			ATTTCCCTGAACACTTCATT	ATTTCCCTGAACACTTCATT	ATTTCCCTGAACACTTCATT			ATTTCCCTGAACACTTCATT		ATTTCCCTGAACACTTCATT
						novel-soy0026-5p	TTTCCCTGAACACTTCATTAG							TTTCCCTGAACACTTCATTAG	TTTCCCTGAACACTTCATTAG				TTTCCCTGAACACTTCATTAG			TTTCCCTGAACACTTCATTAG
						novel-soy0026-5p	ATTTCCCTGAACACTTCATTA			ATTTCCCTGAACACTTCATTA										ATTTCCCTGAACACTTCATTA
novel-soy0027-3p	TCAATCCTGGAAGAACCGGCG	novel-soy0027-3p	TCAATCCTGGAAGAACCGGCG	novel-soy0027-3p	TCAATCCTGGAAGAACCGGCG	novel-soy0027-3p	TCAATCCTGGAAGAACCGGCG	TCAATCCTGGAAGAACCGGCG	TCAATCCTGGAAGAACCGGCG	TCAATCCTGGAAGAACCGGCG	TCAATCCTGGAAGAACCGGCG	TCAATCCTGGAAGAACCGGCG	TCAATCCTGGAAGAACCGGCG	TCAATCCTGGAAGAACCGGCG	TCAATCCTGGAAGAACCGGCG	TCAATCCTGGAAGAACCGGCG	TCAATCCTGGAAGAACCGGCG	TCAATCCTGGAAGAACCGGCG	TCAATCCTGGAAGAACCGGCG	TCAATCCTGGAAGAACCGGCG	TCAATCCTGGAAGAACCGGCG	TCAATCCTGGAAGAACCGGCG	TCAATCCTGGAAGAACCGGCG
novel-soy0027-5p*		novel-soy0027-5p*	CCGGTTCTTCCAGGATTGATG	novel-soy0027-5p*		novel-soy0027-5p
						novel-soy0028-3p	TACAGATCTTTGGAAACAGGC		TACAGATCTTTGGAAACAGGC		TACAGATCTTTGGAAACAGGC
novel-soy0028-3p	TTACAGATCTTTGGAAACAGGC	novel-soy0028-3p	TTACAGATCTTTGGAAACAGGC	novel-soy0028-3p	TTACAGATCTTTGGAAACAGGC	novel-soy0028-3p	TTACAGATCTTTGGAAACAGGC	TTACAGATCTTTGGAAACAGGC		TTACAGATCTTTGGAAACAGGC		TTACAGATCTTTGGAAACAGGC	TTACAGATCTTTGGAAACAGGC	TTACAGATCTTTGGAAACAGGC	TTACAGATCTTTGGAAACAGGC	TTACAGATCTTTGGAAACAGGC	TTACAGATCTTTGGAAACAGGC	TTACAGATCTTTGGAAACAGGC	TTACAGATCTTTGGAAACAGGC	TTACAGATCTTTGGAAACAGGC	TTACAGATCTTTGGAAACAGGC	TTACAGATCTTTGGAAACAGGC	TTACAGATCTTTGGAAACAGGC
novel-soy0028-5p*		novel-soy0028-5p*	CTGTTTCAAAGATTTGTACAG	novel-soy0028-5p*		novel-soy0028-5p
novel-soy0029-3p	CGGATTATGGTATATGTTCTT	novel-soy0029-3p	CGGATTATGGTATATGTTCTT	novel-soy0029-3p	CGGATTATGGTATATGTTCTT	novel-soy0029-3p	CGGATTATGGTATATGTTCTT	CGGATTATGGTATATGTTCTT	CGGATTATGGTATATGTTCTT	CGGATTATGGTATATGTTCTT	CGGATTATGGTATATGTTCTT	CGGATTATGGTATATGTTCTT	CGGATTATGGTATATGTTCTT	CGGATTATGGTATATGTTCTT	CGGATTATGGTATATGTTCTT	CGGATTATGGTATATGTTCTT	CGGATTATGGTATATGTTCTT	CGGATTATGGTATATGTTCTT	CGGATTATGGTATATGTTCTT	CGGATTATGGTATATGTTCTT	CGGATTATGGTATATGTTCTT	CGGATTATGGTATATGTTCTT	CGGATTATGGTATATGTTCTT
novel-soy0029-5p*		novel-soy0029-5p*	GAACATAAACCCTAACCCGGA	novel-soy0029-5p*		novel-soy0029-5p
						novel-soy0030-3p	TGAAAATGTTTAAGGATTGAA								TGAAAATGTTTAAGGATTGAA
novel-soy0030-3p	TTGAAAATGTTTAAGGATTGA	novel-soy0030-3p	TTGAAAATGTTTAAGGATTGA	novel-soy0030-3p	TTGAAAATGTTTAAGGATTGA	novel-soy0030-3p	TTGAAAATGTTTAAGGATTGA	TTGAAAATGTTTAAGGATTGA	TTGAAAATGTTTAAGGATTGA	TTGAAAATGTTTAAGGATTGA	TTGAAAATGTTTAAGGATTGA	TTGAAAATGTTTAAGGATTGA	TTGAAAATGTTTAAGGATTGA	TTGAAAATGTTTAAGGATTGA		TTGAAAATGTTTAAGGATTGA	TTGAAAATGTTTAAGGATTGA	TTGAAAATGTTTAAGGATTGA	TTGAAAATGTTTAAGGATTGA	TTGAAAATGTTTAAGGATTGA	TTGAAAATGTTTAAGGATTGA	TTGAAAATGTTTAAGGATTGA	TTGAAAATGTTTAAGGATTGA
novel-soy0030-5p*		novel-soy0030-5p*	TTCAGTCCTTAAACATTTTCA	novel-soy0030-5p*		novel-soy0030-5p
novel-soy0031-3p*		novel-soy0031-3p*	TTTGATATCACTGTCCAAGATA	novel-soy0031-3p*		novel-soy0031-3p
novel-soy0031-5p	TCTTGGGACAGAGGTATCAATAC	novel-soy0031-5p	TCTTGGGACAGAGGTATCAATAC	novel-soy0031-5p	TCTTGGGACAGAGGTATCAATAC	novel-soy0031-5p	TCTTGGGACAGAGGTATCAATAC	TCTTGGGACAGAGGTATCAATAC	TCTTGGGACAGAGGTATCAATAC	TCTTGGGACAGAGGTATCAATAC	TCTTGGGACAGAGGTATCAATAC	TCTTGGGACAGAGGTATCAATAC	TCTTGGGACAGAGGTATCAATAC	TCTTGGGACAGAGGTATCAATAC	TCTTGGGACAGAGGTATCAATAC	TCTTGGGACAGAGGTATCAATAC	TCTTGGGACAGAGGTATCAATAC	TCTTGGGACAGAGGTATCAATAC	TCTTGGGACAGAGGTATCAATAC	TCTTGGGACAGAGGTATCAATAC	TCTTGGGACAGAGGTATCAATAC	TCTTGGGACAGAGGTATCAATAC	TCTTGGGACAGAGGTATCAATAC
novel-soy0032-3p*		novel-soy0032-3p*	CAGGTTGCATGCTTTCCTTAT	novel-soy0032-3p*		novel-soy0032-3p
novel-soy0032-5p	TAAGGAAAGCATGCAACCTGC	novel-soy0032-5p	TAAGGAAAGCATGCAACCTGC	novel-soy0032-5p	TAAGGAAAGCATGCAACCTGC	novel-soy0032-5p	TAAGGAAAGCATGCAACCTGC	TAAGGAAAGCATGCAACCTGC	TAAGGAAAGCATGCAACCTGC	TAAGGAAAGCATGCAACCTGC	TAAGGAAAGCATGCAACCTGC					TAAGGAAAGCATGCAACCTGC	TAAGGAAAGCATGCAACCTGC	TAAGGAAAGCATGCAACCTGC	TAAGGAAAGCATGCAACCTGC
						novel-soy0032-5p	CATAAGGAAAGCATGCAACCTGCT							CATAAGGAAAGCATGCAACCTGCT
						novel-soy0032-5p	CCATAAGGAAAGCATGCAACCTGC					CCATAAGGAAAGCATGCAACCTGC
						novel-soy0032-5p	AGGAAAGCATGCAACCTGCTGCAT													AGGAAAGCATGCAACCTGCTGCAT
novel-soy0033-3p*		novel-soy0033-3p*	TACGACCATCTTAGAATGT	novel-soy0033-3p*		novel-soy0033-3p
novel-soy0033-5p	ATATTCTAAGACGGTCGTAGC	novel-soy0033-5p	ATATTCTAAGACGGTCGTAGC	novel-soy0033-5p	ATATTCTAAGACGGTCGTAGC	novel-soy0033-5p	ATATTCTAAGACGGTCGTAGC	ATATTCTAAGACGGTCGTAGC	ATATTCTAAGACGGTCGTAGC	ATATTCTAAGACGGTCGTAGC	ATATTCTAAGACGGTCGTAGC	ATATTCTAAGACGGTCGTAGC	ATATTCTAAGACGGTCGTAGC	ATATTCTAAGACGGTCGTAGC	ATATTCTAAGACGGTCGTAGC	ATATTCTAAGACGGTCGTAGC	ATATTCTAAGACGGTCGTAGC	ATATTCTAAGACGGTCGTAGC	ATATTCTAAGACGGTCGTAGC	ATATTCTAAGACGGTCGTAGC	ATATTCTAAGACGGTCGTAGC		ATATTCTAAGACGGTCGTAGC
						novel-soy0033-5p	TATTCTAAGACGGTCGTAGCA															TATTCTAAGACGGTCGTAGCA
novel-soy0034-3p*		novel-soy0034-3p*	CGAGATCAAGACGACATAGTAT	novel-soy0034-3p*		novel-soy0034-3p
novel-soy0034-5p	GATAGTATGCTGTCTAAATCTCGG	novel-soy0034-5p	GATAGTATGCTGTCTAAATCTCGG	novel-soy0034-5p	GATAGTATGCTGTCTAAATCTCGG	novel-soy0034-5p	GATAGTATGCTGTCTAAATCTCGG	GATAGTATGCTGTCTAAATCTCGG	GATAGTATGCTGTCTAAATCTCGG	GATAGTATGCTGTCTAAATCTCGG	GATAGTATGCTGTCTAAATCTCGG	GATAGTATGCTGTCTAAATCTCGG	GATAGTATGCTGTCTAAATCTCGG	GATAGTATGCTGTCTAAATCTCGG	GATAGTATGCTGTCTAAATCTCGG	GATAGTATGCTGTCTAAATCTCGG	GATAGTATGCTGTCTAAATCTCGG	GATAGTATGCTGTCTAAATCTCGG	GATAGTATGCTGTCTAAATCTCGG	GATAGTATGCTGTCTAAATCTCGG	GATAGTATGCTGTCTAAATCTCGG	GATAGTATGCTGTCTAAATCTCGG	GATAGTATGCTGTCTAAATCTCGG
novel-soy0035-3p	TGAAGGAGGGAAGCTTGACAT	novel-soy0035-3p	TGAAGGAGGGAAGCTTGACAT	novel-soy0035-3p	TGAAGGAGGGAAGCTTGACAT	novel-soy0035-3p	TGAAGGAGGGAAGCTTGACAT	TGAAGGAGGGAAGCTTGACAT	TGAAGGAGGGAAGCTTGACAT	TGAAGGAGGGAAGCTTGACAT	TGAAGGAGGGAAGCTTGACAT	TGAAGGAGGGAAGCTTGACAT	TGAAGGAGGGAAGCTTGACAT	TGAAGGAGGGAAGCTTGACAT	TGAAGGAGGGAAGCTTGACAT	TGAAGGAGGGAAGCTTGACAT	TGAAGGAGGGAAGCTTGACAT	TGAAGGAGGGAAGCTTGACAT	TGAAGGAGGGAAGCTTGACAT	TGAAGGAGGGAAGCTTGACAT	TGAAGGAGGGAAGCTTGACAT	TGAAGGAGGGAAGCTTGACAT	TGAAGGAGGGAAGCTTGACAT
novel-soy0035-5p*		novel-soy0035-5p*	GTCAAGCTTCCCTCCTTCACA	novel-soy0035-5p*		novel-soy0035-5p
						novel-soy0036-3p	TTTTGAAAATTGTGGGATGAA											TTTTGAAAATTGTGGGATGAA				TTTTGAAAATTGTGGGATGAA
novel-soy0036-3p	TTGAAAATTGTGGGATGAAAT	novel-soy0036-3p	TTGAAAATTGTGGGATGAAAT	novel-soy0036-3p	TTGAAAATTGTGGGATGAAAT	novel-soy0036-3p	TTGAAAATTGTGGGATGAAAT	TTGAAAATTGTGGGATGAAAT	TTGAAAATTGTGGGATGAAAT	TTGAAAATTGTGGGATGAAAT	TTGAAAATTGTGGGATGAAAT	TTGAAAATTGTGGGATGAAAT	TTGAAAATTGTGGGATGAAAT	TTGAAAATTGTGGGATGAAAT	TTGAAAATTGTGGGATGAAAT	TTGAAAATTGTGGGATGAAAT	TTGAAAATTGTGGGATGAAAT		TTGAAAATTGTGGGATGAAAT	TTGAAAATTGTGGGATGAAAT	TTGAAAATTGTGGGATGAAAT		TTGAAAATTGTGGGATGAAAT
novel-soy0036-5p*		novel-soy0036-5p*	TAGGTCCCATAATTTTCAAAA	novel-soy0036-5p*		novel-soy0036-5p
						novel-soy0037-3p	CTTTTAATATATCAGGGACTTGGA							CTTTTAATATATCAGGGACTTGGA
novel-soy0037-3p	TTTTAATATATCAGGGACTTG	novel-soy0037-3p	TTTTAATATATCAGGGACTTG	novel-soy0037-3p	TTTTAATATATCAGGGACTTG	novel-soy0037-3p	TTTTAATATATCAGGGACTTG	TTTTAATATATCAGGGACTTG	TTTTAATATATCAGGGACTTG	TTTTAATATATCAGGGACTTG	TTTTAATATATCAGGGACTTG	TTTTAATATATCAGGGACTTG	TTTTAATATATCAGGGACTTG		TTTTAATATATCAGGGACTTG	TTTTAATATATCAGGGACTTG	TTTTAATATATCAGGGACTTG	TTTTAATATATCAGGGACTTG	TTTTAATATATCAGGGACTTG	TTTTAATATATCAGGGACTTG	TTTTAATATATCAGGGACTTG	TTTTAATATATCAGGGACTTG	TTTTAATATATCAGGGACTTG
novel-soy0037-5p*		novel-soy0037-5p*	AGTCTCTAATATATTAAAAGT	novel-soy0037-5p*		novel-soy0037-5p
novel-soy0038-3p	TTAGCTTCTTTCACCTTTCCC	novel-soy0038-3p	TTAGCTTCTTTCACCTTTCCC	novel-soy0038-3p	TTAGCTTCTTTCACCTTTCCC	novel-soy0038-3p	TTAGCTTCTTTCACCTTTCCC	TTAGCTTCTTTCACCTTTCCC	TTAGCTTCTTTCACCTTTCCC	TTAGCTTCTTTCACCTTTCCC	TTAGCTTCTTTCACCTTTCCC	TTAGCTTCTTTCACCTTTCCC	TTAGCTTCTTTCACCTTTCCC	TTAGCTTCTTTCACCTTTCCC	TTAGCTTCTTTCACCTTTCCC	TTAGCTTCTTTCACCTTTCCC	TTAGCTTCTTTCACCTTTCCC	TTAGCTTCTTTCACCTTTCCC	TTAGCTTCTTTCACCTTTCCC	TTAGCTTCTTTCACCTTTCCC	TTAGCTTCTTTCACCTTTCCC	TTAGCTTCTTTCACCTTTCCC	TTAGCTTCTTTCACCTTTCCC
novel-soy0038-5p*	GAGAGGTGAAGGAAGCTAATC	novel-soy0038-5p*	GAGAGGTGAAGGAAGCTAATC	novel-soy0038-5p*	GAGAGGTGAAGGAAGCTAATC	novel-soy0038-5p	GAGAGGTGAAGGAAGCTAATC	GAGAGGTGAAGGAAGCTAATC	GAGAGGTGAAGGAAGCTAATC	GAGAGGTGAAGGAAGCTAATC	GAGAGGTGAAGGAAGCTAATC					GAGAGGTGAAGGAAGCTAATC					GAGAGGTGAAGGAAGCTAATC
						novel-soy0038-5p	TGAGAGGTGAAGGAAGCTAAT					TGAGAGGTGAAGGAAGCTAAT	TGAGAGGTGAAGGAAGCTAAT	TGAGAGGTGAAGGAAGCTAAT	TGAGAGGTGAAGGAAGCTAAT		TGAGAGGTGAAGGAAGCTAAT	TGAGAGGTGAAGGAAGCTAAT	TGAGAGGTGAAGGAAGCTAAT	TGAGAGGTGAAGGAAGCTAAT		TGAGAGGTGAAGGAAGCTAAT
						novel-soy0039-3p	TTCGAGACTGGAGGGAGTATAAG												TTCGAGACTGGAGGGAGTATAAG
novel-soy0039-3p	TTCGAGACTGGAGGGAGTATA	novel-soy0039-3p	TTCGAGACTGGAGGGAGTATA	novel-soy0039-3p	TTCGAGACTGGAGGGAGTATA	novel-soy0039-3p	TTCGAGACTGGAGGGAGTATA	TTCGAGACTGGAGGGAGTATA	TTCGAGACTGGAGGGAGTATA	TTCGAGACTGGAGGGAGTATA	TTCGAGACTGGAGGGAGTATA	TTCGAGACTGGAGGGAGTATA	TTCGAGACTGGAGGGAGTATA	TTCGAGACTGGAGGGAGTATA	TTCGAGACTGGAGGGAGTATA	TTCGAGACTGGAGGGAGTATA	TTCGAGACTGGAGGGAGTATA	TTCGAGACTGGAGGGAGTATA		TTCGAGACTGGAGGGAGTATA	TTCGAGACTGGAGGGAGTATA	TTCGAGACTGGAGGGAGTATA	TTCGAGACTGGAGGGAGTATA
novel-soy0039-5p*		novel-soy0039-5p*	TACTCCCTCTGGTCTCGAATA	novel-soy0039-5p*	TACTCCCTCTGGTCTCGAATA	novel-soy0039-5p	TACTCCCTCTGGTCTCGAATA	TACTCCCTCTGGTCTCGAATA	TACTCCCTCTGGTCTCGAATA	TACTCCCTCTGGTCTCGAATA	TACTCCCTCTGGTCTCGAATA	TACTCCCTCTGGTCTCGAATA	TACTCCCTCTGGTCTCGAATA	TACTCCCTCTGGTCTCGAATA	TACTCCCTCTGGTCTCGAATA	TACTCCCTCTGGTCTCGAATA	TACTCCCTCTGGTCTCGAATA	TACTCCCTCTGGTCTCGAATA		TACTCCCTCTGGTCTCGAATA	TACTCCCTCTGGTCTCGAATA	TACTCCCTCTGGTCTCGAATA	TACTCCCTCTGGTCTCGAATA
novel-soy0040-3p*	TTCTTGATCCATGCTTCCAGT	novel-soy0040-3p*	TTCTTGATCCATGCTTCCAGT	novel-soy0040-3p*	TTCTTGATCCATGCTTCCAGT	novel-soy0040-3p	TTCTTGATCCATGCTTCCAGT		GGAGCATGGATCAAGAGGCTG	TTCTTGATCCATGCTTCCAGT	TTCTTGATCCATGCTTCCAGT	TTCTTGATCCATGCTTCCAGT	TTCTTGATCCATGCTTCCAGT	TTCTTGATCCATGCTTCCAGT	TTCTTGATCCATGCTTCCAGT	TTCTTGATCCATGCTTCCAGT	TTCTTGATCCATGCTTCCAGT	TTCTTGATCCATGCTTCCAGT	TTCTTGATCCATGCTTCCAGT	TTCTTGATCCATGCTTCCAGT	TTCTTGATCCATGCTTCCAGT	TTCTTGATCCATGCTTCCAGT	TTCTTGATCCATGCTTCCAGT
novel-soy0040-5p	GGAGCATGGATCAAGAGGCTG	novel-soy0040-5p	GGAGCATGGATCAAGAGGCTG	novel-soy0040-5p	GGAGCATGGATCAAGAGGCTG	novel-soy0040-5p	GGAGCATGGATCAAGAGGCTG	GGAGCATGGATCAAGAGGCTG	TTCTTGATCCATGCTTCCAGT	GGAGCATGGATCAAGAGGCTG	GGAGCATGGATCAAGAGGCTG	GGAGCATGGATCAAGAGGCTG	GGAGCATGGATCAAGAGGCTG	GGAGCATGGATCAAGAGGCTG	GGAGCATGGATCAAGAGGCTG	GGAGCATGGATCAAGAGGCTG	GGAGCATGGATCAAGAGGCTG	GGAGCATGGATCAAGAGGCTG	GGAGCATGGATCAAGAGGCTG	GGAGCATGGATCAAGAGGCTG	GGAGCATGGATCAAGAGGCTG	GGAGCATGGATCAAGAGGCTG	GGAGCATGGATCAAGAGGCTG
novel-soy0041-3p*		novel-soy0041-3p*	AGCCATCTTCCAGATCTGAAG	novel-soy0041-3p*		novel-soy0041-3p
novel-soy0041-5p	TCAGGTTGGAAATGATGGCCA	novel-soy0041-5p	TCAGGTTGGAAATGATGGCCA	novel-soy0041-5p	TCAGGTTGGAAATGATGGCCA	novel-soy0041-5p	TCAGGTTGGAAATGATGGCCA	TCAGGTTGGAAATGATGGCCA	TCAGGTTGGAAATGATGGCCA	TCAGGTTGGAAATGATGGCCA	TCAGGTTGGAAATGATGGCCA	TCAGGTTGGAAATGATGGCCA	TCAGGTTGGAAATGATGGCCA	TCAGGTTGGAAATGATGGCCA	TCAGGTTGGAAATGATGGCCA	TCAGGTTGGAAATGATGGCCA	TCAGGTTGGAAATGATGGCCA	TCAGGTTGGAAATGATGGCCA	TCAGGTTGGAAATGATGGCCA	TCAGGTTGGAAATGATGGCCA	TCAGGTTGGAAATGATGGCCA	TCAGGTTGGAAATGATGGCCA	TCAGGTTGGAAATGATGGCCA
						novel-soy0042-3p	CTCAATGGTTGGACTTGGTAA																CTCAATGGTTGGACTTGGTAA
novel-soy0042-3p	TCAATGGTTGGACTTGGTAAA	novel-soy0042-3p	TCAATGGTTGGACTTGGTAAA	novel-soy0042-3p	TCAATGGTTGGACTTGGTAAA	novel-soy0042-3p	TCAATGGTTGGACTTGGTAAA	TCAATGGTTGGACTTGGTAAA	TCAATGGTTGGACTTGGTAAA	TCAATGGTTGGACTTGGTAAA	TCAATGGTTGGACTTGGTAAA	TCAATGGTTGGACTTGGTAAA	TCAATGGTTGGACTTGGTAAA	TCAATGGTTGGACTTGGTAAA	TCAATGGTTGGACTTGGTAAA	TCAATGGTTGGACTTGGTAAA	TCAATGGTTGGACTTGGTAAA	TCAATGGTTGGACTTGGTAAA	TCAATGGTTGGACTTGGTAAA	TCAATGGTTGGACTTGGTAAA	TCAATGGTTGGACTTGGTAAA
novel-soy0042-5p*		novel-soy0042-5p*	CAAGGGATGGCCTTGAGCATG	novel-soy0042-5p*	CAAGGGATGGCCTTGAGCATG	novel-soy0042-5p	CAAGGGATGGCCTTGAGCATG	CAAGGGATGGCCTTGAGCATG	CAAGGGATGGCCTTGAGCATG	CAAGGGATGGCCTTGAGCATG	CAAGGGATGGCCTTGAGCATG	CAAGGGATGGCCTTGAGCATG	CAAGGGATGGCCTTGAGCATG	CAAGGGATGGCCTTGAGCATG	CAAGGGATGGCCTTGAGCATG		CAAGGGATGGCCTTGAGCATG	CAAGGGATGGCCTTGAGCATG	CAAGGGATGGCCTTGAGCATG		CAAGGGATGGCCTTGAGCATG	CAAGGGATGGCCTTGAGCATG	CAAGGGATGGCCTTGAGCATG
						novel-soy0042-5p	TGGCCTTGAGCATGTGATAGT									TGGCCTTGAGCATGTGATAGT
						novel-soy0043-3p	TACAATGGCGTAGGCAATCGGGAA													TACAATGGCGTAGGCAATCGGGAA	TACAATGGCGTAGGCAATCGGGAA		TACAATGGCGTAGGCAATCGGGAA
						novel-soy0043-3p	TAGGCAATCGGGAAGATATGGT												TAGGCAATCGGGAAGATATGGT
novel-soy0043-3p	TACAATGGCGTAGGCAATCGGG	novel-soy0043-3p	TACAATGGCGTAGGCAATCGGG	novel-soy0043-3p	TACAATGGCGTAGGCAATCGGG	novel-soy0043-3p	TACAATGGCGTAGGCAATCGGG	TACAATGGCGTAGGCAATCGGG	TACAATGGCGTAGGCAATCGGG	TACAATGGCGTAGGCAATCGGG	TACAATGGCGTAGGCAATCGGG	TACAATGGCGTAGGCAATCGGG	TACAATGGCGTAGGCAATCGGG	TACAATGGCGTAGGCAATCGGG	TACAATGGCGTAGGCAATCGGG	TACAATGGCGTAGGCAATCGGG	TACAATGGCGTAGGCAATCGGG	TACAATGGCGTAGGCAATCGGG				TACAATGGCGTAGGCAATCGGG
novel-soy0043-5p.1	TACTTGGGTTGTTGTAGGCAC	novel-soy0043-5p.1	TACTTGGGTTGTTGTAGGCAC	novel-soy0043-5p.1	TACTTGGGTTGTTGTAGGCAC	novel-soy0043-5p	TACTTGGGTTGTTGTAGGCAC									TACTTGGGTTGTTGTAGGCAC	TACTTGGGTTGTTGTAGGCAC		TACTTGGGTTGTTGTAGGCAC	TACTTGGGTTGTTGTAGGCAC	TACTTGGGTTGTTGTAGGCAC	TACTTGGGTTGTTGTAGGCAC	TACTTGGGTTGTTGTAGGCAC
novel-soy0043-5p.2	TTACTTGGGTTGTTGTAGGCAC	novel-soy0043-5p.2	TTACTTGGGTTGTTGTAGGCAC	novel-soy0043-5p.2	TTACTTGGGTTGTTGTAGGCAC	novel-soy0043-5p	TTACTTGGGTTGTTGTAGGCAC	TTACTTGGGTTGTTGTAGGCAC		TTACTTGGGTTGTTGTAGGCAC		TTACTTGGGTTGTTGTAGGCAC		TTACTTGGGTTGTTGTAGGCAC	TTACTTGGGTTGTTGTAGGCAC			TTACTTGGGTTGTTGTAGGCAC
						novel-soy0043-5p	CATAAGTTACTTGGGTTGTTGT		CATAAGTTACTTGGGTTGTTGT		CATAAGTTACTTGGGTTGTTGT
						novel-soy0043-5p	AAGTTACTTGGGTTGTTGTAGGCA						AAGTTACTTGGGTTGTTGTAGGCA
novel-soy0044-3p*		novel-soy0044-3p*	GGCAAGTCGTCTCTGGCTAC	novel-soy0044-3p*		novel-soy0044-3p
novel-soy0044-5p	AGCCAAGGATGACTTGCCGG	novel-soy0044-5p	AGCCAAGGATGACTTGCCGG	novel-soy0044-5p	AGCCAAGGATGACTTGCCGG	novel-soy0044-5p	AGCCAAGGATGACTTGCCGG	AGCCAAGGATGACTTGCCGG	AGCCAAGGATGACTTGCCGG	AGCCAAGGATGACTTGCCGG	AGCCAAGGATGACTTGCCGG	AGCCAAGGATGACTTGCCGG	AGCCAAGGATGACTTGCCGG	AGCCAAGGATGACTTGCCGG	AGCCAAGGATGACTTGCCGG	AGCCAAGGATGACTTGCCGG	AGCCAAGGATGACTTGCCGG	AGCCAAGGATGACTTGCCGG	AGCCAAGGATGACTTGCCGG	AGCCAAGGATGACTTGCCGG	AGCCAAGGATGACTTGCCGG	AGCCAAGGATGACTTGCCGG	AGCCAAGGATGACTTGCCGG
novel-soy0045-3p*		novel-soy0045-3p*	GCTCTCTAGTCTTCTGTCATC	novel-soy0045-3p*		novel-soy0045-3p
novel-soy0045-5p	TGACAGAAGATAGAGAGCAC	novel-soy0045-5p	TGACAGAAGATAGAGAGCAC	novel-soy0045-5p	TGACAGAAGATAGAGAGCAC	novel-soy0045-5p	TGACAGAAGATAGAGAGCAC	TGACAGAAGATAGAGAGCAC	TGACAGAAGATAGAGAGCAC	TGACAGAAGATAGAGAGCAC	TGACAGAAGATAGAGAGCAC	TGACAGAAGATAGAGAGCAC	TGACAGAAGATAGAGAGCAC	TGACAGAAGATAGAGAGCAC	TGACAGAAGATAGAGAGCAC	TGACAGAAGATAGAGAGCAC	TGACAGAAGATAGAGAGCAC	TGACAGAAGATAGAGAGCAC	TGACAGAAGATAGAGAGCAC	TGACAGAAGATAGAGAGCAC	TGACAGAAGATAGAGAGCAC	TGACAGAAGATAGAGAGCAC	TGACAGAAGATAGAGAGCAC
novel-soy0046a-3p*		novel-soy0046a-3p*	GTGTGGTTAAATTAAGTTGAC	novel-soy0046a-3p*		novel-soy0046a-3p
novel-soy0046a-5p	CAAACTAATCTTGATTGGGCTG	novel-soy0046a-5p	CAAACTAATCTTGATTGGGCTG	novel-soy0046a-5p	CAAACTAATCTTGATTGGGCTG	novel-soy0046a-5p	CAAACTAATCTTGATTGGGCTG	CAAACTAATCTTGATTGGGCTG	CAAACTAATCTTGATTGGGCTG	CAAACTAATCTTGATTGGGCTG	CAAACTAATCTTGATTGGGCTG	CAAACTAATCTTGATTGGGCTG	CAAACTAATCTTGATTGGGCTG	CAAACTAATCTTGATTGGGCTG	CAAACTAATCTTGATTGGGCTG	CAAACTAATCTTGATTGGGCTG	CAAACTAATCTTGATTGGGCTG	CAAACTAATCTTGATTGGGCTG	CAAACTAATCTTGATTGGGCTG	CAAACTAATCTTGATTGGGCTG	CAAACTAATCTTGATTGGGCTG	CAAACTAATCTTGATTGGGCTG	CAAACTAATCTTGATTGGGCTG
novel-soy0046b-3p*		novel-soy0046b-3p*	GTGTGGTCAAATTAAGTTGGC	novel-soy0046b-3p*		novel-soy0046b-3p
novel-soy0046b-5p	CAAACTAATCTTGATTGGGCTG	novel-soy0046b-5p	CAAACTAATCTTGATTGGGCTG	novel-soy0046b-5p	CAAACTAATCTTGATTGGGCTG	novel-soy0046b-5p	CAAACTAATCTTGATTGGGCTG	CAAACTAATCTTGATTGGGCTG	CAAACTAATCTTGATTGGGCTG	CAAACTAATCTTGATTGGGCTG	CAAACTAATCTTGATTGGGCTG	CAAACTAATCTTGATTGGGCTG	CAAACTAATCTTGATTGGGCTG	CAAACTAATCTTGATTGGGCTG	CAAACTAATCTTGATTGGGCTG	CAAACTAATCTTGATTGGGCTG	CAAACTAATCTTGATTGGGCTG	CAAACTAATCTTGATTGGGCTG	CAAACTAATCTTGATTGGGCTG	CAAACTAATCTTGATTGGGCTG	CAAACTAATCTTGATTGGGCTG	CAAACTAATCTTGATTGGGCTG	CAAACTAATCTTGATTGGGCTG
novel-soy0046c-3p*		novel-soy0046c-3p*	GTGTGGTCAAATTAAGTTGGC	novel-soy0046c-3p*		novel-soy0046c-3p
novel-soy0046c-5p	CAAACTAATCTTGATTGGGCTG	novel-soy0046c-5p	CAAACTAATCTTGATTGGGCTG	novel-soy0046c-5p	CAAACTAATCTTGATTGGGCTG	novel-soy0046c-5p	CAAACTAATCTTGATTGGGCTG	CAAACTAATCTTGATTGGGCTG	CAAACTAATCTTGATTGGGCTG	CAAACTAATCTTGATTGGGCTG	CAAACTAATCTTGATTGGGCTG	CAAACTAATCTTGATTGGGCTG	CAAACTAATCTTGATTGGGCTG	CAAACTAATCTTGATTGGGCTG	CAAACTAATCTTGATTGGGCTG	CAAACTAATCTTGATTGGGCTG	CAAACTAATCTTGATTGGGCTG	CAAACTAATCTTGATTGGGCTG	CAAACTAATCTTGATTGGGCTG	CAAACTAATCTTGATTGGGCTG	CAAACTAATCTTGATTGGGCTG	CAAACTAATCTTGATTGGGCTG	CAAACTAATCTTGATTGGGCTG
novel-soy0046d-3p*		novel-soy0046d-3p*	GTGTGGTCAAATTAAGTTGGC	novel-soy0046d-3p*		novel-soy0046d-3p	CAGGAAGGTGAACTTCAAGGCA	CAGGAAGGTGAACTTCAAGGCA	CAGGAAGGTGAACTTCAAGGCA	CAGGAAGGTGAACTTCAAGGCA	CAGGAAGGTGAACTTCAAGGCA	CAGGAAGGTGAACTTCAAGGCA	CAGGAAGGTGAACTTCAAGGCA	CAGGAAGGTGAACTTCAAGGCA	CAGGAAGGTGAACTTCAAGGCA	CAGGAAGGTGAACTTCAAGGCA	CAGGAAGGTGAACTTCAAGGCA	CAGGAAGGTGAACTTCAAGGCA	CAGGAAGGTGAACTTCAAGGCA	CAGGAAGGTGAACTTCAAGGCA	CAGGAAGGTGAACTTCAAGGCA	CAGGAAGGTGAACTTCAAGGCA	CAGGAAGGTGAACTTCAAGGCA
novel-soy0046d-5p	CAAACTAATCTTGATTGGGCTG	novel-soy0046d-5p	CAAACTAATCTTGATTGGGCTG	novel-soy0046d-5p	CAAACTAATCTTGATTGGGCTG	novel-soy0046d-5p	CAAACTAATCTTGATTGGGCTG	CAAACTAATCTTGATTGGGCTG	CAAACTAATCTTGATTGGGCTG	CAAACTAATCTTGATTGGGCTG	CAAACTAATCTTGATTGGGCTG	CAAACTAATCTTGATTGGGCTG	CAAACTAATCTTGATTGGGCTG	CAAACTAATCTTGATTGGGCTG	CAAACTAATCTTGATTGGGCTG	CAAACTAATCTTGATTGGGCTG	CAAACTAATCTTGATTGGGCTG	CAAACTAATCTTGATTGGGCTG	CAAACTAATCTTGATTGGGCTG	CAAACTAATCTTGATTGGGCTG	CAAACTAATCTTGATTGGGCTG	CAAACTAATCTTGATTGGGCTG	CAAACTAATCTTGATTGGGCTG
novel-soy0047a-3p*		novel-soy0047a-3p*	AGCTTAGTAACTTCCGGAAG	novel-soy0047a-3p*		novel-soy0047a-3p
novel-soy0047a-5p	TCCGGAAGTTACTAAGGCTCA	novel-soy0047a-5p	TCCGGAAGTTACTAAGGCTCA	novel-soy0047a-5p	TCCGGAAGTTACTAAGGCTCA	novel-soy0047a-5p	TCCGGAAGTTACTAAGGCTCA	TCCGGAAGTTACTAAGGCTCA	TCCGGAAGTTACTAAGGCTCA	TCCGGAAGTTACTAAGGCTCA	TCCGGAAGTTACTAAGGCTCA	TCCGGAAGTTACTAAGGCTCA	TCCGGAAGTTACTAAGGCTCA	TCCGGAAGTTACTAAGGCTCA		TCCGGAAGTTACTAAGGCTCA	TCCGGAAGTTACTAAGGCTCA	TCCGGAAGTTACTAAGGCTCA	TCCGGAAGTTACTAAGGCTCA	TCCGGAAGTTACTAAGGCTCA	TCCGGAAGTTACTAAGGCTCA	TCCGGAAGTTACTAAGGCTCA	TCCGGAAGTTACTAAGGCTCA
						novel-soy0047a-5p	TTCCGGAAGTTACTAAGGCTC								TTCCGGAAGTTACTAAGGCTC
novel-soy0047b-3p*		novel-soy0047b-3p*	ATGAGCCTTAGTAACTTCCGG	novel-soy0047b-3p*		novel-soy0047b-3p
novel-soy0047b-5p	TCCGGAAGTTACTAAGGCTCA	novel-soy0047b-5p	TCCGGAAGTTACTAAGGCTCA	novel-soy0047b-5p	TCCGGAAGTTACTAAGGCTCA	novel-soy0047b-5p	TCCGGAAGTTACTAAGGCTCA	TCCGGAAGTTACTAAGGCTCA	TCCGGAAGTTACTAAGGCTCA	TCCGGAAGTTACTAAGGCTCA	TCCGGAAGTTACTAAGGCTCA	TCCGGAAGTTACTAAGGCTCA	TCCGGAAGTTACTAAGGCTCA			TCCGGAAGTTACTAAGGCTCA	TCCGGAAGTTACTAAGGCTCA	TCCGGAAGTTACTAAGGCTCA	TCCGGAAGTTACTAAGGCTCA	TCCGGAAGTTACTAAGGCTCA	TCCGGAAGTTACTAAGGCTCA	TCCGGAAGTTACTAAGGCTCA	TCCGGAAGTTACTAAGGCTCA
						novel-soy0047b-5p	TTCCGGAAGTTACTAAGGCTC								TTCCGGAAGTTACTAAGGCTC
						novel-soy0047b-5p	TCTTCCGGAAGTTACTAAGGCTCA							TCTTCCGGAAGTTACTAAGGCTCA
						novel-soy0047c-3p
						novel-soy0047c-5p	TTCCGGAAGTTACTAAGGCTC								TTCCGGAAGTTACTAAGGCTC
novel-soy0047c-3p		novel-soy0047c-3p		novel-soy0047c-3p		novel-soy0047c-5p	TCTTCCGGAAGTTACTAAGGCTCA							TCTTCCGGAAGTTACTAAGGCTCA
novel-soy0047c-5p	TCCGGAAGTTACTAAGGCTCA	novel-soy0047c-5p	TCCGGAAGTTACTAAGGCTCA	novel-soy0047c-5p	TCCGGAAGTTACTAAGGCTCA	novel-soy0047c-5p	TCCGGAAGTTACTAAGGCTCA	TCCGGAAGTTACTAAGGCTCA	TCCGGAAGTTACTAAGGCTCA	TCCGGAAGTTACTAAGGCTCA	TCCGGAAGTTACTAAGGCTCA	TCCGGAAGTTACTAAGGCTCA	TCCGGAAGTTACTAAGGCTCA			TCCGGAAGTTACTAAGGCTCA	TCCGGAAGTTACTAAGGCTCA	TCCGGAAGTTACTAAGGCTCA	TCCGGAAGTTACTAAGGCTCA	TCCGGAAGTTACTAAGGCTCA	TCCGGAAGTTACTAAGGCTCA	TCCGGAAGTTACTAAGGCTCA	TCCGGAAGTTACTAAGGCTCA
						novel-soy0048a-3p	TTAGAATGGGCAGACTTCTACATC													TTAGAATGGGCAGACTTCTACATC
novel-soy0048a-3p	TTAGAATGGGCAGACTTCTACAT	novel-soy0048a-3p	TTAGAATGGGCAGACTTCTACAT	novel-soy0048a-3p	TTAGAATGGGCAGACTTCTACAT	novel-soy0048a-3p	TTAGAATGGGCAGACTTCTACAT	TTAGAATGGGCAGACTTCTACAT	TTAGAATGGGCAGACTTCTACAT	TTAGAATGGGCAGACTTCTACAT	TTAGAATGGGCAGACTTCTACAT	TTAGAATGGGCAGACTTCTACAT	TTAGAATGGGCAGACTTCTACAT	TTAGAATGGGCAGACTTCTACAT	TTAGAATGGGCAGACTTCTACAT	TTAGAATGGGCAGACTTCTACAT	TTAGAATGGGCAGACTTCTACAT	TTAGAATGGGCAGACTTCTACAT	TTAGAATGGGCAGACTTCTACAT		TTAGAATGGGCAGACTTCTACAT	TTAGAATGGGCAGACTTCTACAT	TTAGAATGGGCAGACTTCTACAT
novel-soy0048a-5p*		novel-soy0048a-5p*	GTAGAAATTTGGCATTCTAAAA	novel-soy0048a-5p*		novel-soy0048a-5p
						novel-soy0048b-3p	TTAGAATGGGCAGACTTCTACATC													TTAGAATGGGCAGACTTCTACATC
novel-soy0048b-3p	TTAGAATGGGCAGACTTCTACAT	novel-soy0048b-3p	TTAGAATGGGCAGACTTCTACAT	novel-soy0048b-3p	TTAGAATGGGCAGACTTCTACAT	novel-soy0048b-3p	TTAGAATGGGCAGACTTCTACAT	TTAGAATGGGCAGACTTCTACAT	TTAGAATGGGCAGACTTCTACAT	TTAGAATGGGCAGACTTCTACAT	TTAGAATGGGCAGACTTCTACAT	TTAGAATGGGCAGACTTCTACAT	TTAGAATGGGCAGACTTCTACAT	TTAGAATGGGCAGACTTCTACAT	TTAGAATGGGCAGACTTCTACAT	TTAGAATGGGCAGACTTCTACAT	TTAGAATGGGCAGACTTCTACAT	TTAGAATGGGCAGACTTCTACAT	TTAGAATGGGCAGACTTCTACAT		TTAGAATGGGCAGACTTCTACAT	TTAGAATGGGCAGACTTCTACAT	TTAGAATGGGCAGACTTCTACAT
novel-soy0048b-5p*		novel-soy0048b-5p*	GTAGAAATCTGTCATTCTAAGA	novel-soy0048b-5p*		novel-soy0048b-5p
						novel-soy0048c-3p	TTAGAATGGGCAGACTTCTACATC													TTAGAATGGGCAGACTTCTACATC
novel-soy0048c-3p	TTAGAATGGGCAGACTTCTACAT	novel-soy0048c-3p	TTAGAATGGGCAGACTTCTACAT	novel-soy0048c-3p	TTAGAATGGGCAGACTTCTACAT	novel-soy0048c-3p	TTAGAATGGGCAGACTTCTACAT	TTAGAATGGGCAGACTTCTACAT	TTAGAATGGGCAGACTTCTACAT	TTAGAATGGGCAGACTTCTACAT	TTAGAATGGGCAGACTTCTACAT	TTAGAATGGGCAGACTTCTACAT	TTAGAATGGGCAGACTTCTACAT	TTAGAATGGGCAGACTTCTACAT	TTAGAATGGGCAGACTTCTACAT	TTAGAATGGGCAGACTTCTACAT	TTAGAATGGGCAGACTTCTACAT	TTAGAATGGGCAGACTTCTACAT	TTAGAATGGGCAGACTTCTACAT		TTAGAATGGGCAGACTTCTACAT	TTAGAATGGGCAGACTTCTACAT	TTAGAATGGGCAGACTTCTACAT
novel-soy0048c-5p*		novel-soy0048c-5p*	GTAGAAATCTGACATTCTAAGA	novel-soy0048c-5p*		novel-soy0048c-5p
novel-soy0049a-3p*		novel-soy0049a-3p*	AAGAAAAGTGTTTGAATCTCA	novel-soy0049a-3p*		novel-soy0049a-3p
novel-soy0049a-5p	AGATTCAAGCACTTTTCTATG	novel-soy0049a-5p	AGATTCAAGCACTTTTCTATG	novel-soy0049a-5p	AGATTCAAGCACTTTTCTATG	novel-soy0049a-5p	AGATTCAAGCACTTTTCTATG	AGATTCAAGCACTTTTCTATG	AGATTCAAGCACTTTTCTATG	AGATTCAAGCACTTTTCTAT	AGATTCAAGCACTTTTCTATG	AGATTCAAGCACTTTTCTATG		AGATTCAAGCACTTTTCTATG	AGATTCAAGCACTTTTCTATG	AGATTCAAGCACTTTTCTATG	AGATTCAAGCACTTTTCTATG	AGATTCAAGCACTTTTCTATG	AGATTCAAGCACTTTTCTATG		AGATTCAAGCACTTTTCTATG		AGATTCAAGCACTTTTCTATG
						novel-soy0049a-5p	CCAATTGAGATTCAAGCACTTTTC						CCAATTGAGATTCAAGCACTTTTC
novel-soy0049b-3p*		novel-soy0049b-3p*	AAGAAAAGTGTTTGAATCTCA	novel-soy0049b-3p*		novel-soy0049b-3p
novel-soy0049b-5p	AGATTCAAGCACTTTTCTATG	novel-soy0049b-5p	AGATTCAAGCACTTTTCTATG	novel-soy0049b-5p	AGATTCAAGCACTTTTCTATG	novel-soy0049b-5p	AGATTCAAGCACTTTTCTATG	AGATTCAAGCACTTTTCTATG	AGATTCAAGCACTTTTCTATG	AGATTCAAGCACTTTTCTAT	AGATTCAAGCACTTTTCTATG	AGATTCAAGCACTTTTCTATG		AGATTCAAGCACTTTTCTATG	AGATTCAAGCACTTTTCTATG	AGATTCAAGCACTTTTCTATG	AGATTCAAGCACTTTTCTATG	AGATTCAAGCACTTTTCTATG	AGATTCAAGCACTTTTCTATG		AGATTCAAGCACTTTTCTATG		AGATTCAAGCACTTTTCTATG
						novel-soy0049b-5p	CCAATTGAGATTCAAGCACTTTTC						CCAATTGAGATTCAAGCACTTTTC
novel-soy0049c-3p*		novel-soy0049c-3p*	AAGAAAAGTGTTTGAATCTCA	novel-soy0049c-3p*		novel-soy0049c-3p
novel-soy0049c-5p	AGATTCAAGCACTTTTCTATG	novel-soy0049c-5p	AGATTCAAGCACTTTTCTATG	novel-soy0049c-5p	AGATTCAAGCACTTTTCTATG	novel-soy0049c-5p	AGATTCAAGCACTTTTCTATG	AGATTCAAGCACTTTTCTATG	AGATTCAAGCACTTTTCTATG	AGATTCAAGCACTTTTCTAT	AGATTCAAGCACTTTTCTATG	AGATTCAAGCACTTTTCTATG		AGATTCAAGCACTTTTCTATG	AGATTCAAGCACTTTTCTATG	AGATTCAAGCACTTTTCTATG	AGATTCAAGCACTTTTCTATG	AGATTCAAGCACTTTTCTATG	AGATTCAAGCACTTTTCTATG		AGATTCAAGCACTTTTCTATG		AGATTCAAGCACTTTTCTATG
						novel-soy0049c-5p	CCAATTGAGATTCAAGCACTTTTC						CCAATTGAGATTCAAGCACTTTTC
novel-soy0049d-3p*		novel-soy0049d-3p*	AAGAAAAGTGTTTGAATCTCA	novel-soy0049d-3p*		novel-soy0049d-3p
novel-soy0049d-5p	AGATTCAAGCACTTTTCTATG	novel-soy0049d-5p	AGATTCAAGCACTTTTCTATG	novel-soy0049d-5p	AGATTCAAGCACTTTTCTATG	novel-soy0049d-5p	AGATTCAAGCACTTTTCTATG	AGATTCAAGCACTTTTCTATG	AGATTCAAGCACTTTTCTATG	AGATTCAAGCACTTTTCTAT	AGATTCAAGCACTTTTCTATG	AGATTCAAGCACTTTTCTATG		AGATTCAAGCACTTTTCTATG	AGATTCAAGCACTTTTCTATG	AGATTCAAGCACTTTTCTATG	AGATTCAAGCACTTTTCTATG	AGATTCAAGCACTTTTCTATG	AGATTCAAGCACTTTTCTATG		AGATTCAAGCACTTTTCTATG		AGATTCAAGCACTTTTCTATG
						novel-soy0049d-5p	CCAATTGAGATTCAAGCACTTTTC						CCAATTGAGATTCAAGCACTTTTC
novel-soy0049e-3p*		novel-soy0049e-3p*	AAGAAAAGTGTTTGAATCTCA	novel-soy0049e-3p*		novel-soy0049e-3p											AAAGTGTTTGAATCTCAATTAGAT
novel-soy0049e-5p	AGATTCAAGCACTTTTCTATG	novel-soy0049e-5p	AGATTCAAGCACTTTTCTATG	novel-soy0049e-5p	AGATTCAAGCACTTTTCTATG	novel-soy0049e-5p	AGATTCAAGCACTTTTCTATG	AGATTCAAGCACTTTTCTATG	AGATTCAAGCACTTTTCTATG	AGATTCAAGCACTTTTCTAT	AGATTCAAGCACTTTTCTATG	AGATTCAAGCACTTTTCTATG	AGATTCAAGCACTTTTCTATG	AGATTCAAGCACTTTTCTATG	AGATTCAAGCACTTTTCTATG	AGATTCAAGCACTTTTCTATG	AGATTCAAGCACTTTTCTATG	AGATTCAAGCACTTTTCTATG	AGATTCAAGCACTTTTCTATG		AGATTCAAGCACTTTTCTATG		AGATTCAAGCACTTTTCTATG
novel-soy0049f-3p*		novel-soy0049f-3p*	AAGAAAAGTGTTTGAATTTCA	novel-soy0049f-3p*		novel-soy0049f-3p
novel-soy0049f-5p	AGATTCAAGCACTTTTCTATG	novel-soy0049f-5p	AGATTCAAGCACTTTTCTATG	novel-soy0049f-5p	AGATTCAAGCACTTTTCTATG	novel-soy0049f-5p	AGATTCAAGCACTTTTCTATG	AGATTCAAGCACTTTTCTATG	AGATTCAAGCACTTTTCTATG	AGATTCAAGCACTTTTCTAT	AGATTCAAGCACTTTTCTATG	AGATTCAAGCACTTTTCTATG		AGATTCAAGCACTTTTCTATG	AGATTCAAGCACTTTTCTATG	AGATTCAAGCACTTTTCTATG	AGATTCAAGCACTTTTCTATG	AGATTCAAGCACTTTTCTATG	AGATTCAAGCACTTTTCTATG		AGATTCAAGCACTTTTCTATG		AGATTCAAGCACTTTTCTATG
						novel-soy0049f-5p	CCAATTGAGATTCAAGCACTTTTC						CCAATTGAGATTCAAGCACTTTTC
novel-soy0050a-3p	TATAAATAGGACCAGAGGTAG	novel-soy0050a-3p	TATAAATAGGACCAGAGGTAG	novel-soy0050a-3p	TATAAATAGGACCAGAGGTAG	novel-soy0050a-3p	TATAAATAGGACCAGAGGTAG	TATAAATAGGACCAGAGGTAG	TATAAATAGGACCAGAGGTAG	TATAAATAGGACCAGAGGTAG	TATAAATAGGACCAGAGGTAG	TATAAATAGGACCAGAGGTAG	TATAAATAGGACCAGAGGTAG	TATAAATAGGACCAGAGGTAG	TATAAATAGGACCAGAGGTAG	TATAAATAGGACCAGAGGTAG	TATAAATAGGACCAGAGGTAG	TATAAATAGGACCAGAGGTAG	TATAAATAGGACCAGAGGTAG	TATAAATAGGACCAGAGGTAG	TATAAATAGGACCAGAGGTAG	TATAAATAGGACCAGAGGTAG	TATAAATAGGACCAGAGGTAG
novel-soy0050a-5p*		novel-soy0050a-5p*	TTACCTATGTTCCTATTTATA	novel-soy0050a-5p*		novel-soy0050a-5p
novel-soy0050b-3p	TATAAATAGGACCAGAGGTAG	novel-soy0050b-3p	TATAAATAGGACCAGAGGTAG	novel-soy0050b-3p	TATAAATAGGACCAGAGGTAG	novel-soy0050b-3p	TATAAATAGGACCAGAGGTAG	TATAAATAGGACCAGAGGTAG	TATAAATAGGACCAGAGGTAG	TATAAATAGGACCAGAGGTAG	TATAAATAGGACCAGAGGTAG	TATAAATAGGACCAGAGGTAG	TATAAATAGGACCAGAGGTAG	TATAAATAGGACCAGAGGTAG	TATAAATAGGACCAGAGGTAG	TATAAATAGGACCAGAGGTAG	TATAAATAGGACCAGAGGTAG	TATAAATAGGACCAGAGGTAG	TATAAATAGGACCAGAGGTAG	TATAAATAGGACCAGAGGTAG	TATAAATAGGACCAGAGGTAG	TATAAATAGGACCAGAGGTAG	TATAAATAGGACCAGAGGTAG
novel-soy0050b-5p		novel-soy0050b-5p		novel-soy0050b-5p		novel-soy0050b-5p
novel-soy0050c-3p	TATAAATAGGACCAGAGGTAG	novel-soy0050c-3p	TATAAATAGGACCAGAGGTAG	novel-soy0050c-3p	TATAAATAGGACCAGAGGTAG	novel-soy0050c-3p	TATAAATAGGACCAGAGGTAG	TATAAATAGGACCAGAGGTAG	TATAAATAGGACCAGAGGTAG	TATAAATAGGACCAGAGGTAG	TATAAATAGGACCAGAGGTAG	TATAAATAGGACCAGAGGTAG	TATAAATAGGACCAGAGGTAG	TATAAATAGGACCAGAGGTAG	TATAAATAGGACCAGAGGTAG	TATAAATAGGACCAGAGGTAG	TATAAATAGGACCAGAGGTAG	TATAAATAGGACCAGAGGTAG	TATAAATAGGACCAGAGGTAG	TATAAATAGGACCAGAGGTAG	TATAAATAGGACCAGAGGTAG	TATAAATAGGACCAGAGGTAG	TATAAATAGGACCAGAGGTAG
novel-soy0050c-5p		novel-soy0050c-5p		novel-soy0050c-5p		novel-soy0050c-5p
novel-soy0050d-3p	TATAAATAGGACCAGAGGTAG	novel-soy0050d-3p	TATAAATAGGACCAGAGGTAG	novel-soy0050d-3p	TATAAATAGGACCAGAGGTAG	novel-soy0050d-3p	TATAAATAGGACCAGAGGTAG	TATAAATAGGACCAGAGGTAG	TATAAATAGGACCAGAGGTAG	TATAAATAGGACCAGAGGTAG	TATAAATAGGACCAGAGGTAG	TATAAATAGGACCAGAGGTAG	TATAAATAGGACCAGAGGTAG	TATAAATAGGACCAGAGGTAG	TATAAATAGGACCAGAGGTAG	TATAAATAGGACCAGAGGTAG	TATAAATAGGACCAGAGGTAG	TATAAATAGGACCAGAGGTAG	TATAAATAGGACCAGAGGTAG	TATAAATAGGACCAGAGGTAG	TATAAATAGGACCAGAGGTAG	TATAAATAGGACCAGAGGTAG	TATAAATAGGACCAGAGGTAG
novel-soy0050d-5p		novel-soy0050d-5p		novel-soy0050d-5p		novel-soy0050d-5p
novel-soy0051a-3p	TTATGGAAGAAGCTCAATTCA	novel-soy0051a-3p	TTATGGAAGAAGCTCAATTCA	novel-soy0051a-3p	TTATGGAAGAAGCTCAATTCA	novel-soy0051a-3p	TTATGGAAGAAGCTCAATTCA	TTATGGAAGAAGCTCAATTCA	TTATGGAAGAAGCTCAATTCA	TTATGGAAGAAGCTCAATTCA	TTATGGAAGAAGCTCAATTCA	TTATGGAAGAAGCTCAATTCA	TTATGGAAGAAGCTCAATTCA	TTATGGAAGAAGCTCAATTCA	TTATGGAAGAAGCTCAATTCA	TTATGGAAGAAGCTCAATTCA	TTATGGAAGAAGCTCAATTCA	TTATGGAAGAAGCTCAATTCA	TTATGGAAGAAGCTCAATTCA	TTATGGAAGAAGCTCAATTCA	TTATGGAAGAAGCTCAATTCA	TTATGGAAGAAGCTCAATTCA	TTATGGAAGAAGCTCAATTCA
novel-soy0051a-5p*		novel-soy0051a-5p*	AATTGAGTTTCTTTCATGAGC	novel-soy0051a-5p*		novel-soy0051a-5p
novel-soy0051b-3p	TTATGGAAGAAGCTCAATTCA	novel-soy0051b-3p	TTATGGAAGAAGCTCAATTCA	novel-soy0051b-3p	TTATGGAAGAAGCTCAATTCA	novel-soy0051b-3p	TTATGGAAGAAGCTCAATTCA	TTATGGAAGAAGCTCAATTCA	TTATGGAAGAAGCTCAATTCA	TTATGGAAGAAGCTCAATTCA	TTATGGAAGAAGCTCAATTCA	TTATGGAAGAAGCTCAATTCA	TTATGGAAGAAGCTCAATTCA	TTATGGAAGAAGCTCAATTCA	TTATGGAAGAAGCTCAATTCA	TTATGGAAGAAGCTCAATTCA	TTATGGAAGAAGCTCAATTCA	TTATGGAAGAAGCTCAATTCA	TTATGGAAGAAGCTCAATTCA	TTATGGAAGAAGCTCAATTCA	TTATGGAAGAAGCTCAATTCA	TTATGGAAGAAGCTCAATTCA	TTATGGAAGAAGCTCAATTCA
novel-soy0051b-5p		novel-soy0051b-5p		novel-soy0051b-5p		novel-soy0051b-5p
						novel-soy0052a-3p	AAGTAGATCAAATCCAAAGTTGTA					AAGTAGATCAAATCCAAAGTTGTA
						novel-soy0052a-3p	TCTAGAAGTAGATCAAATCCAA						TCTAGAAGTAGATCAAATCCAA
						novel-soy0052a-3p	AGAAGTAGATCAAATCCAAAG												AGAAGTAGATCAAATCCAAAG			AGAAGTAGATCAAATCCAAAG
						novel-soy0052a-3p	CTAGAAGTAGATCAAATCCAA		CTAGAAGTAGATCAAATCCAA	CTAGAAGTAGATCAAATCCAA						CTAGAAGTAGATCAAATCCAA		CTAGAAGTAGATCAAATCCAA		CTAGAAGTAGATCAAATCCAA			CTAGAAGTAGATCAAATCCAA
						novel-soy0052a-3p	TCTAGAAGTAGATCAAATCCA								TCTAGAAGTAGATCAAATCCA		TCTAGAAGTAGATCAAATCCA
novel-soy0052a-3p	TAGAAGTAGATCAAATCCAAA	novel-soy0052a-3p	TCTAGAAGTAGATCAAATCCAA	novel-soy0052a-3p	TAGAAGTAGATCAAATCCAAA	novel-soy0052a-3p	TCTAGAAGTAGATCAAATCCAA	TCTAGAAGTAGATCAAATCCAA			TCTAGAAGTAGATCAAATCCAA			TCTAGAAGTAGATCAAATCCAA							TCTAGAAGTAGATCAAATCCAA
novel-soy0052a-5p	TGGATTTGATATACTTCTAAA	novel-soy0052a-5p	TGGATTTGATATACTTCTAAA	novel-soy0052a-5p	TGGATTTGATATACTTCTAAA	novel-soy0052a-5p	TGGATTTGATATACTTCTAAA	TGGATTTGATATACTTCTAAA	TGGATTTGATATACTTCTAAA	TGGATTTGATATACTTCTAAA	TGGATTTGATATACTTCTAAA	TGGATTTGATATACTTCTAAA	TGGATTTGATATACTTCTAAA		TGGATTTGATATACTTCTAAA	TGGATTTGATATACTTCTAAA	TGGATTTGATATACTTCTAAA	TGGATTTGATATACTTCTAAA	TGGATTTGATATACTTCTAAA	TGGATTTGATATACTTCTAAA	TGGATTTGATATACTTCTAAA	TGGATTTGATATACTTCTAAA	TGGATTTGATATACTTCTAAA
						novel-soy0052a-5p	TTGGATTTGATATACTTCTAA							TTGGATTTGATATACTTCTAA
novel-soy0052b-3p		novel-soy0052b-3p		novel-soy0052b-3p		novel-soy0052b-3p
novel-soy0052b-5p	TGGATTTGATATACTTCTAAA	novel-soy0052b-5p	TGGATTTGATATACTTCTAAA	novel-soy0052b-5p	TGGATTTGATATACTTCTAAA	novel-soy0052b-5p	TGGATTTGATATACTTCTAAA	TGGATTTGATATACTTCTAAA	TGGATTTGATATACTTCTAAA	TGGATTTGATATACTTCTAAA	TGGATTTGATATACTTCTAAA	TGGATTTGATATACTTCTAAA	TGGATTTGATATACTTCTAAA		TGGATTTGATATACTTCTAAA	TGGATTTGATATACTTCTAAA	TGGATTTGATATACTTCTAAA	TGGATTTGATATACTTCTAAA	TGGATTTGATATACTTCTAAA	TGGATTTGATATACTTCTAAA	TGGATTTGATATACTTCTAAA	TGGATTTGATATACTTCTAAA	TGGATTTGATATACTTCTAAA
						novel-soy0052b-5p	TTGGATTTGATATACTTCTAA							TTGGATTTGATATACTTCTAA
						novel-soy0053a-3p	TTAAGGTGCATAAGTTGATTT											TTAAGGTGCATAAGTTGATTT	TTAAGGTGCATAAGTTGATTT		TTAAGGTGCATAAGTTGATTT	TTAAGGTGCATAAGTTGATTT	TTAAGGTGCATAAGTTGATTT
novel-soy0053a-3p	TAAGGTGCATAAGTTGATTT	novel-soy0053a-3p	TAAGGTGCATAAGTTGATTT	novel-soy0053a-3p	TAAGGTGCATAAGTTGATTT	novel-soy0053a-3p	TAAGGTGCATAAGTTGATTT	TAAGGTGCATAAGTTGATTT	TAAGGTGCATAAGTTGATTT	TAAGGTGCATAAGTTGATTT	TAAGGTGCATAAGTTGATTT	TAAGGTGCATAAGTTGATTT	TAAGGTGCATAAGTTGATTT	TAAGGTGCATAAGTTGATTT	TAAGGTGCATAAGTTGATTT	TAAGGTGCATAAGTTGATTT	TAAGGTGCATAAGTTGATTT			TAAGGTGCATAAGTTGATTT
novel-soy0053a-5p*		novel-soy0053a-5p*	ATCAACTTATGCACTTCAAC	novel-soy0053a-5p*		novel-soy0053a-5p
						novel-soy0053b-3p	TTAAGGTGCATAAGTTGATTT											TTAAGGTGCATAAGTTGATTT	TTAAGGTGCATAAGTTGATTT		TTAAGGTGCATAAGTTGATTT	TTAAGGTGCATAAGTTGATTT	TTAAGGTGCATAAGTTGATTT
novel-soy0053b-3p	TAAGGTGCATAAGTTGATTT	novel-soy0053b-3p	TAAGGTGCATAAGTTGATTT	novel-soy0053b-3p	TAAGGTGCATAAGTTGATTT	novel-soy0053b-3p	TAAGGTGCATAAGTTGATTT	TAAGGTGCATAAGTTGATTT	TAAGGTGCATAAGTTGATTT	TAAGGTGCATAAGTTGATTT	TAAGGTGCATAAGTTGATTT	TAAGGTGCATAAGTTGATTT	TAAGGTGCATAAGTTGATTT	TAAGGTGCATAAGTTGATTT	TAAGGTGCATAAGTTGATTT	TAAGGTGCATAAGTTGATTT	TAAGGTGCATAAGTTGATTT			TAAGGTGCATAAGTTGATTT
novel-soy0053b-5p*		novel-soy0053b-5p*	ATCAACTTATGCACTTCAAC	novel-soy0053b-5p*		novel-soy0053b-5p
novel-soy0053c-3p		novel-soy0053c-3p		novel-soy0053c-3p		novel-soy0053c-3p
novel-soy0053c-5p	TAAGGTGCATAAGTTGATTT	novel-soy0053c-5p	TAAGGTGCATAAGTTGATTT	novel-soy0053c-5p	TAAGGTGCATAAGTTGATTT	novel-soy0053c-5p	TAAGGTGCATAAGTTGATTT	TAAGGTGCATAAGTTGATTT	TAAGGTGCATAAGTTGATTT	TAAGGTGCATAAGTTGATTT	TAAGGTGCATAAGTTGATTT	TAAGGTGCATAAGTTGATTT	TAAGGTGCATAAGTTGATTT	TAAGGTGCATAAGTTGATTT	TAAGGTGCATAAGTTGATTT	TAAGGTGCATAAGTTGATTT	TAAGGTGCATAAGTTGATTT			TAAGGTGCATAAGTTGATTT
						novel-soy0053c-5p	TTAAGGTGCATAAGTTGATTT											TTAAGGTGCATAAGTTGATTT	TTAAGGTGCATAAGTTGATTT		TTAAGGTGCATAAGTTGATTT	TTAAGGTGCATAAGTTGATTT	TTAAGGTGCATAAGTTGATTT
						novel-soy0053d-3p	TTAAGGTGCATAAGTTGATTT											TTAAGGTGCATAAGTTGATTT	TTAAGGTGCATAAGTTGATTT		TTAAGGTGCATAAGTTGATTT	TTAAGGTGCATAAGTTGATTT	TTAAGGTGCATAAGTTGATTT
novel-soy0053d-3p	TAAGGTGCATAAGTTGATTT	novel-soy0053d-3p	TAAGGTGCATAAGTTGATTT	novel-soy0053d-3p	TAAGGTGCATAAGTTGATTT	novel-soy0053d-3p	TAAGGTGCATAAGTTGATTT	TAAGGTGCATAAGTTGATTT	TAAGGTGCATAAGTTGATTT	TAAGGTGCATAAGTTGATTT	TAAGGTGCATAAGTTGATTT	TAAGGTGCATAAGTTGATTT	TAAGGTGCATAAGTTGATTT	TAAGGTGCATAAGTTGATTT	TAAGGTGCATAAGTTGATTT	TAAGGTGCATAAGTTGATTT	TAAGGTGCATAAGTTGATTT			TAAGGTGCATAAGTTGATTT
novel-soy0053d-5p		novel-soy0053d-5p		novel-soy0053d-5p		novel-soy0053d-5p
						novel-soy0053e-3p	TTAAGGTGCATAAGTTGATTT											TTAAGGTGCATAAGTTGATTT	TTAAGGTGCATAAGTTGATTT		TTAAGGTGCATAAGTTGATTT	TTAAGGTGCATAAGTTGATTT	TTAAGGTGCATAAGTTGATTT
novel-soy0053e-3p	TAAGGTGCATAAGTTGATTT	novel-soy0053e-3p	TAAGGTGCATAAGTTGATTT	novel-soy0053e-3p	TAAGGTGCATAAGTTGATTT	novel-soy0053e-3p	TAAGGTGCATAAGTTGATTT	TAAGGTGCATAAGTTGATTT	TAAGGTGCATAAGTTGATTT	TAAGGTGCATAAGTTGATTT	TAAGGTGCATAAGTTGATTT	TAAGGTGCATAAGTTGATTT	TAAGGTGCATAAGTTGATTT	TAAGGTGCATAAGTTGATTT	TAAGGTGCATAAGTTGATTT	TAAGGTGCATAAGTTGATTT	TAAGGTGCATAAGTTGATTT			TAAGGTGCATAAGTTGATTT
novel-soy0053e-5p		novel-soy0053e-5p		novel-soy0053e-5p		novel-soy0053e-5p
						novel-soy0053f-3p	TTAAGGTGCATAAGTTGATTT											TTAAGGTGCATAAGTTGATTT	TTAAGGTGCATAAGTTGATTT		TTAAGGTGCATAAGTTGATTT	TTAAGGTGCATAAGTTGATTT	TTAAGGTGCATAAGTTGATTT
novel-soy0053f-3p	TAAGGTGCATAAGTTGATTT	novel-soy0053f-3p	TAAGGTGCATAAGTTGATTT	novel-soy0053f-3p	TAAGGTGCATAAGTTGATTT	novel-soy0053f-3p	TAAGGTGCATAAGTTGATTT	TAAGGTGCATAAGTTGATTT	TAAGGTGCATAAGTTGATTT	TAAGGTGCATAAGTTGATTT	TAAGGTGCATAAGTTGATTT	TAAGGTGCATAAGTTGATTT	TAAGGTGCATAAGTTGATTT	TAAGGTGCATAAGTTGATTT	TAAGGTGCATAAGTTGATTT	TAAGGTGCATAAGTTGATTT	TAAGGTGCATAAGTTGATTT			TAAGGTGCATAAGTTGATTT
novel-soy0053f-5p		novel-soy0053f-5p		novel-soy0053f-5p		novel-soy0053f-5p
						novel-soy0053g-3p	TTAAGGTGCATAAGTTGATTT											TTAAGGTGCATAAGTTGATTT	TTAAGGTGCATAAGTTGATTT		TTAAGGTGCATAAGTTGATTT	TTAAGGTGCATAAGTTGATTT	TTAAGGTGCATAAGTTGATTT
novel-soy0053g-3p	TAAGGTGCATAAGTTGATTT	novel-soy0053g-3p	TAAGGTGCATAAGTTGATTT	novel-soy0053g-3p	TAAGGTGCATAAGTTGATTT	novel-soy0053g-3p	TAAGGTGCATAAGTTGATTT	TAAGGTGCATAAGTTGATTT	TAAGGTGCATAAGTTGATTT	TAAGGTGCATAAGTTGATTT	TAAGGTGCATAAGTTGATTT	TAAGGTGCATAAGTTGATTT	TAAGGTGCATAAGTTGATTT	TAAGGTGCATAAGTTGATTT	TAAGGTGCATAAGTTGATTT	TAAGGTGCATAAGTTGATTT	TAAGGTGCATAAGTTGATTT			TAAGGTGCATAAGTTGATTT
novel-soy0053g-5p		novel-soy0053g-5p		novel-soy0053g-5p		novel-soy0053g-5p
						novel-soy0053h-3p	TTAAGGTGCATAAGTTGATTT											TTAAGGTGCATAAGTTGATTT	TTAAGGTGCATAAGTTGATTT		TTAAGGTGCATAAGTTGATTT	TTAAGGTGCATAAGTTGATTT	TTAAGGTGCATAAGTTGATTT
novel-soy0053h-3p	TAAGGTGCATAAGTTGATTT	novel-soy0053h-3p	TAAGGTGCATAAGTTGATTT	novel-soy0053h-3p	TAAGGTGCATAAGTTGATTT	novel-soy0053h-3p	TAAGGTGCATAAGTTGATTT	TAAGGTGCATAAGTTGATTT	TAAGGTGCATAAGTTGATTT	TAAGGTGCATAAGTTGATTT	TAAGGTGCATAAGTTGATTT	TAAGGTGCATAAGTTGATTT	TAAGGTGCATAAGTTGATTT	TAAGGTGCATAAGTTGATTT	TAAGGTGCATAAGTTGATTT	TAAGGTGCATAAGTTGATTT	TAAGGTGCATAAGTTGATTT			TAAGGTGCATAAGTTGATTT
novel-soy0053h-5p		novel-soy0053h-5p		novel-soy0053h-5p		novel-soy0053h-5p
novel-soy0053i-3p	TAAGGTGCATAAGTTGATTT	novel-soy0053i-3p	TAAGGTGCATAAGTTGATTT	novel-soy0053i-3p	TAAGGTGCATAAGTTGATTT	novel-soy0053i-3p	TAAGGTGCATAAGTTGATTT	TAAGGTGCATAAGTTGATTT	TAAGGTGCATAAGTTGATTT	TAAGGTGCATAAGTTGATTT	TAAGGTGCATAAGTTGATTT	TAAGGTGCATAAGTTGATTT	TAAGGTGCATAAGTTGATTT	TAAGGTGCATAAGTTGATTT	TAAGGTGCATAAGTTGATTT	TAAGGTGCATAAGTTGATTT	TAAGGTGCATAAGTTGATTT		TAAGGTGCATAAGTTGATTT	TAAGGTGCATAAGTTGATTT	TAAGGTGCATAAGTTGATTT	TAAGGTGCATAAGTTGATTT
novel-soy0053i-5p		novel-soy0053i-5p		novel-soy0053i-5p		novel-soy0053i-5p
novel-soy0053j-3p	TAAGGTGCATAAGTTGATTT	novel-soy0053j-3p	TAAGGTGCATAAGTTGATTT	novel-soy0053j-3p	TAAGGTGCATAAGTTGATTT	novel-soy0053j-3p	TAAGGTGCATAAGTTGATTT	TAAGGTGCATAAGTTGATTT	TAAGGTGCATAAGTTGATTT	TAAGGTGCATAAGTTGATTT	TAAGGTGCATAAGTTGATTT	TAAGGTGCATAAGTTGATTT	TAAGGTGCATAAGTTGATTT	TAAGGTGCATAAGTTGATTT	TAAGGTGCATAAGTTGATTT	TAAGGTGCATAAGTTGATTT	TAAGGTGCATAAGTTGATTT		TAAGGTGCATAAGTTGATTT	TAAGGTGCATAAGTTGATTT	TAAGGTGCATAAGTTGATTT	TAAGGTGCATAAGTTGATTT
novel-soy0053j-5p		novel-soy0053j-5p		novel-soy0053j-5p		novel-soy0053j-5p
novel-soy0054a-3p.1	AGAATCTGTATACTAATTGCC	novel-soy0054a-3p.1	AGAATCTGTATACTAATTGCC	novel-soy0054a-3p	AGAATCTGTATACTAATTGCC	novel-soy0054a-3p	AGAATCTGTATACTAATTGCC									AGAATCTGTATACTAATTGCC	AGAATCTGTATACTAATTGCC	AGAATCTGTATACTAATTGCC	AGAATCTGTATACTAATTGCC
novel-soy0054a-3p.2	AGAATCTGTATACTAATTGCCT	novel-soy0054a-3p.2	AGAATCTGTATACTAATTGCCT	novel-soy0054a-3p	AGAATCTGTATACTAATTGCCT	novel-soy0054a-3p	AGAATCTGTATACTAATTGCCT	AGAATCTGTATACTAATTGCCT	AGAATCTGTATACTAATTGCCT	AGAATCTGTATACTAATTGCCT	AGAATCTGTATACTAATTGCCT	AGAATCTGTATACTAATTGCCT	AGAATCTGTATACTAATTGCCT	AGAATCTGTATACTAATTGCCT	AGAATCTGTATACTAATTGCCT					AGAATCTGTATACTAATTGCCT	AGAATCTGTATACTAATTGCCT	AGAATCTGTATACTAATTGCCT	AGAATCTGTATACTAATTGCCT
novel-soy0054a-5p*		novel-soy0054a-5p*	GCAATTAGTATACAGATTCTCG	novel-soy0054a-5p*		novel-soy0054a-5p
novel-soy0054b-3p.1	AGAATCTGTATACTAATTGCC	novel-soy0054b-3p.1	AGAATCTGTATACTAATTGCC	novel-soy0054b-3p	AGAATCTGTATACTAATTGCC	novel-soy0054b-3p	AGAATCTGTATACTAATTGCC									AGAATCTGTATACTAATTGCC	AGAATCTGTATACTAATTGCC	AGAATCTGTATACTAATTGCC	AGAATCTGTATACTAATTGCC
novel-soy0054b-3p.2	AGAATCTGTATACTAATTGCCT	novel-soy0054b-3p.2	AGAATCTGTATACTAATTGCCT	novel-soy0054b-3p	AGAATCTGTATACTAATTGCCT	novel-soy0054b-3p	AGAATCTGTATACTAATTGCCT	AGAATCTGTATACTAATTGCCT	AGAATCTGTATACTAATTGCCT	AGAATCTGTATACTAATTGCCT	AGAATCTGTATACTAATTGCCT	AGAATCTGTATACTAATTGCCT	AGAATCTGTATACTAATTGCCT	AGAATCTGTATACTAATTGCCT	AGAATCTGTATACTAATTGCCT					AGAATCTGTATACTAATTGCCT	AGAATCTGTATACTAATTGCCT	AGAATCTGTATACTAATTGCCT	AGAATCTGTATACTAATTGCCT
novel-soy0054b-5p		novel-soy0054b-5p*	GCAATTAGTATACAGATTCTTG	novel-soy0054b-5p		novel-soy0054b-5p
						novel-soy0055a-3p	TGAAAGGAAAGATATTGAGCTG								TGAAAGGAAAGATATTGAGCTG					TGAAAGGAAAGATATTGAGCTG
novel-soy0055a-3p.1	AAGGAAAGATATTGAGCTGGTAGA	novel-soy0055a-3p.1	AAGGAAAGATATTGAGCTGGTAGA	novel-soy0055a-3p	AAGGAAAGATATTGAGCTGGTAGA	novel-soy0055a-3p	AAGGAAAGATATTGAGCTGGTAGA					AAGGAAAGATATTGAGCTGGTAGA	AAGGAAAGATATTGAGCTGGTAGA	AAGGAAAGATATTGAGCTGGTAGA							AAGGAAAGATATTGAGCTGGTAGA	AAGGAAAGATATTGAGCTGGTAGA	AAGGAAAGATATTGAGCTGGTAGA
novel-soy0055a-3p.2	AGATATTGAGCTGGTAGATGAG	novel-soy0055a-3p.2	AGATATTGAGCTGGTAGATGAG	novel-soy0055a-3p	AGATATTGAGCTGGTAGATGAG	novel-soy0055a-3p	AGATATTGAGCTGGTAGATGAG	AGATATTGAGCTGGTAGATGAG	AGATATTGAGCTGGTAGATGAG	AGATATTGAGCTGGTAGATGAG	AGATATTGAGCTGGTAGATGAG					AGATATTGAGCTGGTAGATGAG	AGATATTGAGCTGGTAGATGAG	AGATATTGAGCTGGTAGATGAG	AGATATTGAGCTGGTAGATGAG
novel-soy0055a-5p*		novel-soy0055a-5p*	CCTCTACCAGCTCAATATCTTT	novel-soy0055a-5p*		novel-soy0055a-5p
						novel-soy0055b-3p	TGAAAGGAAAGATATTGAGCTG								TGAAAGGAAAGATATTGAGCTG					TGAAAGGAAAGATATTGAGCTG
novel-soy0055b-3p.1	AAGGAAAGATATTGAGCTGGTAGA	novel-soy0055b-3p.1	AAGGAAAGATATTGAGCTGGTAGA	novel-soy0055b-3p	AAGGAAAGATATTGAGCTGGTAGA	novel-soy0055b-3p	AAGGAAAGATATTGAGCTGGTAGA					AAGGAAAGATATTGAGCTGGTAGA	AAGGAAAGATATTGAGCTGGTAGA	AAGGAAAGATATTGAGCTGGTAGA							AAGGAAAGATATTGAGCTGGTAGA	AAGGAAAGATATTGAGCTGGTAGA	AAGGAAAGATATTGAGCTGGTAGA
novel-soy0055b-3p.2	AGATATTGAGCTGGTAGATGAG	novel-soy0055b-3p.2	AGATATTGAGCTGGTAGATGAG	novel-soy0055b-3p	AGATATTGAGCTGGTAGATGAG	novel-soy0055b-3p	AGATATTGAGCTGGTAGATGAG	AGATATTGAGCTGGTAGATGAG	AGATATTGAGCTGGTAGATGAG	AGATATTGAGCTGGTAGATGAG	AGATATTGAGCTGGTAGATGAG					AGATATTGAGCTGGTAGATGAG	AGATATTGAGCTGGTAGATGAG	AGATATTGAGCTGGTAGATGAG	AGATATTGAGCTGGTAGATGAG
novel-soy0055b-5p*		novel-soy0055b-5p*	CCTCTACCAGCTCAATATCTTT	novel-soy0055b-5p*		novel-soy0055b-5p
						novel-soy0055c-3p	TGAAAGGAAAGATATTGAGCTG								TGAAAGGAAAGATATTGAGCTG					TGAAAGGAAAGATATTGAGCTG
novel-soy0055c-3p.1	AAGGAAAGATATTGAGCTGGTAGA	novel-soy0055c-3p.1	AAGGAAAGATATTGAGCTGGTAGA	novel-soy0055c-3p	AAGGAAAGATATTGAGCTGGTAGA	novel-soy0055c-3p	AAGGAAAGATATTGAGCTGGTAGA					AAGGAAAGATATTGAGCTGGTAGA	AAGGAAAGATATTGAGCTGGTAGA	AAGGAAAGATATTGAGCTGGTAGA							AAGGAAAGATATTGAGCTGGTAGA	AAGGAAAGATATTGAGCTGGTAGA	AAGGAAAGATATTGAGCTGGTAGA
novel-soy0055c-3p.2	AGATATTGAGCTGGTAGATGAG	novel-soy0055c-3p.2	AGATATTGAGCTGGTAGATGAG	novel-soy0055c-3p	AGATATTGAGCTGGTAGATGAG	novel-soy0055c-3p	AGATATTGAGCTGGTAGATGAG	AGATATTGAGCTGGTAGATGAG	AGATATTGAGCTGGTAGATGAG	AGATATTGAGCTGGTAGATGAG	AGATATTGAGCTGGTAGATGAG					AGATATTGAGCTGGTAGATGAG	AGATATTGAGCTGGTAGATGAG	AGATATTGAGCTGGTAGATGAG	AGATATTGAGCTGGTAGATGAG
novel-soy0055c-5p*		novel-soy0055c-5p*	CCTCTACCAGCTCAATATCTTT	novel-soy0055c-5p*		novel-soy0055c-5p
						novel-soy0055d-3p	TGAAAGGAAAGATATTGAGCTG								TGAAAGGAAAGATATTGAGCTG					TGAAAGGAAAGATATTGAGCTG
novel-soy0055d-3p.1	AAGGAAAGATATTGAGCTGGTAGA	novel-soy0055d-3p.1	AAGGAAAGATATTGAGCTGGTAGA	novel-soy0055d-3p	AAGGAAAGATATTGAGCTGGTAGA	novel-soy0055d-3p	AAGGAAAGATATTGAGCTGGTAGA					AAGGAAAGATATTGAGCTGGTAGA	AAGGAAAGATATTGAGCTGGTAGA	AAGGAAAGATATTGAGCTGGTAGA							AAGGAAAGATATTGAGCTGGTAGA	AAGGAAAGATATTGAGCTGGTAGA	AAGGAAAGATATTGAGCTGGTAGA
novel-soy0055d-3p.2	AGATATTGAGCTGGTAGATGAG	novel-soy0055d-3p.2	AGATATTGAGCTGGTAGATGAG	novel-soy0055d-3p	AGATATTGAGCTGGTAGATGAG	novel-soy0055d-3p	AGATATTGAGCTGGTAGATGAG	AGATATTGAGCTGGTAGATGAG	AGATATTGAGCTGGTAGATGAG	AGATATTGAGCTGGTAGATGAG	AGATATTGAGCTGGTAGATGAG					AGATATTGAGCTGGTAGATGAG	AGATATTGAGCTGGTAGATGAG	AGATATTGAGCTGGTAGATGAG	AGATATTGAGCTGGTAGATGAG
novel-soy0055d-5p*		novel-soy0055d-5p*	CCTCTACCAGCTCAATATCTTT	novel-soy0055d-5p*		novel-soy0055d-5p
						novel-soy0055e-3p	TGAAAGGAAAGATATTGAGCTG								TGAAAGGAAAGATATTGAGCTG					TGAAAGGAAAGATATTGAGCTG
novel-soy0055e-3p.1	AAGGAAAGATATTGAGCTGGTAGA	novel-soy0055e-3p.1	AAGGAAAGATATTGAGCTGGTAGA	novel-soy0055e-3p	AAGGAAAGATATTGAGCTGGTAGA	novel-soy0055e-3p	AAGGAAAGATATTGAGCTGGTAGA					AAGGAAAGATATTGAGCTGGTAGA	AAGGAAAGATATTGAGCTGGTAGA	AAGGAAAGATATTGAGCTGGTAGA							AAGGAAAGATATTGAGCTGGTAGA	AAGGAAAGATATTGAGCTGGTAGA	AAGGAAAGATATTGAGCTGGTAGA
novel-soy0055e-3p.2	AGATATTGAGCTGGTAGATGAG	novel-soy0055e-3p.2	AGATATTGAGCTGGTAGATGAG	novel-soy0055e-3p	AGATATTGAGCTGGTAGATGAG	novel-soy0055e-3p	AGATATTGAGCTGGTAGATGAG	AGATATTGAGCTGGTAGATGAG	AGATATTGAGCTGGTAGATGAG	AGATATTGAGCTGGTAGATGAG	AGATATTGAGCTGGTAGATGAG					AGATATTGAGCTGGTAGATGAG	AGATATTGAGCTGGTAGATGAG	AGATATTGAGCTGGTAGATGAG	AGATATTGAGCTGGTAGATGAG
novel-soy0055e-5p*		novel-soy0055e-5p*	CCTCTACCAGCTCAATATCTTT	novel-soy0055e-5p*		novel-soy0055e-5p
						novel-soy0055f-3p	TGAAAGGAAAGATATTGAGCTG								TGAAAGGAAAGATATTGAGCTG					TGAAAGGAAAGATATTGAGCTG
novel-soy0055f-3p.1	AAGGAAAGATATTGAGCTGGTAGA	novel-soy0055f-3p.1	AAGGAAAGATATTGAGCTGGTAGA	novel-soy0055f-3p	AAGGAAAGATATTGAGCTGGTAGA	novel-soy0055f-3p	AAGGAAAGATATTGAGCTGGTAGA					AAGGAAAGATATTGAGCTGGTAGA	AAGGAAAGATATTGAGCTGGTAGA	AAGGAAAGATATTGAGCTGGTAGA							AAGGAAAGATATTGAGCTGGTAGA	AAGGAAAGATATTGAGCTGGTAGA	AAGGAAAGATATTGAGCTGGTAGA
novel-soy0055f-3p.2	AGATATTGAGCTGGTAGATGAG	novel-soy0055f-3p.2	AGATATTGAGCTGGTAGATGAG	novel-soy0055f-3p	AGATATTGAGCTGGTAGATGAG	novel-soy0055f-3p	AGATATTGAGCTGGTAGATGAG	AGATATTGAGCTGGTAGATGAG	AGATATTGAGCTGGTAGATGAG	AGATATTGAGCTGGTAGATGAG	AGATATTGAGCTGGTAGATGAG					AGATATTGAGCTGGTAGATGAG	AGATATTGAGCTGGTAGATGAG	AGATATTGAGCTGGTAGATGAG	AGATATTGAGCTGGTAGATGAG
novel-soy0055f-5p*		novel-soy0055f-5p*	CCTCTACCAGCTCAATATCTTT	novel-soy0055f-5p*		novel-soy0055f-5p
						novel-soy0055g-3p	TGAAAGGAAAGATATTGAGCTG								TGAAAGGAAAGATATTGAGCTG					TGAAAGGAAAGATATTGAGCTG
novel-soy0055g-3p.1	AAGGAAAGATATTGAGCTGGTAGA	novel-soy0055g-3p.1	AAGGAAAGATATTGAGCTGGTAGA	novel-soy0055g-3p	AAGGAAAGATATTGAGCTGGTAGA	novel-soy0055g-3p	AAGGAAAGATATTGAGCTGGTAGA					AAGGAAAGATATTGAGCTGGTAGA	AAGGAAAGATATTGAGCTGGTAGA	AAGGAAAGATATTGAGCTGGTAGA							AAGGAAAGATATTGAGCTGGTAGA	AAGGAAAGATATTGAGCTGGTAGA	AAGGAAAGATATTGAGCTGGTAGA
novel-soy0055g-3p.2	AGATATTGAGCTGGTAGATGAG	novel-soy0055g-3p.2	AGATATTGAGCTGGTAGATGAG	novel-soy0055g-3p	AGATATTGAGCTGGTAGATGAG	novel-soy0055g-3p	AGATATTGAGCTGGTAGATGAG	AGATATTGAGCTGGTAGATGAG	AGATATTGAGCTGGTAGATGAG	AGATATTGAGCTGGTAGATGAG	AGATATTGAGCTGGTAGATGAG					AGATATTGAGCTGGTAGATGAG	AGATATTGAGCTGGTAGATGAG	AGATATTGAGCTGGTAGATGAG	AGATATTGAGCTGGTAGATGAG
novel-soy0055g-5p		novel-soy0055g-5p		novel-soy0055g-5p		novel-soy0055g-5p
						novel-soy0055h-3p	TGAAAGGAAAGATATTGAGCTG								TGAAAGGAAAGATATTGAGCTG					TGAAAGGAAAGATATTGAGCTG
novel-soy0055h-3p.1	AAGGAAAGATATTGAGCTGGTAGA	novel-soy0055h-3p.1	AAGGAAAGATATTGAGCTGGTAGA	novel-soy0055h-3p	AAGGAAAGATATTGAGCTGGTAGA	novel-soy0055h-3p	AAGGAAAGATATTGAGCTGGTAGA					AAGGAAAGATATTGAGCTGGTAGA	AAGGAAAGATATTGAGCTGGTAGA	AAGGAAAGATATTGAGCTGGTAGA							AAGGAAAGATATTGAGCTGGTAGA	AAGGAAAGATATTGAGCTGGTAGA	AAGGAAAGATATTGAGCTGGTAGA
novel-soy0055h-3p.2	AGATATTGAGCTGGTAGATGAG	novel-soy0055h-3p.2	AGATATTGAGCTGGTAGATGAG	novel-soy0055h-3p	AGATATTGAGCTGGTAGATGAG	novel-soy0055h-3p	AGATATTGAGCTGGTAGATGAG	AGATATTGAGCTGGTAGATGAG	AGATATTGAGCTGGTAGATGAG	AGATATTGAGCTGGTAGATGAG	AGATATTGAGCTGGTAGATGAG					AGATATTGAGCTGGTAGATGAG	AGATATTGAGCTGGTAGATGAG	AGATATTGAGCTGGTAGATGAG	AGATATTGAGCTGGTAGATGAG
novel-soy0055h-5p		novel-soy0055h-5p		novel-soy0055h-5p		novel-soy0055h-5p
novel-soy0055i-3p	AGATATTGAGCTGGTAGAGGAGA	novel-soy0055i-3p	AGATATTGAGCTGGTAGAGGAG	novel-soy0055i-3p	AGATATTGAGCTGGTAGAGGAGA	novel-soy0055i-3p	AGATATTGAGCTGGTAGAGGAG	AGATATTGAGCTGGTAGAGGAG	AGATATTGAGCTGGTAGAGGAG	AGATATTGAGCTGGTAGAGGAG	AGATATTGAGCTGGTAGAGGAG	AGATATTGAGCTGGTAGAGGAG	AGATATTGAGCTGGTAGAGGAG	AGATATTGAGCTGGTAGAGGAG	AGATATTGAGCTGGTAGAGGAG	AGATATTGAGCTGGTAGAGGAG	AGATATTGAGCTGGTAGAGGAG	AGATATTGAGCTGGTAGAGGAG	AGATATTGAGCTGGTAGAGGAG	AGATATTGAGCTGGTAGAGGAG	AGATATTGAGCTGGTAGAGGAG	AGATATTGAGCTGGTAGAGGAG	AGATATTGAGCTGGTAGAGGAG
novel-soy0055i-5p*		novel-soy0055i-5p*	CGTCTACCAGCTCAATATCTTT	novel-soy0055i-5p*	CGTCTACCAGCTCAATATCTTT	novel-soy0055i-5p	CGTCTACCAGCTCAATATCTTT	CGTCTACCAGCTCAATATCTTT	CGTCTACCAGCTCAATATCTTT	CGTCTACCAGCTCAATATCTTT	CGTCTACCAGCTCAATATCTTT	CGTCTACCAGCTCAATATCTTT	CGTCTACCAGCTCAATATCTTT		CGTCTACCAGCTCAATATCTTT	CGTCTACCAGCTCAATATCTTT	CGTCTACCAGCTCAATATCTTT	CGTCTACCAGCTCAATATCTTT	CGTCTACCAGCTCAATATCTTT				CGTCTACCAGCTCAATATCTTT
						novel-soy0055i-5p	TGTGCTTCTTCCTCGTCTACCAGC							TGTGCTTCTTCCTCGTCTACCAGC							TGCTTCTTCCTCGTCTACCAGC	TGCTTCTTCCTCGTCTACCAGC
						novel-soy0055i-5p	TTCTTCCTCGTCTACCAGCTCA													TTCTTCCTCGTCTACCAGCTCA

## Sheet: Sheet2
Sheet 2:Characteristics of novel identified miRNAs §:ching indicates the miRNA* of unified most abundant sequence couldn't be distinguished from miRNA precursor to form miRNA::miRNA* pair that fit rules ﹟:Pink indicates alternative use of the pre-miRNA 5’and 3’arms as mature miRNA source in different library ★:blue indicates new miRNAs loci were located in the introns;violet indicates new miRNAs …
homology with annotated known miRNA in mirbase	§new miRNA name	﹟unified new miRNA sequence	unified new miRNA sequence and it's miRNA*	arm	length	pre-miRNA Genomic_locus	★pre-miRNA Position_status	mfe	seq	struct
gma-miR166h-3p	novel-soy0001-3p	TCTCGGACCAGGCTTCATTCC	TCTCGGACCAGGCTTCATTCC	3p	21	Gm16:3661250:3661625:+	intergene	-141.4	AAGGAAAGTAGGGTGTTTGGAATGAAGTTTGATCCGAAATCATTGTCTCAGTTTCATTCATTTAATTTTAACTTTGCTTGTTGTCAGAGAGAGAGAGATTTGTCATGATCTGAGAAGGAAAGGGGGTGTGTGGAATGAGGTTTGATCCAAGATCATCACATCATATATATATATATATATATATATATATATATATATATATATATATATATATATATATATATATATATATATATCTTCTTCAATTTCCCTTTCCTTCTTGATTTAATTACTTACCTTCATACATATACTGTTATTATTATCATCTCTTAATTCATGCATTGGATGGGACTGATCTCGGACCAGGCTTCATTCCTCACACCTAGCTTTCCTTGTA	(((((((((.((((((..(((((((((((((.(((((..........(((((..((((((...........((((((.....).))))).(((((((((.......((((.(((((((((((((((..((.((((.((.((.(((((...)))))..)).)).((((((((((((((((((((((((((((((((((....))))))))))))))))))))))))))))))))))..)))).))..))))))))))))))))))).................(((.....))).......))).))))))...........))))))..)))))..))))).)))))))))))))..)))))).)))))))))...
	novel-soy0001-5p*		AATGAAGTTTGATCCGAAATC			Gm16:3661250:3661625:+	intergene
	novel-soy0002-3p	TCTGTATCAAATGAGTAGACAA	TCTGTATCAAATGAGTAGACAA	3p	22	Gm03:9816359:9816619:+	intergene	-59.12	AGAATTTTACTGTCTAAATATGGTGGTTGGAAGGATTTGATATCTGGTAGAAAGAGCAATATTTCCTCTCATTGGTGGAAAGATCTAAAGGCTATCTTTCAGCAATAGGACAACATGCAATAGCTTTAGTGATAACCTGAAGTGGAGGGTGGGTTGTGGTGTCAAAATGAGGTTTTGGAAGGACAAGTGGCTAAGGGATAATTTAACTCTCCAATACAAATATCCTACTCTGTATCAAATGAGTAGACAACAGACTTCTA	((((.(((..((((((..(((..(((((((((((((((((((((..((.((((((((....(((((.((....)).))))).........))..)))))).))......(((((..((....(((((((.......))))))).....))..)))))))))))))......((.(((((..(..((((..(.....)...))))..)..))))).))....)))))..)))).)))).)))..))))))..))).)))).
	novel-soy0002-5p*		TGTCTAAATATGGTGGTTGGAA			Gm03:9816359:9816619:+	intergene
	novel-soy0003-3p*		GTCATTCAAGTTAACTGTCCACT			Gm02:3549817:3549904:+	intergene	-21.9	TGTGTGAACATGGATAGTGAAGTGCATGATACTTTCCGCATTGACAACAATGGTCATTCAAGTTAACTGTCCACTTTTGTCCGCCACG	.(((((.(((((((((((((..((.(((((........(((((....)))))))))).))..)).))))))))....))).)).))).
	novel-soy0003-5p	TGGATAGTGAAGTGCATGATAC	TGGATAGTGAAGTGCATGATAC	5p	22	Gm02:3549817:3549904:+	intergene
	novel-soy0004-3p*		AGACTTTCTTTTTCTTTGGT			Gm11:29826817:29827019:+	intergene	-39.9	TTCACCTATTTGAAGATGAGAGATTAGTCTGAATGCTTGTTGTGACTTCTTAGGACAATTTTTTGCAAAATGTCCTGTCTGATTGCAAATGAAACATCTTTGTTCCCTAGATTTTCCTTTCCTCCGACTTTTCATAAAAAACTTCAATGGCCTTCTTTTCCCCTTGGTGTCAGCTTGTAAGACTTTCTTTTTCTTTGGTGAGC	((((((.....(((((.((((((..(((((....(((..((((((......((((((.(((.....))).))))))(((.((..(.(((.((((.((((.........)))))))).))).))).)))...))))))...((.((((.((..........)).)))).)).))).....))))).))))))))))))))))).
	novel-soy0004-5p.1	TGAAGATGAGAGATTAGTCTGA	TGAAGATGAGAGATTAGTCTGA	5p	22	Gm11:29826817:29827019:+	intergene
	novel-soy0004-5p.2	TTGAAGATGAGAGATTAGTCTGA	TTGAAGATGAGAGATTAGTCTGA	5p	23	Gm11:29826817:29827019:+	intergene
	novel-soy0005-3p*		AACTTGTTTCAGTTTTGCATG			Gm14:6976561:6976760:+	intergene	-84	AAATGCAACCCGCAGAACTGAAACAAGTTGAGAAATGCTCATCTCTTTGTAGTTTTTATGGGTGGTCGAAGCGAACATAGGTGGAGACCCAAGTTCGGCTTTTAGTTGCAAGGCCATGGAGAAGCTCAAAACCCTCAAACTTTGAGGGCAAAATGGGCAAAGGATTTCTCAACTTGTTTCAGTTTTGCATGTCGCATTTC	((((((.((..(((((((((((((((((((((((((((((((...((((.(((((((....((((((....(((((...((.(....)))..)))))((........))..))))))..))))))))))).((((((.....))))))....))))))).....))))))))))))))))))))))))..)).)))))).
	novel-soy0005-5p	CGCAGAACTGAAACAAGTTGA	CGCAGAACTGAAACAAGTTGA	5p	21	Gm14:6976561:6976760:+	intergene
	novel-soy0006-3p	AGCAAGACATCCTTTCTCACT	AGCAAGACATCCTTTCTCACT	3p	21	Gm09:5287903:5288006:+	intergene	-43.5	AGAGGAAGAGTGAGTGCTTTTGAGCTAAGGATGACTTGCCGGTATATAAGTATGGGTATTGCCAGCAAGACATCCTTTCTCACTTGTGTTCTCTTTTCACTCAT	.(((((((((.(((..(...((((..(((((((.(((((.(((((((........))).)))).))))).))))))).))))...)..))).)))))).)))..
gma-miR169d	novel-soy0006-5p*		TGAGCTAAGGATGACTTGCCGG			Gm09:5287903:5288006:+	intergene
	novel-soy0007-3p	AGGGGCAAACAAGCAAAGATA	AGGGGCAAACAAGCAAAGATA	3p	21	Gm02:2564176:2564535:-	intergene	-122.29	CCTTTCTTCCAGTCTTTCCTTGTTTGCCCCTCTTCTTTTCTTCCGCACAACACTCCTTCTCTCCACCGCAGACAACCAGTGGGCACCCGCCGGAGTTTTTTCTTCTTTCGCAGCACCGCTCAAATGACTCACACAGAAACACGAAAGAAAAAACATCCCTCAATGAACCAATTGAATGTGATTAAGTGAATTTCCGTAAAGTAATGGAAACAAGGCTCCACTTGCTTCTTCTGTGGTAGAGTACCACCAAAGCAACTACAAGTGACGGTGCACTATGGTGGCGGATAGAAGGAGAGAGAAAGAAGATGGGAGAGAAAGAAGAGAATTGAAGGGGCAAACAAGCAAAGATAAGAAGAAAAG	..(((((((..((((((.((((((((((((((((((((((((((((......((((((((.(((.((((......((.((((....)))).))...................((((((.(((..((..((((.........(....).....((((...(((((......)))))))))......))))......((..(((..((....))..)))..)).(((((.....((((((...))))))..)))))....))..)))))))))......)))).))).))))))))..........).)))))))).)))))))........)))))))))))).))))))..)))))))..
	novel-soy0007-5p*		TCTTTCCTTGTTTGCCCCTCT			Gm02:2564176:2564535:-	intergene
	novel-soy0008-3p*		TCCAAGGATGAAGTTATGGGT			Gm20:33703849:33704049:-	intergene
	novel-soy0008-5p	ATAAACTTCATCATTGGACCC	ATAAACTTCATCATTGGACCC	5p	21	Gm20:33703849:33704049:-	intergene	-74.22	ACCTAGACCCATAAACTTCATCATTGGACCCAAAATCGTAAACCTTTTCACTGACCTTCAATTCATCAACCTCCCCAAACGTGTCAGTGAAAATCTGGCTATCCCACCATTCCTATATCTCAACCCCAATTGGAGCCATAAAACACCATAAGAAAAAAGTTTATGTTTTCGGGTCCAAGGATGAAGTTATGGGTCTGGGTT	((((((((((((((.(((((((.((((((((.(((.(((((((.((((((((((((........................).)))))))))))..(((((...(((........................))))))))....................))))))).))).)))))))).))))))))))))))))))))).
	novel-soy0009-3p*		CTTCATCTTGATATGTCGGGA			Gm19:31360884:31360965:-	intergene
	novel-soy0009-5p	CCACATTGTCGAAGTAGAGGAA	CCACATTGTCGAAGTAGAGGAA	5p	22	Gm19:31360884:31360965:-	intergene	-23.6	CCAATAAAACCCACATTGTCGAAGTAGAGGAACAATTTCCTCTGGTATTTGTTCTTCATCTTGATATGTCGGGACTGCTCGT	.........(((((((.(((((..(.(((((((((...((...))...))))))))))..))))))))).))).........
	novel-soy0010-3p	TAATACAGAATTCGGAGACAAC	TAATACAGAATTCGGAGACAAC	3p	22	Gm10:3581702:3581795:+	intergene	-45.3	GTGTTATTAACTTGTCTTCAAATTCTGTATTACCTTGCAGCGGATTGAGATGCTGGATTCGGTAATACAGAATTCGGAGACAACTTAATAACAA	.(((((((((.((((((((.((((((((((((((.(.(((((........))))).)...)))))))))))))).)))))))).))))))))).
	novel-soy0010-5p*		TGTCTTCAAATTCTGTATTACC			Gm10:3581702:3581795:+	intergene
	novel-soy0011-3p*		GATAGAATTGCCCTCATGTAG			Gm15:14880603:14880755:+	intergene	-34.7	CGTACCTACTATACAAGTGACAATTAAATCTGAATCAAGTTTCTCGTGATCTTGGGTCATGGTCATATTGAGACATGTGTGTGGTCCATCCCATTGAGTGACTTTCCATGAATCAATTTTTTTAGATAGAATTGCCCTCATGTAGAAAGGGCA	.((.(((.(((((..((.(.(((((..(((((((.........(((((((.....)))))))....(((((..((((.(...((((..((.....))..))))..)))))..)))))...)))))))..))))).)))..)))))..))))).
	novel-soy0011-5p	ATACAAGTGACAATTAAATCTG	ATACAAGTGACAATTAAATCTG	5p	22	Gm15:14880603:14880755:+	intergene
	novel-soy0012-3p	ATGAATGGTGAAGATGAAGAG	ATGAATGGTGAAGATGAAGAG	3p	21	Gm02:48423715:48423816:-	intergene	-48.3	TATAGAGTTACTCTTGATCTTCACTATTCATTTTATTGAAATCTAATGATTAATCATTATATTTCAAGAAAATGAATGGTGAAGATGAAGAGTTACTTTTGG	...(((((.((((((.((((((((((((((((((.(((((((.((((((....)))))).))))))).)))))))))))))))))).)))))).)))))...
	novel-soy0012-5p*		CTTGATCTTCACTATTCATTT			Gm02:48423715:48423816:-	intergene
	novel-soy0013-3p*		CTTGTGTCCTACTTCTCCAGC			Gm07:3508921:3509000:+	intergene	-45.9	CGAACCACGCTGGAGAAGCAGGGCACATGCTTGATTTATGTAAGTTTTGAGCTTGTGTCCTACTTCTCCAGCATGGTTTC	.((((((.((((((((((.((((((((.(((..(..(......)..)..))).)))))))).)))))))))).)))))).
ptc-miR164f	novel-soy0013-5p	TGGAGAAGCAGGGCACATGCT	TGGAGAAGCAGGGCACATGCT	5p	21	Gm07:3508921:3509000:+	intergene
	novel-soy0014-3p	TCCTAAAGCATGTAGAAGATT	TCCTAAAGCATGTAGAAGATT	3p	21	Gm19:36915900:36915999:+	intron	-51.3	CTAGTCTTTTCATCTTCTACATGCTTTAGGATAATCATTCATCATGTATCAAGCCATCATGAATGATTATCCTAAAGCATGTAGAAGATTTATAAACTAT	.((((......(((((((((((((((((((((((((((((((.(((........))).)))))))))))))))))))))))))))))))......)))).
	novel-soy0014-5p*		TCTTCTACATGCTTTAGGATA			Gm19:36915900:36915999:+	intron
	novel-soy0015-3p*		CAAGCCGAACAAAGTCCTTCA			Gm01:2408563:2408673:-	intergene	-57.52	ACAATGTGGATCTGAAGGACTTTGTTCGGCTTGCAACCAAGAAAAACCATGAATTTATTTCTAGCCCAGCCTCATTACAAGCCGAACAAAGTCCTTCAGATTCACATTGTG	(((((((((((((((((((((((((((((((((......(((((.............))))).((...)).......))))))))))))))))))))))))))))))))).
	novel-soy0015-5p	TCTGAAGGACTTTGTTCGGCTT	TCTGAAGGACTTTGTTCGGCTT	5p	22	Gm01:2408563:2408673:-	intergene
	novel-soy0016-3p.1	TATGATTTATACATGATTTAGGAC	TATGATTTATACATGATTTAGGAC	3p	24	Gm03:18679325:18679588:+	intergene
	novel-soy0016-3p.2	TGATTTATACATGATTTAGGAC	TGATTTATACATGATTTAGGAC	3p	22	Gm03:18679325:18679588:+	intergene	-64.51	GGGTGTTGAGGGGTCAAATCTTGAATCGGTGGAGTTTTCACCTTAAAACCAGTTTGAGCAAGTTTAAATTAATGTTATAGACTTTTTTGAGATGAGAGTTTACTCCAAAATTACCCCATTCTCATTTTCACTTCTCAAACCTTGAAAATCCATTAAATTGATGGGTTTTAGGTACCTAGATTTTGAATTGCCTTGGTATGAAGCTTGTTTTTGGTTGAAATATGATTTATACATGATTTAGGACTTGTAGGATCCAATTTGAGC	((((.(((((((((.(((....((((.(((((((((((((.(((((((..((((((((((............)))).)))))).))))))).)))))....)))))).......)).))))....))).)))))))))))))..((((((((((.....)))))))))).((..((((.(((((((((((.....(((((((...((((((.....))))))...))))))).))))))))))..).))))..)).........
	novel-soy0016-5p*		TTGAATCGGTGGAGTTTTCAC			Gm03:18679325:18679588:+	intergene
	novel-soy0017-3p.1	TATTGGATGGAATCAGGATGGA	TATTGGATGGAATCAGGATGGA	3p	22	Gm10:50870523:50870801:-	intron
	novel-soy0017-3p.2	TATTGGATGGAATCAGGATGGAG	TATTGGATGGAATCAGGATGGAG	3p	23	Gm10:50870523:50870801:-	intron
	novel-soy0017-5p*		CCATCTTGATTTCGTCCAATAT			Gm10:50870523:50870801:-	intron	-97.59	CAATCAAGTCCCTCCATCTTGATTTCGTCCAATATTTAACGTAATTAGCTGACGTGACAATCTGGACATGACATAGCAGTGAGTAAATACAGTGTACTAGCTAAAAAACATAGAATAGTTGAACTAAATGACCTAAAATATTGCTTTGGCTGTATTTACTTAATTGTGGTGTTGACGATGCTTGTGGGTAAATTATTATTTTTATGATAGCATCATAGCAGTGAACAACAGAAGGATGACTTAAAATATTGGATGGAATCAGGATGGAGGGACCTGATT	.(((((.((((((((((((((((((((((((((((((...((.(((..(((..((......(((.....(((((.((((((((((((((((((.....(((.........(((....(((......)))...))).......)))...))))))))))))).))))).)))))...((((((.....(((((........)))))...))))))....)))...))..)))...))).))...)))))))))))))))))))))))))))))).)))))
	novel-soy0018-3p	AAGGCAGAACGATATGTACGCAGA	AAGGCAGAACGATATGTACGCAGA	3p	24	Gm13:41358349:41358450:+	intron
	novel-soy0018-5p*		ATACATATCGTGTTGCCAAGC			Gm13:41358349:41358450:+	intron	-109.1	GCCGGAGACAGCTTGGAAACACGATATGTACGCGAACCAGCCAGTGGCCGCGGCGTATCCAGGTGGTCGAGCGTCTTCCATCGAAACAGGGACTAAGCTCTACATTTCCAATTTGGATTATGGCGTTTCCAATGATGATATTAAGGTACAATCTCTTTTGTGTTGGTAATTGCGTATATGATATTTCGCTTAACTTGATTTGATTTAGCGCTGTTTGTATTCTTTGGCTATTTGTGGAATTTAATTTTGATGTGAACTGCATACACCGCCGCCTGGCCCGACTGATCTGCATACATATCGTGTTGCCAAGCCGTCTCCATC	...((((((.((((((.(((((((((((((.(((...(((...(.((((((((((..((((((((((((((((.((...((((((.((((...(((((....(((.(((.....)))..))).(((..(((((..((((((.((((........)))).))))))...)))).)...))).......))))).)))).))))))..))))))............))))))))..)))).........((((((.....)))).)).))))))..)))))..)))...))).))))))))))))).)))))).))))))...
	novel-soy0019-3p	TTTTATTGGATAATGAAGATGA	TTTTATTGGATAATGAAGATGA	3p	22	Gm06:41210210:41210494:+	intergene	-75.3	TTTTATTGTATTATATTTTATTTTGCAGGATCAATGACATCTTCGTCGTCATGCTCATCAAATATACAAACTAGGTTTGGTCCAATTGATGGTGACGTTTTGTGGATGCAACCTAAGCATGTTTCAGAACATGTTTGGAATGGGAAACCAAACAGAAAATTATACATCATACGAGTTGTCCCAACGTATCAAGGTGAAGAACAAATACCAGAGGAAATTGTTCCTCTGCTTCGACAATCTGGGTTTTATTGGATAATGAAGATGAAATACCTAAAAATAAATGCT	.((((((......(((((((((((.((..((((((((.((((..((.(((....(((((....((((......((......))......(((.((((.((((((((((....(((((((((((....)))))))))))..(((....)))..............)))).)))))).)))))))..))))...)))))...........((((((((....))))))))....))).))..)))).))))).)))..)))))))))))))......))))))....
	novel-soy0019-5p.1	TTTTGCAGGATCAATGACATC	TTTTGCAGGATCAATGACATC	5p	21	Gm06:41210210:41210494:+	intergene
	novel-soy0019-5p.2	TTTTGCAGGATCAATGACATCT	TTTTGCAGGATCAATGACATCT	5p	22		intergene
aly-miR169c*	novel-soy0020-3p*	GGCAAGTCATCCTGTGGTTAT	GGCAAGTCATCCTGTGGTTAT	3p	21	Gm15:14197487:14197623:+	intergene	-64.7	GAGAGGTTGAAAGTGGAATGAAGCCAAGGATGACTTGCAGGCATTAATTTGCTATTAAGCTAGCAAGTTAGGTAGTTTCATTTGTTGGATTTTCCCGGCAAGTCATCCTGTGGTTATATTTGGCTTTCTTCCTCTCA	((((((..((((((.(((((.(((((((((((((((((.((..(((((((((((......))))))))))).....((((.....)))).....)).)))))))))))).))))).))))).))))))..)))))).
mtr-miR169d	novel-soy0020-5p	AAGCCAAGGATGACTTGCAGG	AAGCCAAGGATGACTTGCAGG	5p	21	Gm15:14197487:14197623:+	intergene
	novel-soy0021-3p		TCATCTTGTAAGTTTAACACA			Gm02:10789482:10789635:+	intergene	-44.35	CTTATATATGTGTTAAACTTGCAAGATGACATTATTATGATAGTTGTAGAAACATTTAGAATAGCAAGACCAGTATGTGAGAGTATTCAACATCGTAATATTATCATCTTGTAAGTTTAACACATAATTTTT	......(((((((((((((((((((((((...(((((((((.((((.....((((...................)))).........)))))))))))))...)))))))))))))))))))))))......
	novel-soy0021-5p*	TGTTAAACTTGCAAGATGACA	TGTTAAACTTGCAAGATGACA	5p	21	Gm02:10789482:10789635:+	intergene
	novel-soy0022-3p	TGTAAGTCCATATGTGCTCTC	TGTAAGTCCATATGTGCTCTC	3p	21	Gm06:14453328:14453497:-	intergene	-82.4	TTCCATTTCAGAGGCGCGTATGGACTTACGACCTGAAGATTATTTCTTCCTGATGAAGCTAAAGATCTGGATCGAGGAAGCAGAAGGCATGGTATAACTGCTCCTCTTCAAGAGCTTCATCACCAGCATTATCTTCAGGTGTAAGTCCATATGTGCTCTCTAAAATGGAC	.(((((((.((((((((((((((((((((.((((((((((.....((...((((((((((...(((....)))(((((.((((...((...))....)))))))))......))))))))))..))....)))))))))))))))))))))))))).)))).))))))).
	novel-soy0022-5p*		AGGCGCGTATGGACTTACGACC			Gm06:14453328:14453497:-	intergene
	novel-soy0023-3p	ACAAGGGATCAAACATTTAAG	ACAAGGGATCAAACATTTAAG	3p	21	Gm13:40760273:40760387:+	intergene	-51.5	ACATCACCAAATTCTTCTCTTAAACGTTTGATCCCTTGTATTTCAAGATTTGATTCTTACGTTGAAATTGAAATACAAGGGATCAAACATTTAAGTGAAGAACATTGATGACACA	.(((((.....((((((.((((((.(((((((((((((((((((((..((..((......))..)).))))))))))))))))))))).)))))).))))))...))))).....
	novel-soy0023-5p*	TAAACGTTTGATCCCTTGTAT	TAAACGTTTGATCCCTTGTAT			Gm13:40760273:40760387:+	intergene
	novel-soy0024-3p*	TTCATCGATGAAGGCAAACAA	TTCATCGATGAAGGCAAACAA	3p	21	Gm08:18379390:18379492:+	intergene	-26.3	CCCGAATGCATTGCTTACATCGGTCGAATAGATTTGTTTCCAACGAACCCAATTCATCGATGAAGGCAAACAATAGAGGAATGAAGGCCGCCAGCATGATTTGGT	.((((((((.((((((.(((((((.((((.(.(((((.....)))))..).))))))))))).))))))........((........))....))))...)))).
	novel-soy0024-5p	TTGCTTACATCGGTCGAATAG	TTGCTTACATCGGTCGAATAG	5p	21	Gm08:18379390:18379492:+	intergene
	novel-soy0025-3p	CTCCTTGGGATACAGATTATC	CTCCTTGGGATACAGATTATC	3p	21	Gm01:31765032:31765136:+	intergene	-48.4	AGTATTGGTTGAGGATGTGTTAATCTGCATCCTGAGGTGTAGAGCAATATTTTTATTGCATCTCCTCCTTGGGATACAGATTATCTCATCCTTTTCACCAATTTG	...((((((.(((((((.(.(((((((.((((..(((.(.(((((((((....)))))).))).).)))..)))).))))))).).)))))))...))))))...
ath-miR2111a	novel-soy0025-5p	TAATCTGCATCCTGAGGTGTA	TAATCTGCATCCTGAGGTGTA	5p	21	Gm01:31765032:31765136:+	intergene
mtr-miR395g	novel-soy0026-3p	TTGAAGTGTTTGGGGGAACTC	TTGAAGTGTTTGGGGGAACTC	3p	21	Gm02:1772398:1772529:+	intergene	-52	AAGGTCAGTTGTCCCCTTGAATTTCCCTGAACACTTCATTAGCAATTCCTTAGGTTTCACTGACACCAGTGAGGCCCTATAGTTAGCCATATTGAAGTGTTTGGGGGAACTCTAGGAGCCATTTGATGCTTT	...(((((.((.(.(((.((.((((((..(((((((((.((((((((.....((((((((((....))))))))))....)))).))..)).)))))))))..)))))).)).))).).)).))))).....
aly-miR395d*	novel-soy0026-5p	ATTTCCCTGAACACTTCATT	ATTTCCCTGAACACTTCATT	5p	20	Gm02:1772398:1772529:+	intergene
	novel-soy0027-3p	TCAATCCTGGAAGAACCGGCG	TCAATCCTGGAAGAACCGGCG	3p	21	Gm13:35514890:35515064:+	intron	-94.1	CCAGATTATATCGCCGGTTCTTCCAGGATTGATGCAGTGGACCTCTCGTCGCTTTGCATCTGAGGTTTTCTTCATGGAAGCTTGTGCCTTGAGTAATTTCCGGCGAATACTTCATCACGAGACATGAGAAGGTCATCCACTACATCAATCCTGGAAGAACCGGCGATATGATCTG	.(((((((((((((((((((((((((((((((((.((((((((((((((.(..(((....((((((.(((....((((((((((.....)))))...)))))..))).))))))...)))..)))))).)))...)))))).)))))))))))))))))))))))))))))))))
	novel-soy0027-5p*		CCGGTTCTTCCAGGATTGATG			Gm13:35514890:35515064:+	intron
	novel-soy0028-3p	TTACAGATCTTTGGAAACAGGC	TTACAGATCTTTGGAAACAGGC	3p	22	Gm02:42141386:42141490:+	intron	-46.9	TTCAATTTGTTTTCTGTTTCAAAGATTTGTACAGGAAACATTGAAAACAACTTTTTTTTGTTCTCTGTTTCCTTTACAGATCTTTGGAAACAGGCAACAGATTGA	.((((((((((.(((((((((((((((((((.((((((((..((.(((((.......))))).)))))))))).))))))))))).)))))))).))))))))))
	novel-soy0028-5p*		CTGTTTCAAAGATTTGTACAG			Gm02:42141386:42141490:+	intron
	novel-soy0029-3p	CGGATTATGGTATATGTTCTT	CGGATTATGGTATATGTTCTT	3p	21	Gm03:45559347:45559504:-	intron	-52.3	GGTTCATACCAGAGAACATAAACCCTAACCCGGAAAGGATAGAATTCTTAGGGATAACGGAACAATAGGGGGAATCCCAAAAGCAGGACGCAAATTAAAATCTTGAGCATAGAATTCTATTTCATTCCGGATTATGGTATATGTTCTTGAAAGTGAAC	.((((((....(((((((((.(((.(((.((((((.((((((((((((..(((((..(............)..))))).....(((((............))))).....))))))))))))..)))))).))).))).)))))))))....))))))
	novel-soy0029-5p*		GAACATAAACCCTAACCCGGA			Gm03:45559347:45559504:-	intron
	novel-soy0030-3p	TTGAAAATGTTTAAGGATTGA	TTGAAAATGTTTAAGGATTGA	3p	21	Gm08:41436001:41436101:-	intron	-43.4	ATGGTGCATTTCAGTCCTTAAACATTTTCAAAGTATGATGAAAGTTAATCGAGGGGCTTAATTATATGCTTTGAAAATGTTTAAGGATTGAAATTCATGTT	...(((.((((((((((((((((((((((((((((((.((((((((........)))))..))))))))))))))))))))))))))))))))).)))...
	novel-soy0030-5p*		TTCAGTCCTTAAACATTTTCA			Gm08:41436001:41436101:-	intron
	novel-soy0031-3p*		TTTGATATCACTGTCCAAGATA			Gm08:4270886:4271063:-	intron
	novel-soy0031-5p	TCTTGGGACAGAGGTATCAATAC	TCTTGGGACAGAGGTATCAATAC	5p	23	Gm08:4270886:4271063:-	intron	-79.4	AAGAAAAATATCTTGGGACAGAGGTATCAATACTAAATTTTTTATTGAATTCCATCAAATAACAATGACAAATTTTCCTTATAACTCTTTGAATGACTTAACACAATTTATCCTTGTTATTTGATGGAGTTTAATAAAAAATTTAGTTTTGATATCACTGTCCAAGATATTTTTCTTA	((((((((((((((((.((((.((((((((.((((((((((((((((((((((((((((((((((.((.(((((.......(((.((.......)).)))....))))).)).)))))))))))))))))))))))))))))))))).)))))))).)))))))))))))))))))).
	novel-soy0032-3p*		CAGGTTGCATGCTTTCCTTAT			Gm15:47111393:47111679:+	intergene	-113.74	GCGCAGCCCATAAGGAAAGCATGCAACCTGCTGCATGAAGCATTCACAGCGAGGAAGTTAGTTAGGAAGTGCCAATGCTGTTAGGATTCTGTTAGAAGTTTCTGTTAGAGGATTCTATATTCTGTTAAGAACCTTGCCTTATAAATAGCTTGTAATAAGGTGTTCAAAGGAATGAGAATATACGCTACTTTCATCTTCTTCTTCTCTGCAATTTCTGGGAGGCACTTGGTTCTCGAAATCCAAGTATAACATTGAGCAGGTTGCATGCTTTCCTTATGGGCTGCACA	(.((((((((((((((((((((((((((((((..(((.........(((.(((((((..((...((((((((.....(((...(((..((......))..)))..)))...(((((.((((((.......((((((..((((((.....)))))))))))).......)))))))))))....)).))))))..)).))))))).)))..(((((.(((((.(....).))))))))))..........)))..)))))))))))))))))))))))))))))).).
	novel-soy0032-5p	TAAGGAAAGCATGCAACCTGC	TAAGGAAAGCATGCAACCTGC	5p	21	Gm15:47111393:47111679:+	intergene
	novel-soy0033-3p*		TACGACCATCTTAGAATGT			Gm18:13659100:13659200:+	intron
	novel-soy0033-5p	ATATTCTAAGACGGTCGTAGC	ATATTCTAAGACGGTCGTAGC	5p	21	Gm18:13659100:13659200:+	intron	-57.5	AAAGTACTATATATTCTAAGACGGTCGTAGCACAACCGTTTTAGAATGTAGTGCATTCTAAGTCGGTCTTGTGCTACGACCATCTTAGAATGTAGTACAAT	...(((((((((..(((((((.((((((((((((((((.(((((((((.....))))))))).))))..)))))))))))).))))))))))))))))...
	novel-soy0034-3p*		CGAGATCAAGACGACATAGTAT			Gm10:48411098:48411434:-	intron	-133.9	AATTGACATGATAGTATGCTGTCTAAATCTCGGAGTGAGAAGCTTGTAATAGTCATCAGGAATAGGAAATTAGGGAGACTGATCACTAGGTGGAGGAGCGGAGGAGGAGGCTCCGCCAGGACTAGCATGAGTGCCGCAAGAGGAAACATCACCTGTTGCGAAGAATGAGAAGCAGCGGTGTCAACATGAGATGAAGGAAGAGTAGCAGCGGTGTTGTGACTGTTACGAGCTTCTGCAAATCCTACTTTCACAATCCTGATGACTATTATGAGCTTCTGCAAGTCTGTAAGGTTTGCCTCGGACTCCGAGATCAAGACGACATAGTATTGTCTCGCCT	....((.(..(((.((((.(((((..((((((((((.(((((((..(((((((((((((((....((((.(((((..(((.((..((((.(((.(((((..........))))).)))...)))).)).)))..(((((.(((........))).))))).....((((((((....((.((.....)).)).........(((((((((......)).)))))))..)))))).))..))))).))))....)))))))))))))))..)))))))((((..(.....)..)))).....))))))))))..))))).)))).)))..).))....
	novel-soy0034-5p	GATAGTATGCTGTCTAAATCTCGG	GATAGTATGCTGTCTAAATCTCGG	5p	24	Gm10:48411098:48411434:-	intron
	novel-soy0035-3p	TGAAGGAGGGAAGCTTGACAT	TGAAGGAGGGAAGCTTGACAT	3p	21	Gm14:26871028:26871361:+	intron	-172.1	GAAAAAACAAAATGTCAAGCTTCCCTCCTTCACATAAAAAGAAAATCTCTAGCTTTCCTCTTTTCCCAAAAGACCAAATTACATCTAAGCTTCTCACACATACTGCTTTGAAACAATTGACACCATATATAGTTCCTACTATTCTCTACTTGTATGGCATACTGTATGGGTTCTACCCATAAGATCCAAATGCAATATACTTTGAATCTTCTGATCCATTGTTTCAAAGCAGTATTGGAGGGAAGCTTGAGATTGAATTTGGTCTTTTGGTGAAAGAGGAAAGCTTGAGGTTTTCCTTATTTGTGAAGGAGGGAAGCTTGACATTTTGTTTTTT	.(((((((((((((((((((((((((((((((((......(((((((((.(((((((((((((..(((((((((((((((..(((((((((((((.((.((((((((((((((((((.((.(((.((((((((.(((((............))).))...)))))))))))......((.(((((.((((..........)))).))))).)).)).))))))))))))))))))))..))))))))).))))..)))))))))))))))..))))))))))))).)))))))))......)))))))))))))))))))))))))))))))))
	novel-soy0035-5p*		GTCAAGCTTCCCTCCTTCACA			Gm14:26871028:26871362:+	intron
	novel-soy0036-3p	TTGAAAATTGTGGGATGAAAT	TTGAAAATTGTGGGATGAAAT	3p	21	Gm08:46321055:46321233:-	intron	-65.71	AAAAAGTTTAATTAGGTCCCATAATTTTCAAAACTGATGCAATGTTATCCTTTCCGTTAGCACTATAACGGAAGTGTCCTACATGACAACTAGCACACAGCAACATCATTTCCCACAATTGGACGGAAAAGGAAATGTTGCAGCTGTTTTGAAAATTGTGGGATGAAATTGAACTATTT	....(((((((((..(((((((((((((((((((...(((((((((.(((((((((((...........(((((((((......))).....((.....))......))))))........))))).)))))))))))))))...)))))))))))))))))))..)))))))))....
	novel-soy0036-5p*		TAGGTCCCATAATTTTCAAAA			Gm08:46321055:46321233:-	intron
	novel-soy0037-3p	TTTTAATATATCAGGGACTTG	TTTTAATATATCAGGGACTTG	3p	21	Gm14:33572225:33572417:-	intron	-76.3	TTTTGTTGTTCTGAGTCTCTAATATATTAAAAGTTTTGTTTTGGGCCCCTACCGCCAATTAAGTGATGACATGACATCATTCCAATGACTGATATATATTGGAAGAGCTGTTGAGATGGTGCCACACCATCACTAAATGATGACAAGGATCCCAAACAAAACTTTTAATATATCAGGGACTTGGAACAATGAA	.((..((((((..(((((((.((((((((((((((((((((.(((..(((.......(((.(((((((...((.((((((..((((..((...............))..))))..)))))).))...))))))).))).......)))..))))))))))))))))))))))).)))))))..))))))..))
	novel-soy0037-5p*		AGTCTCTAATATATTAAAAGT			Gm14:33572225:33572417:-	intron
	novel-soy0038-3p	TTAGCTTCTTTCACCTTTCCC	TTAGCTTCTTTCACCTTTCCC	3p	21	Gm17:14170511:14170612:-	intron
	novel-soy0038-5p*	GAGAGGTGAAGGAAGCTAATC	GAGAGGTGAAGGAAGCTAATC			Gm17:14170511:14170612:-	intron	-55	AACTGAGAGTGTGAGAGGTGAAGGAAGCTAATCTTGACCATTCAATCTTAATAGGGATTCGGTGTTCGTGATTAGCTTCTTTCACCTTTCCCACTTTCACCT	...((((((((.(((((((((((((((((((((.(((.(((..((((((....))))))..))).))).))))))))))))))))))))).))))))))...
	novel-soy0039-3p	TTCGAGACTGGAGGGAGTATA	TTCGAGACTGGAGGGAGTATA	3p	21	Gm20:2071915:2072036:+	intron
	novel-soy0039-5p*		TACTCCCTCTGGTCTCGAATA			Gm20:2071915:2072036:+	intron	-48.4	TGTAATTACTTACTCCCTCTGGTCTCGAATATAAGGAAAGATAAACTAACTTACATTGTCTTATGCTTATATTCGAGACTGGAGGGAGTATAAGTGTTTGTC	..(((.(((((((((((((..((((((((((((((.((((((((...........))))))).).))))))))))))))..)))))))))..)))).)))..
	novel-soy0040-3p*		TTCTTGATCCATGCTTCCAGT			Gm11:33167338:33167491:+	intron
	novel-soy0040-5p	GGAGCATGGATCAAGAGGCTG	GGAGCATGGATCAAGAGGCTG	5p	21	Gm11:33167338:33167491:+	intron	-81.7	GAAAGGACTGGGAGCATGGATCAAGAGGCTGAGATTAAGCCTACAAAGAAAGTCTTACAAATTTATTCATGTATGCCTAGTAACAGCCTGAACTCGTAAAACTTTACTTTTGGGCTTAATCTTAGCTTCTTGATCCATGCTTCCAGTGCTATCA	((.((.(((((((((((((((((((((((((((((((((((((.(((((((((.((((...((((....(((.(((...))))))...))))...)))).))))).))))))))))))))))))))))))))))))))))))))))).)).)).
	novel-soy0041-3p*		AGCCATCTTCCAGATCTGAAG			Gm16:29006145:29006227:+	exon
	novel-soy0041-5p	TCAGGTTGGAAATGATGGCCA	TCAGGTTGGAAATGATGGCCA	5p	21	Gm16:29006145:29006227:+	exon	-21.7	TACGTACCCATCAGGTTGGAAATGATGGCCAGAAAAGTTAGAAACTTGTTGCAGAGCCATCTTCCAGATCTGAAGCTTCTCCA	..........(((((((((((..(((((((.(..((((.....))))....).).))))))))))).))))))..........
	novel-soy0042-3p	TCAATGGTTGGACTTGGTAAA	TCAATGGTTGGACTTGGTAAA	3p	21	Gm06:44529277:44529430:-	exon	-34.94	CTTCAATTGCCAAGGGATGGCCTTGAGCATGTGATAGTACACCATGTGTCAACATTTCATAATCACTCATAATGTAGGTACATTTGAAAGCATTTATGCAAAATAACTTAACAGCATTGTCCCAACTCAATGGTTGGACTTGGTAAACATGATT	..(((.((((((((...((((((((((..((.((((((.(...((((..(.(((((..............))))).)..))))......(((....)))..............).)))))).)).))))).)))))..))))))))...)))..
	novel-soy0042-5p*		CAAGGGATGGCCTTGAGCATG			Gm06:44529277:44529430:-	exon
	novel-soy0043-3p	TACAATGGCGTAGGCAATCGGG	TACAATGGCGTAGGCAATCGGG	3p	22	Gm19:2950780:2950972:-	intergene	-75.9	GATGTGTCTTGAACCCATAAGTTACTTGGGTTGTTGTAGGCACTGATAATTGGGGGGGGGGGGGGTCTATCTGAAATGAGAGAAATGTTAATTTGCAGAGTAATATGTCTTCTCAAATTCTTTAGAAACCCCCCCCCCCAAACTGAAGTTGTCTCCCTTTCTACAATGGCGTAGGCAATCGGGAAGATATGGT	...(((((((...(((....(((.((((.((..(((((((....(((((((.(((((((((((..((((...(((.(((((((.((((((.((....)).)))))).)).)))))..)))..))))..))))))))))).......)))))))......)))))))..)).)))).))).))))))))))...
	novel-soy0043-5p.1	TACTTGGGTTGTTGTAGGCAC	TACTTGGGTTGTTGTAGGCAC	3p	21	Gm19:2950780:2950972:-	intergene
	novel-soy0043-5p.2	TTACTTGGGTTGTTGTAGGCAC	TTACTTGGGTTGTTGTAGGCAC				intergene
zma-miR169c*	novel-soy0044-3p*		GGCAAGTCGTCTCTGGCTAC			Gm19:2809359:2809664:+	intergene	-95.9	TGTAATAATGTAGCCAAGGATGACTTGCCGGGAAGTTTCTTTTCGCATTGTGAATCATGGTTTTAAATTGTGATCGCGGTTTCATTGTGATAAATTATGGACAAATGTGGCCAATGTACTGATTTTTGATCAGGGTAACCCCAAAAATCTTGATGTTGTGGTTGAAATCATGGTTGCGGATTTTTTTTAAAACCTTGATTGAAAAGACCTAATGATCATGTTGTTATGTTCAAATGCACATTATGCTGCCTAAGAAGTCAAGTGTAACTAGTTGTCCGGCAAGTCGTCTCTGGCTACATAAAGGTC	.......(((((((((..((((((((((((((......((..(..((((.(((.(((..((.....))..)))..(((((.....((((....(((.((((((((((((..((...((....((((..((((((((......((((((((....(..(((((....)))))..)...))))))))......))))))))..))))....)).))..))))))....))))))))).))))....)))))........)))))))..)..))...))))))))))))))..))))))))).......
osa-miR169e	novel-soy0044-5p	AGCCAAGGATGACTTGCCGG	AGCCAAGGATGACTTGCCGG	5p	20	Gm19:2809359:2809664:+	intergene
	novel-soy0045-3p*		GCTCTCTAGTCTTCTGTCATC				exon
smo-miR156b	novel-soy0045-5p	TGACAGAAGATAGAGAGCAC	TGACAGAAGATAGAGAGCAC	5p	20	Gm18:61442586:61442692:-	exon	-44.1	GGTGATGCTGCTGACAGAAGATAGAGAGCACTGATGATGAAATGCATGAAAGGGAATGGCATCTCACTCCTTTGTGCTCTCTAGTCTTCTGTCATCATCCTTCTCCC	((.((.(.((.((((((((((((((((((((.((.(((((.((((((........)).)))).))).)).)).))))))))).))))))))))).)).)..)).)).
	novel-soy0046a-3p*		GTGTGGTTAAATTAAGTTGAC			Gm01:43747362:43747476:+	intergene
	novel-soy0046a-5p	CAAACTAATCTTGATTGGGCTG	CAAACTAATCTTGATTGGGCTG	5p	22	Gm01:43747362:43747476:+	intergene	-24.4	ATTAATTGGTCAAACTAATCTTGATTGGGCTGAATTATATGAAGAATTGTTGGGAGTCAGACCACATGAAGGTGAACTTCAAGGCAGTGTGGTTAAATTAAGTTGACTTGCTCAC	.......((((((..((((.(((((((.((((..................(((........)))..(((((.....)))))...)))).)))))))))))..)))))).......
	novel-soy0046b-3p*		GTGTGGTCAAATTAAGTTGGC				intergene
	novel-soy0046b-5p	CAAACTAATCTTGATTGGGCTG	CAAACTAATCTTGATTGGGCTG	5p	22	Gm12:32340039:32340153:-	intergene	-28.94	ATTAATTGGTCAAACTAATCTTGATTGGGCTGAATTGTGTGAAGAATTGTTGGGAGTTAGACCACAAGAAGGTGAACTTCAAGGCAGTGTGGTCAAATTAAGTTGGCTGGCTCAC	.....(..(((((..((((.(((((((.((((..(((.((......((((.((........))))))........))..)))..)))).)))))))))))..)))))..).....
	novel-soy0046c-3p*		GTGTGGTCAAATTAAGTTGGC				intergene
	novel-soy0046c-5p	CAAACTAATCTTGATTGGGCTG	CAAACTAATCTTGATTGGGCTG	5p	22	Gm06:19079272:19079386:+	intergene	-30.24	ATTAATTGGCCAAACTAATCTTGATTGGGCTGAATTGTGTGAAGAATTGTTGGGAGTCAGACCACAGAAAGGTGAACTTCAAGGCAGTGTGGTCAAATTAAGTTGGCTGACTCAC	.....(..(((((..((((.(((((((.((((..(((.((......((((.((........))))))........))..)))..)))).)))))))))))..)))))..).....
	novel-soy0046d-3p*		GTGTGGTCAAATTAAGTTGGC				intergene
	novel-soy0046d-5p	CAAACTAATCTTGATTGGGCTG	CAAACTAATCTTGATTGGGCTG	5p	22	Gm10:9902156:9902270:-	intergene	-29.6	ATTAATTGGTCAAACTAATCTTGATTGGGCTGAATTGTGTGAAGAATTGTTGGGCGTCAGACCACAGGAAGGTGAACTTCAAGGCAGTGTGGTCAAATTAAGTTGGCTGGCACAC	.....(..(((((..((((.(((((((.((((..(((.((...(..((.((((((....).)).))).))..)..))..)))..)))).)))))))))))..)))))..).....
	novel-soy0047a-3p*		AGCTTAGTAACTTCCGGAAG			Gm07:40774465:40774576:+	intergene	-60.1	TAATGTAATATTCCGGAAGTTACTAAGGCTCATTTCCGAAAGTTGTTCCGGAAAACAATTCCGGAACTACTTCTTCCGGAATTGAGCTTAGTAACTTCCGGAAGAAGTACTTCC	....(((...(((((((((((((((((.((((.(((((.((((.(((((((((.....))))))))).))))....))))).)))))))))))))))))))))....)))....
	novel-soy0047a-5p	TCCGGAAGTTACTAAGGCTCA	TCCGGAAGTTACTAAGGCTCA	5p	21	Gm07:40774465:40774576:+	intergene
	novel-soy0047b-3p*		ATGAGCCTTAGTAACTTCCGG
	novel-soy0047b-5p	TCCGGAAGTTACTAAGGCTCA	TCCGGAAGTTACTAAGGCTCA	5p	21	Gm11:22123946:22124147:+	intergene	-144.1	AAGAACTTCTTCCGGAAGTTACTAAGGCTCATTCTGGAAGAAGTACTTCCGGAAGTACTTCTTCCGGAATGAGCCGTAGTAACTTTCGGAAGCACTTCTTCCGGAAGTAACTATGGCCCATTCCGGAAGAAGTAGTTCCGGAAGTTTCTCCCGGAAGTACTTCTTCCGGAATGAGCCTTAGTAACTTCCGGAAGTTTACATT	........((((((((((((((((((((((((((((((((((((((((((((((.((((((((((((((((.((((((((.(((((((((((.....))))))))))).)))))))).)))))))))))))))).))))(((......))).))))))))))))))))))))))))))))))))))))))))))........
	novel-soy0047c-3p*
	novel-soy0047c-5p	TCCGGAAGTTACTAAGGCTCA	TCCGGAAGTTACTAAGGCTCA	5p	21	Gm14:30132372:30132472:+	intergene	-64.9	AAGCACTTCTTCCGGAAGTTACTAAGGCTCATTCCGGAAGAAGTACTTTCGGAACTACTTCTTCCGGAATGGGCCTTAGTAACTTTCGGAAGTACTTCTTC	(((.....(((((((((((((((((((((((((((((((((((((.((....)).))))))))))))))))))))))))))))))))))))).....))).
	novel-soy0048a-3p	TTAGAATGGGCAGACTTCTACAT	TTAGAATGGGCAGACTTCTACAT	3p	23	Gm09:10938603:10938692:-	intergene	-45.2	TAGGACAACCGATGTAGAAATTTGGCATTCTAAAACGGGTTGGTCTCTAAACCCGTCTTAGAATGGGCAGACTTCTACATCTTTTGTCCT	.(((((((..(((((((((.((((.((((((((.(((((((........))))))).))))))).).)))).)))))))))..)))))))
	novel-soy0048a-5p*		GTAGAAATTTGGCATTCTAAAA			Gm09:10938603:10938692:-	intergene
	novel-soy0048b-3p	TTAGAATGGGCAGACTTCTACAT	TTAGAATGGGCAGACTTCTACAT	3p	23	Gm17:34314647:34314735:+	intergene	-56.7	AAAACAACCGATGTAGAAATCTGTCATTCTAAGACGGGTTTAGAGACCAACCCGTCTTAGAATGGGCAGACTTCTACATCGGTTGTCCT	...(((((((((((((((.(((((((((((((((((((((........))))))))))))))).)))))).)))))))))))))))...
	novel-soy0048b-5p*		GTAGAAATCTGTCATTCTAAGA			Gm17:34314647:34314735:+	intergene
	novel-soy0048c-3p	TTAGAATGGGCAGACTTCTACAT	TTAGAATGGGCAGACTTCTACAT	3p	23	Gm17:35630468:35630557:-	intergene	-57.7	TAGGACAACCGATGTAGAAATCTGACATTCTAAGACGGGTTTAAAGACCAATACGTCTTAGAATGGGCAGACTTCTACATCGGTTGTCCT	.((((((((((((((((((.((((.((((((((((((((((....))))....))))))))))))..)))).))))))))))))))))))
	novel-soy0048c-5p*		GTAGAAATCTGACATTCTAAGA			Gm17:35630468:35630557:-	intergene
	novel-soy0049a-3p*		AAGAAAAGTGTTTGAATCTCA			Gm03:2812341:2812442:+	intergene	-63.8	CGGCTCTTCCTCCTCTACCAACTCAATATCTTTCGTTTCACCTTTGCTTTTGTAAACTACACTGTAATTTACAAAACAAAAGTTGAAAGGAAAGATATTGAGCTGGTAGATGAGGAAGAAGCAC	..((((((((((.(((((((.(((((((((((((.(((((.((((..(((((((((.(((...))).)))))))))..)))).))))).))))))))))))).))))))).))))))).)))..
	novel-soy0049a-5p	AGATTCAAGCACTTTTCTATG	AGATTCAAGCACTTTTCTATG	5p	21	Gm03:2812341:2812442:+	intergene
	novel-soy0049b-3p*		AAGAAAAGTGTTTGAATCTCA			Gm03:2808246:2808347:+	intergene
	novel-soy0049b-5p	AGATTCAAGCACTTTTCTATG	AGATTCAAGCACTTTTCTATG	5p	21	Gm03:2808246:2808347:+	intergene	-54.4	TATCCAATTGAGATTCAAGCACTTTTCTATGTGGCTTTAAGGTGTGTTTGAATGGAACACCTTAAATCCATGAAGAAAAGTGTTTGAATCTCAATTAGATAA	((((.(((((((((((((((((((((((.(((((.((((((((((...........)))))))))).))))).))))))))))))))))))))))).)))).
	novel-soy0049c-3p*		AAGAAAAGTGTTTGAATCTCA			Gm03:2821285:2821386:+	intergene
	novel-soy0049c-5p	AGATTCAAGCACTTTTCTATG	AGATTCAAGCACTTTTCTATG	5p	21	Gm03:2821285:2821386:+	intergene	-54.4	TATCCAATTGAGATTCAAGCACTTTTCTATGTGGCTTTAAGGTGTGTTTGAATGGAACACCTTAAATCCATGAAGAAAAGTGTTTGAATCTCAATTAGATAA	((((.(((((((((((((((((((((((.(((((.((((((((((...........)))))))))).))))).))))))))))))))))))))))).)))).
	novel-soy0049d-3p*		AAGAAAAGTGTTTGAATCTCA			Gm03:2873727:2873828:+	intergene
	novel-soy0049d-5p	AGATTCAAGCACTTTTCTATG	AGATTCAAGCACTTTTCTATG	5p	21	Gm03:2873727:2873828:+	intergene	-48	TATCCAATTGAGATTCAAGCACTTTTCTATGTAGTTTTAAGGTGTGTTTGAATGGAACACCTTAAATCCATGAAGAAAAGTGTTTGAATCTCAATTAGATAA	((((.(((((((((((((((((((((((.(((.(.((((((((((...........)))))))))).).))).))))))))))))))))))))))).)))).
	novel-soy0049e-3p*		AAGAAAAGTGTTTGAATCTCA			Gm03:2825173:2825274:+	intergene	-49	TATCCAAGTGAGATTCAAGCACTTTTCTATGTGGCTTTAAGGTGTGTTTGAATGGAACACCTTAAATCCAAGAAGAAAAGTGTTTGAATCTCAATTAGATAA	((((.((.((((((((((((((((((((...(((.((((((((((...........)))))))))).)))...)))))))))))))))))))).)).)))).
	novel-soy0049e-5p	AGATTCAAGCACTTTTCTATG	AGATTCAAGCACTTTTCTATG	5p	21	Gm03:2825173:2825274:+	intergene
	novel-soy0049f-3p*		AAGAAAAGTGTTTGAATTTCA			Gm03:2866191:2866292:+	intergene
	novel-soy0049f-5p	AGATTCAAGCACTTTTCTATG	AGATTCAAGCACTTTTCTATG	5p	21	Gm03:2866191:2866292:+	intergene	-51.8	TATCCAATTGAGATTCAAGCACTTTTCTATGTGGCTTTAAGGTGTGTTTGAATGGAACACCTTAAATCCATGAAGAAAAGTGTTTGAATTTCAATTAGATAA	((((.(((((((((((((((((((((((.(((((.((((((((((...........)))))))))).))))).))))))))))))))))))))))).)))).
						intron
	novel-soy0050a-3p	TATAAATAGGACCAGAGGTAG	TATAAATAGGACCAGAGGTAG	3p	21	Gm20:39792640:39792742:-	intron	-36.8	AATACAAATATTACCTATGTTCCTATTTATAAGAAACAAATTGTAGTGTAAAATATATAACAAATTTTTTCTTATAAATAGGACCAGAGGTAGTATTAGAAAA	......((((((((((.((.((((((((((((((((.((.((((.(((((...))))).)))).)).)))))))))))))))).)).))))))))))......
	novel-soy0050a-5p*		TTACCTATGTTCCTATTTATA				intron
	novel-soy0050b-3p	TATAAATAGGACCAGAGGTAG	TATAAATAGGACCAGAGGTAG	3p	21	Gm10:893455:893562:+	intron	-47.1	AATAAATGGCACTACCTCTGCTCCTATTTTTATAAGAAACAAGTTATATAGTGTAAAATACACTACATCTTGTTTCTTATAAATAGGACCAGAGGTAGTATTAATTAT	.((((.(((.((((((((((.(((((((..(((((((((((((.....(((((((...)))))))...)))))))))))))))))))).)))))))))).))).))))
	novel-soy0050b-5p*
	novel-soy0050c-3p	TATAAATAGGACCAGAGGTAG	TATAAATAGGACCAGAGGTAG	3p	21	Gm11:36844937:36845041:-	intron	-47	ATGTTATATGCTAATACCTCCAGTCCTATTTATAAGAAACAAGTTGTAATGTAAATACACTACAACTTGTTCCTTATAAATAGGACCAGAGGTAGTATTTAGGGA	.(.(((.(((((...(((((..((((((((((((((.(((((((((((.(((....))).))))))))))).))))))))))))))..)))))))))).))).).
	novel-soy0050c-5p*
	novel-soy0050d-3p	TATAAATAGGACCAGAGGTAG	TATAAATAGGACCAGAGGTAG	3p	21	Gm13:37718475:37718554:+	intron	-35.1	TTACTATAATACTACCTATGGTCCTATTTATAAGAAACAAGTTGTAGTGTATAAATAGGACCAGAGGTAGTAATAAAGTA	.((((.((.((((((((.((((((((((((((....((.....))....)))))))))))))).)))))))).)).))))
	novel-soy0050d-5p*
	novel-soy0051a-3p	TTATGGAAGAAGCTCAATTCA	TTATGGAAGAAGCTCAATTCA	3p	21	Gm13:38887195:38887345:+	intron	-74.4	TAAGAAGGGAAAATGAATTGAGTTTCTTTCATGAGCTAAAATCAACTCATGTACTTAATTTTTGTGGAAGTTCTCTCGTTTAACTGCTCCAAAAGTTCAAGTGCATAAGTTGATTTTAGCTTATGGAAGAAGCTCAATTCATTTTAATCTT	.((((....((((((((((((((((((((((((((((((((((((((.((((((((((((((((..(.((((.........)))).)..)))))))).)))))))).))))))))))))))))))))))))))))))))))))))..))))
	novel-soy0051a-5p*		AATTGAGTTTCTTTCATGAGC				intron
	novel-soy0051b-3p	TTATGGAAGAAGCTCAATTCA	TTATGGAAGAAGCTCAATTCA	3p	21	Gm09:109565:109722:-	intron	-53.34	CAGGAAAATAAAATGAATTAAGCTTCTCCATAAGTTAAAATTAGCTTAAGCATAAGCTAATTCATAGAATTTCTCTCATTTAGCTTCTCCAAAATCTAATTTTAACTTGGACATAAGCTAATTTAACTTATGGAAGAAGCTCAATTCATTTTTTCTTC	.(((((((...((((((((.(((((((((((((((((((.((((((((.....(((((((.....(((.....)))...))))))).(((((..............)))))..)))))))))))))))))))).))))))).))))))))))))))).
	novel-soy0051b-5p*
	novel-soy0052a-3p	TCTAGAAGTAGATCAAATCCAA	TCTAGAAGTAGATCAAATCCAA	3p	21	Gm05:40112962:40113078:+	intron	-59.7	TATACCACTTTGGATTTGATATACTTCTAAAGGTGTAACTTGTTTAATCTAATAATTTTTAGGAGTATATTAAACGAGTTACACCTCTAGAAGTAGATCAAATCCAAAGTTGTATAT	(((((.((((((((((((((.((((((((.((((((((((((((((((((((......))))......)))))))))))))))))).)))))))).)))))))))))))).))))).
	novel-soy0052a-5p	TGGATTTGATATACTTCTAAA	TGGATTTGATATACTTCTAAA	5p	21	Gm05:40112962:40113078:+	intron
	novel-soy0052b-3p*
	novel-soy0052b-5p	TGGATTTGATATACTTCTAAA	TGGATTTGATATACTTCTAAA	5p	21	Gm05:15006208:15006324:-	intron	-49.8	TATACAACTTTGGATTTGATATACTTCTAAAAGTGTAACTTGTTTAATCTAATAACTTTTAGGAGTATATTAAACAAGTTACACCTCTATAAGTATATCAAATCCAAAATTGTATAA	(((((((.((((((((((((((((((.((...((((((((((((((((((((......))))......))))))))))))))))...)).)))))))))))))))))).))))))).
	novel-soy0053a-3p	TAAGGTGCATAAGTTGATTT	TAAGGTGCATAAGTTGATTT	3p	20	Gm03:44205908:44206007:+	intron	-44.82	TCTATAAGTTAAAATCAACTTATGCACTTCAACTTTTATAGAAGTTCTCTCATCTATCTTCTCCGAAAGTTAAGGTGCATAAGTTGATTTTGAGTTATGG	.((((((.(((((((((((((((((((((.(((((((..(((((.............)))))..))))))).))))))))))))))))))))).))))))
	novel-soy0053a-5p*		ATCAACTTATGCACTTCAAC			Gm03:44205908:44206007:+	intron
	novel-soy0053b-3p	TAAGGTGCATAAGTTGATTT	TAAGGTGCATAAGTTGATTT	3p	20	Gm19:46707950:46708048:+	intron
	novel-soy0053b-5p*		ATCAACTTATGCACTTCAAC			Gm19:46707950:46708048:+	intron	-46.6	TCTATAAGTTAAAATCAACTTATGCACTTCAACTTTTATAGAAGTTTCTCTCCTATCTTCTACAAAAGTTAAGGTGCATAAGTTGATTTTGAGTTATGG	.((((((.(((((((((((((((((((((.(((((((.((((((............)))))).))))))).))))))))))))))))))))).))))))
	novel-soy0053c-3p*
	novel-soy0053c-5p	TAAGGTGCATAAGTTGATTT	TAAGGTGCATAAGTTGATTT	5p	20	Gm19:5268050:5268406:+	intron	-78.5	CTACAAAAGTTAAGGTGCATAAGTTGATTTTAATTTATGGGAGAAGGTCAATGCATATTACCTTCTTATTTTATTCTCATTGAAGTGCTGATAAAGAAATTTATCCAAACATGGCCTAGGTTACAATGTCAGGATCCTAGTTTCTGCTTCTTACTTGAATCTGGCTGTAACTTAAAGTAATTTATATGTATATAAGTGGGTTTGGTTGGAACTTGTAACAACTAAATAAAGGCATGCAGCATTCAGATTTAACTAAAATTCCGCATGTTAGTGTTCTAGTTTATATACGATTATAATAAGTAAATTTAAAAATATTAAGATATTGGTTATACTTATGTGCCTGTAAGACACATAAGT	........(((.(((..((((((((((((...((((....((((((((.(((....)))))))))))..((((((..((((((.((((.((...(((((((.((((..((((.((....))....))))..))))...))))))).....(((.(((((((((((((((.(((......(((((((....)))))))..(((((((((..........))))))))).)))...))))))...))))))))).)))...)).)))).)))))).......(((((......)))))..)))))).............))))...))))).)))))))..)))....)))........
	novel-soy0053d-3p	TAAGGTGCATAAGTTGATTT	TAAGGTGCATAAGTTGATTT	3p	20	Gm20:44946295:44946393:-	intron	-30.63	CCCATAGTTAAAGTCAACTTATGCCCCTCAATTTTTTTATAAGCTCCTTCATTTAACTCCTCTAAAAGTTAAGGTGCATAAGTTGATTTTAACTTATAA	.....(((((((((((((((((((.(((.(((((((...........................))))))).))).))))))))))))))))))).....
	novel-soy0053d-5p*
	novel-soy0053e-3p	TAAGGTGCATAAGTTGATTT	TAAGGTGCATAAGTTGATTT	3p	20	Gm08:34672874:34672969:-	intron	-28.7	AATTAAGCTTCTCTCAAAGTAAAATCAATCCATGCACTTAATTCTTATAGAAGCTTCTATAAAAGTTAAGGTGCATAAGTTGATTTTAGCTTACGG	...((((((...........(((((((((..((((((((((((.(((((((....))))))).)))))).))))))..)))))))))))))))...
	novel-soy0053e-5p*
	novel-soy0053f-3p	TAAGGTGCATAAGTTGATTT	TAAGGTGCATAAGTTGATTT	3p	20	Gm05:29437141:29437234:-	intron	-39.8	CCATAAGTTAAAATCAAGTTATGCACTTCATTTTCATAAAAGCTCTTTATGTTTGACTTGAAGTTAAGGTGCATAAGTTGATTTTAACTTATGA	.((((((((((((((((.((((((((((...(((((...((((.......))))....)))))...)))))))))).)))))))))))))))).
	novel-soy0053f-5p*
	novel-soy0053g-3p	TAAGGTGCATAAGTTGATTT	TAAGGTGCATAAGTTGATTT	3p	20	Gm20:818958:819056:-	intron	-38.62	TTTATAAGTTAAAATAAACTTGTGCACTTGACTTCTATAGAAGCTCTAACATTTAACTTCTCTAAAAGTTAAGGTGCATAAGTTGATTTTAGCTTATGA	.((((((((((((((.((((((((((((((((((.((.(((((.............))))).)).))))))).))))))))))).))))))))))))))
	novel-soy0053g-5p*
	novel-soy0053h-3p	TAAGGTGCATAAGTTGATTT	TAAGGTGCATAAGTTGATTT	3p	20	Gm02:5732006:5732122:+	intron	-32.16	AAATTGAGCTTTCCAAATGAACTAAAATCAACTAATGCACTTAACTTTTATAAAAGCTCTTTGCATTTAACATCTTTTAACAAAAGTTAAGGTGCATAAGTTGATTTAGCTCATGAA	....((((((..............(((((((((.(((((((((((((((.((((((.................))))))..))))))))).)))))).)))))))))))))))....
	novel-soy0053h-5p*
	novel-soy0053i-3p	TAAGGTGCATAAGTTGATTT	TAAGGTGCATAAGTTGATTT	3p	20	Gm19:45160636:45160733:+	intron	-38	CTCATGAGCTAAAATCAATTTATGCACTTAACTTAAATAGAAGTTTCTCATCTAACTTCTCGAAAAGCTAAGGTGCATAAGTTGATTTTAACTTGTGA	.(((..((.((((((((((((((((((((..(((....(((((((........)))))))....)))...)))))))))))))))))))).))..)))
	novel-soy0053i-5p*
	novel-soy0053j-3p	TAAGGTGCATAAGTTGATTT	TAAGGTGCATAAGTTGATTT	3p	20	Gm08:5615228:5615326:-	intron	-42.34	GCATAAGCTAAAATCAACCAATGCACTTAGCTTTTATAGAAGCTCTTTTCATTTAACTTCTCCAAAAGCTAAGGTGCATAAGTTGATTTCAGCTTATGG	.((((((((.((((((((..(((((((((((((((..(((((..............)))))..))))))))).))))))..)))))))).)))))))).
	novel-soy0053j-5p*
	novel-soy0054a-3p.1	AGAATCTGTATACTAATTGCC	AGAATCTGTATACTAATTGCC	3p	21	Gm18:61798838:61799040:-	intergene
	novel-soy0054a-3p.2	AGAATCTGTATACTAATTGCCT	AGAATCTGTATACTAATTGCCT	3p	22	Gm18:61798838:61799040:-	intergene	-100	TAGACAATTATAGGCAATTAGTATACAGATTCTCGTACGTACATCAAATTACAAGAAAAATATCAACAAATTGATGTACATATATATATATAAAGAAAGCACTTGAATATTGTATCGGAATTTGTTGATATTTTTCTTGTAATTTGATGTACATATATATATAAGAGTACAAGAATCTGTATACTAATTGCCTATAATTGTCT	.((((((((((((((((((((((((((((((((.((((((((((((((((((((((((((((((((((((((...(((((.....((((...(((......)))..)))))))))...)))))))))))))))))))))))))))))))))).(((....)))...)))).))))))))))))))))))))))))))))))))
	novel-soy0054a-5p*		GCAATTAGTATACAGATTCTCG			Gm18:61798838:61799040:-	intergene
	novel-soy0054b-3p.1	AGAATCTGTATACTAATTGCC	AGAATCTGTATACTAATTGCC	3p	21	Gm18:61798838:61799040:+	intergene
	novel-soy0054b-3p.2	AGAATCTGTATACTAATTGCCT	AGAATCTGTATACTAATTGCCT	3p	22	Gm18:61798838:61799040:+	intergene	-103.04	TAGACAATTATAGGCAATTAGTATACAGATTCTTGTACTCTTATATATATATGTACATCAAATTACAAGAAAAATATCAACAAATTCCGATACAATATTCAAGTGCTTTCTTTATATATATATATGTACATCAATTTGTTGATATTTTTCTTGTAATTTGATGTACGTACGAGAATCTGTATACTAATTGCCTATAATTGTCT	.(((((((((((((((((((((((((((((((((((((..............((((((((((((((((((((((((((((((((((..((........))..((((...................))))...)))))))))))))))))))))))))))))))))))))))))))))))))))))))))))))))))))))))
	novel-soy0054b-5p*		GCAATTAGTATACAGATTCTTG			Gm18:61798838:61799040:+	intergene
	novel-soy0055a-3p.1	AAGGAAAGATATTGAGCTGGTAGA	AAGGAAAGATATTGAGCTGGTAGA	3p	24	Gm10:27337135:27337260:+	intergene
	novel-soy0055a-3p.2	AGATATTGAGCTGGTAGATGAG	AGATATTGAGCTGGTAGATGAG	3p	22	Gm10:27337135:27337260:+	intergene	-78.2	CGTGGCTCTTCCTCCTCTACCAGCTCAATATCTTTCCTTTCACCTTTGCTTTTGTAAACTACACTGTAATTTACAAAACAAAAGTTGAAAGGAAAGATATTGAGCTGGTAGATGAGGAAGAACCAC	.((((.((((((((.(((((((((((((((((((((((((((.((((..(((((((((.(((...))).)))))))))..)))).))))))))))))))))))))))))))).)))))))).))))
	novel-soy0055a-5p*		CCTCTACCAGCTCAATATCTTT			Gm10:27337135:27337260:+	intergene
	novel-soy0055b-3p.1	AAGGAAAGATATTGAGCTGGTAGA	AAGGAAAGATATTGAGCTGGTAGA	3p	24	Gm14:12615238:12615363:+	intergene
	novel-soy0055b-3p.2	AGATATTGAGCTGGTAGATGAG	AGATATTGAGCTGGTAGATGAG	3p	22	Gm14:12615238:12615363:+	intergene	-68.6	CGTGCCTGTTCCTCCTCTACCAGCTCAATATCTTTATTTTCACTTTTGCTTTTGTAAACTACATTGTAATTTACAAAACAAAAGTTGAAAGGAAAGATATTGAGCTGGTAGATGAGGAAGAAGCAC	.((((.(.((((((.((((((((((((((((((((.((((((((((((.(((((((((.(((...))).))))))))))))))).)))))).)))))))))))))))))))).)))))).).))))
	novel-soy0055b-5p*		CCTCTACCAGCTCAATATCTTT			Gm14:12615238:12615363:+	intergene
	novel-soy0055c-3p.1	AAGGAAAGATATTGAGCTGGTAGA	AAGGAAAGATATTGAGCTGGTAGA	3p	24	Gm07:21834157:21834282:-	intergene
	novel-soy0055c-3p.2	AGATATTGAGCTGGTAGATGAG	AGATATTGAGCTGGTAGATGAG	3p	22	Gm07:21834157:21834282:-	intergene	-68.4	TGTGTCTGTTCCTCCTCTACCAGCTCAATATCTTTCGTTTCACCTTTGCTTTTGTAAACTACACTGTAATTTACAAAACAAAAGTTGAAAGGAAAGATATTGAGCTGGTAGATGAGGAAGAAGCAC	.(((..(.((((((.(((((((((((((((((((((.(((((.((((..(((((((((.(((...))).)))))))))..)))).))))).))))))))))))))))))))).)))))).)..)))
	novel-soy0055c-5p*		CCTCTACCAGCTCAATATCTTT			Gm07:21834157:21834282:-	intergene
	novel-soy0055d-3p.1	AAGGAAAGATATTGAGCTGGTAGA	AAGGAAAGATATTGAGCTGGTAGA	3p	24	Gm18:12719394:12719518:-	intergene
	novel-soy0055d-3p.2	AGATATTGAGCTGGTAGATGAG	AGATATTGAGCTGGTAGATGAG	3p	22	Gm18:12719394:12719518:-	intergene	-67.6	ATGCATGTTCCTCCTCTACCAGCTCAATATCTTTCGTTTCACCTTTGCTTTTGTAAACTACACTGTAATTTACAAAACAAAAGTTGAAAGGAAAGATATTGAGCTGGTAGATGAGGAAGAAGCAC	.(((.(.((((((.(((((((((((((((((((((.(((((.((((..(((((((((.(((...))).)))))))))..)))).))))).))))))))))))))))))))).)))))).).))).
	novel-soy0055d-5p*		CCTCTACCAGCTCAATATCTTT			Gm18:12719394:12719518:-	intergene
	novel-soy0055e-3p.1	AAGGAAAGATATTGAGCTGGTAGA	AAGGAAAGATATTGAGCTGGTAGA	3p	24	Gm18:15474680:15474805:+	intergene
	novel-soy0055e-3p.2	AGATATTGAGCTGGTAGATGAG	AGATATTGAGCTGGTAGATGAG	3p	22	Gm18:15474680:15474805:+	intergene	-69.8	CGTGCCTGTTCCTCCTCTACCAGCTCAATATCTTTCGTTTCACCTTTGCTTTTGTAAACTACACTGTAATTTACAAAACAAAAGTTGAAAGGAAAGATATTGAGCTGGTAGATGAGGAAGAAGCAC	.((((.(.((((((.(((((((((((((((((((((.(((((.((((..(((((((((.(((...))).)))))))))..)))).))))).))))))))))))))))))))).)))))).).))))
	novel-soy0055e-5p*		CCTCTACCAGCTCAATATCTTT			Gm18:15474680:15474805:+	intergene
	novel-soy0055f-3p.1	AAGGAAAGATATTGAGCTGGTAGA	AAGGAAAGATATTGAGCTGGTAGA	3p	24	Gm19:7602747:7602871:+	intergene
	novel-soy0055f-3p.2	AGATATTGAGCTGGTAGATGAG	AGATATTGAGCTGGTAGATGAG	3p	22	Gm19:7602747:7602871:+	intergene	-63.4	GTGCCTGTTCCTCCTCTACCAGCTCAATATCTTTCGTTTCACCATTGCTTTTGTAAACTACACTGTAATTTATAAAACAAAAGTTGAAAGGAAAGATATTGAGCTGGTAGATGAGGAAGAAGCAA	.(((.(.((((((.(((((((((((((((((((((.((((((..(((.(((((((((.(((...))).))))))))))))..).))))).))))))))))))))))))))).)))))).).))).
	novel-soy0055f-5p*		CCTCTACCAGCTCAATATCTTT			Gm19:7602747:7602871:+	intergene
	novel-soy0055g-3p.1	AAGGAAAGATATTGAGCTGGTAGA	AAGGAAAGATATTGAGCTGGTAGA	3p	24	Gm04:36054334:36054457:-	intergene
	novel-soy0055g-3p.2	AGATATTGAGCTGGTAGATGAG	AGATATTGAGCTGGTAGATGAG	3p	22	Gm04:36054334:36054457:-	intergene	-63.8	CGGCTCTTCCTCCTCTACCAACTCAATATCTTTCGTTTCACCTTTGCTTTTGTAAACTACACTGTAATTTACAAAACAAAAGTTGAAAGGAAAGATATTGAGCTGGTAGATGAGGAAGAAGCAC	..((((((((((.(((((((.(((((((((((((.(((((.((((..(((((((((.(((...))).)))))))))..)))).))))).))))))))))))).))))))).))))))).)))..
	novel-soy0055g-5p*
	novel-soy0055h-3p.1	AAGGAAAGATATTGAGCTGGTAGA	AAGGAAAGATATTGAGCTGGTAGA	3p	24	Gm02:38406240:38406364:+	intergene
	novel-soy0055h-3p.2	AGATATTGAGCTGGTAGATGAG	AGATATTGAGCTGGTAGATGAG	3p	22	Gm02:38406240:38406364:+	intergene	-62.1	ATGCATGTTCCTCCTCTACCAGCTTAATATCTTCCGTTTCACCTTTGCTTTTGTAAACTACACTGTAATTTACAAAAAAAAAGTTGAAAGGAAAGATATTGAGCTGGTAGATGAGGAAGAAGCAC	.(((.(.((((((.(((((((((((((((((((((.(((((.((((..(((((((((.(((...))).)))))))))..)))).))))))).))))))))))))))))))).)))))).).))).
	novel-soy0055h-5p*
	novel-soy0055i-3p	AGATATTGAGCTGGTAGAGGAG	AGATATTGAGCTGGTAGAGGAG	3p	22	Gm10:20373190:20373315:+	intergene	-74.3	TGTGCTTCTTCCTCGTCTACCAGCTCAATATCTTTCCTTTCAACTTTTGTTTTGTAAATTACAGTGTAGTTACTAAAGCAAAGGTGAAACGAAAGATATTGAGCTGGTAGAGGAGAAAGAGGCACG	.(((((((((.(((.(((((((((((((((((((((.(((((.((((((((((((((.((((...)))))))).))))))))))))))).))))))))))))))))))))).))).))))))))).
	novel-soy0055i-5p*		CGTCTACCAGCTCAATATCTTT				intergene

## Sheet: Sheet3
Sheet3:abundance of new miRNAs TPM=(actual miRNA count/total count of clean reads)*1000000 ＃：ching indicates the miRNA* of unified most abundant sequence couldn't be distinguished from miRNA precursor to form miRNA::miRNA* pair that fit rules
＃ new miRNA name	unified new miRNA sequence and it's miRNA*	Total actual miRNA count in all 16 libraries		116RS-actual count	116RS-TPM	116RSC-actual count	116RSC-TPM	log2 (116RS-TPM / 116RSC-TPM )	p-value	sig-lable		116RL-actual count	116RL-TPM	116RLC-actual count	116RLC-TPM	log2 (116RL-TPM / 116RLC-TPM )	p-value	sig-lable			84RT-actual count	84RT-TPM	84RTC-actual count	84RTC-TPM	log2 (84RT-TPM / 84RTC-TPM )	p-value	sig-lable		84RC-actual count	84RC-TPM	84RCC-actual count	84RCC-TPM	log2 (84RC-TPM / 84RCC-TPM )	p-value	sig-lable		116ST-actual count	116ST-TPM	116STC-actual count	116STC-TPM	log2 (116ST-TPM / 116STC-TPM )	p-value	sig-lable		116SC-actual count	116SC-TPM	116SCC-actual count	116SCC-TPM	log2 (116SC-TPM / 116SCC-TPM )
novel-soy0001-3p	TCTCGGACCAGGCTTCATTCC	1020489		86594	4421.68	79327	3921.26	0.173279	4.25378e-08			101006	4233.42	104594	5121.97	-0.274874	3.826e-20				126388	5870.33	125292	6153.39	-0.06794	0.00983943			122500	5519.31	181601	7618.92	-0.465098	2.94555e-75			16610	731.891	13963	617.183	0.24593	0.00178683			8167	371.37	4832	230.701	0.686831
novel-soy0001-5p*	AATGAAGTTTGATCCGAAATC	727		34	1.73612	48	2.37272	-0.450676	0.782348			62	2.59858	61	2.98717	-0.201056	0.881419				76	3.52996	101	4.96035	-0.490789	0.645148			117	5.27151	154	6.46095	-0.29353	0.740524			13	0.572822	6	0.265208	1.11096				7	0.318304	11	0.52519	-0.722431
novel-soy0002-3p	TCTGTATCAAATGAGTAGACAA	2118		347	17.7186	336	16.609	0.0932981	0.852257			425	17.8128	414	20.2736	-0.186683	0.694425				0	0	1	0.0491124					0	0	5	0.209771					215	9.4736	254	11.2271	-0.245005	0.707595			60	2.72832	61	2.91241	-0.0942014
novel-soy0002-5p*	TGTCTAAATATGGTGGTTGGAA	21		3	0.153187	3	0.148295	0.0468237				5	0.209563	1	0.04897	2.09741					0	0	0	0					0	0	0	0					3	0.13219	3	0.132604	-0.00451346				3	0.136416	0	0
novel-soy0003-3p*	GTCATTCAAGTTAACTGTCCACT	3		1	0.0510622	0	0					0	0	1	0.04897						0	0	1	0.0491124					0	0	0	0					0	0	0	0					0	0	0	0
novel-soy0003-5p	TGGATAGTGAAGTGCATGATAC	3651		337	17.208	431	21.305	-0.308116	0.515087			450	18.8606	340	16.6498	0.179875	0.715011				289	13.4231	268	13.1621	0.0283313	0.960487			594	26.763	360	15.1035	0.825358	0.0737017			171	7.53482	130	5.74617	0.390971	0.63772			15	0.682081	15	0.716168	-0.0703546
novel-soy0004-3p*	AGACTTTCTTTTTCTTTGGT	3		0	0	0	0					0	0	0	0						0	0	0	0					0	0	0	0					0	0	0	0					0	0	1	0.0477445
novel-soy0004-5p.1	TGAAGATGAGAGATTAGTCTGA	1912		58	2.96161	68	3.36135	-0.182658	0.884102			101	4.23317	98	4.79906	-0.181014	0.859488																				354	15.5984	301	13.3046	0.229472	0.67562			56	2.54643	50	2.38723	0.0931441
novel-soy0004-5p.2	TTGAAGATGAGAGATTAGTCTGA	436																			94	4.366	112	5.50058	-0.333271	0.732714			133	5.9924	97	4.06956	0.547373	0.565517
novel-soy0005-3p*	AACTTGTTTCAGTTTTGCATG	8		0	0	0	0					1	0.0419125	1	0.04897	-0.224515					0	0	3	0.147337					0	0	0	0					0	0	1	0.0442013					0	0	0	0
novel-soy0005-5p	CGCAGAACTGAAACAAGTTGA	1260		59	3.01267	87	4.30055	-0.513477	0.658244			82	3.43683	83	4.06451	-0.242003	0.831382				88	4.08732	104	5.10769	-0.321513	0.751345			94	4.23523	107	4.4891	-0.0839862	0.935743			86	3.78944	126	5.56937	-0.555529	0.582782			40	1.81888	31	1.48008	0.297377
novel-soy0006-3p	AGCAAGACATCCTTTCTCACT	1043		168	8.57846	167	8.25508	0.0554368	0.939265			71	2.97579	222	10.8713	-1.86918	0.0366876	*			29	1.34696	41	2.01361	-0.580076	0.755043			22	0.991224	65	2.72702	-1.46004	0.429687			95	4.18601	87	3.84552	0.122399	0.910734			12	0.545665	14	0.668423	-0.292747
novel-soy0006-5p*	TGAGCTAAGGATGACTTGCCGG	108		9	0.45956	8	0.395453	0.216749				2	0.0838251	12	0.58764	-2.80948					1	0.0464469	7	0.343787	-2.88786				1	0.0450556	7	0.293679	-2.70446				9	0.396569	18	0.795624	-1.00451				2	0.0909441	9	0.429701	-2.24028
novel-soy0007-3p	AGGGGCAAACAAGCAAAGATA	720		59	3.01267	106	5.23975	-0.798454	0.466571			34	1.42503	55	2.69335	-0.918412	0.581014				88	4.08732	100	4.91124	-0.26493	0.796221			75	3.37917	82	3.44024	-0.0258413	0.982792			10	0.440633	20	0.884027	-1.00451				3	0.136416	9	0.429701	-1.65532
novel-soy0007-5p*	TCTTTCCTTGTTTGCCCCTCT	17		0	0	2	0.0988632					2	0.0838251	2	0.0979399	-0.224515					1	0.0464469	0	0					3	0.135167	4	0.167817	-0.312146				0	0	0	0					0	0	0	0
novel-soy0008-3p*	TCCAAGGATGAAGTTATGGGT	4		0	0	0	0					0	0	2	0.0979399						0	0	0	0					1	0.0450556	0	0					0	0	1	0.0442013					0	0	0	0
novel-soy0008-5p	ATAAACTTCATCATTGGACCC	496		42	2.14461	26	1.28522	0.738701	0.6894			28	1.17355	41	2.00777	-0.774712	0.690122				58	2.69392	54	2.65207	0.0225883	0.986955			59	2.65828	55	2.30748	0.204175	0.887691			26	1.14564	23	1.01663	0.172364	0.94422			7	0.318304	11	0.52519	-0.722431
novel-soy0009-3p*	CTTCATCTTGATATGTCGGGA	3		0	0	0	0					1	0.0419125	0	0						1	0.0464469	0	0					0	0	0	0					0	0	0	0					0	0	0	0
novel-soy0009-5p	CCACATTGTCGAAGTAGAGGAA	282		1	0.0510622	0	0					3	0.125738	2	0.0979399	0.360447					40	1.85787	44	2.16094	-0.218009	0.894576			42	1.89234	47	1.97185	-0.0593795	0.971859			18	0.793139	3	0.132604	2.58045				0	0	0	0
novel-soy0010-3p	TAATACAGAATTCGGAGACAAC	185		4	0.204249	2	0.0988632	1.04682				4	0.16765	3	0.14691	0.190522					7	0.325128	5	0.245562	0.404922				2	0.0901112	3	0.125863	-0.482071				31	1.36596	32	1.41444	-0.0503171	0.980682			16	0.727553	12	0.572934	0.344683
novel-soy0010-5p*	TGTCTTCAAATTCTGTATTACC	2		0	0	0	0					0	0	0	0						0	0	0	0					0	0	0	0					1	0.0440633	0	0					0	0	0	0
novel-soy0011-3p*	GATAGAATTGCCCTCATGTAG	4		0	0	1	0.0494316					0	0	0	0						0	0	0	0					0	0	0	0					1	0.0440633	0	0					0	0	0	0
novel-soy0011-5p	ATACAAGTGACAATTAAATCTG	280		14	0.714871	15	0.741474	-0.052712				25	1.04781	14	0.68558	0.611986	0.833629				28	1.30051	30	1.47337	-0.180041	0.931135			73	3.28906	31	1.30058	1.33852	0.404192			12	0.528759	19	0.839825	-0.667478				0	0	3	0.143234
novel-soy0012-3p*	ATGAATGGTGAAGATGAAGAG	219		12	0.612747	18	0.889769	-0.538139				17	0.712513	11	0.53867	0.403516					17	0.789597	19	0.933135	-0.24097				14	0.630779	15	0.629313	0.0033563				12	0.528759	21	0.928228	-0.811868				6	0.272832	6	0.286467	-0.0703546
novel-soy0012-5p	CTTGATCTTCACTATTCATTT	8		0	0	0	0					1	0.0419125	2	0.0979399	-1.22452					1	0.0464469	1	0.0491124	-0.0805052				0	0	0	0					2	0.0881265	1	0.0442013	0.995487				0	0	0	0
novel-soy0013-3p*	CTTGTGTCCTACTTCTCCAGC	9		1	0.0510622	2	0.0988632	-0.953176				4	0.16765	0	0						0	0	0	0					2	0.0901112	0	0					0	0	0	0					0	0	0	0
novel-soy0013-5p	TGGAGAAGCAGGGCACATGCT	161		9	0.45956	8	0.395453	0.216749				50	2.09563	13	0.63661	1.7189	0.458293				14	0.650256	11	0.540236	0.267418				46	2.07256	9	0.377588	2.45653	0.368287			0	0	0	0					0	0	0	0
novel-soy0014-3p	TCCTAAAGCATGTAGAAGATT	1025		48	2.45099	46	2.27385	0.108224	0.942028			54	2.26328	63	3.08511	-0.446908	0.747869				50	2.32234	69	3.38875	-0.545173	0.684473			51	2.29784	79	3.31438	-0.528463	0.696464			108	4.75883	89	3.93392	0.274641	0.792918			56	2.54643	42	2.00527	0.344683
novel-soy0014-5p*	TCTTCTACATGCTTTAGGATA	3		0	0	0	0					0	0	0	0						0	0	0	0					0	0	0	0					0	0	0	0					0	0	0	0
novel-soy0015-3p*	CAAGCCGAACAAAGTCCTTCA	15		1	0.0510622	1	0.0494316	0.0468237				3	0.125738	3	0.14691	-0.224515					0	0	1	0.0491124					0	0	0	0					1	0.0440633	2	0.0884027	-1.00451				1	0.045472	1	0.0477445	-0.0703546
novel-soy0015-5p	TCTGAAGGACTTTGTTCGGCTT	264		10	0.510622	13	0.642611	-0.331688				22	0.922076	35	1.71395	-0.894367	0.686123				9	0.418022	6	0.294674	0.504457				11	0.495612	13	0.545405	-0.138116				29	1.27783	50	2.21007	-0.790389	0.666413			11	0.500193	6	0.286467	0.804114
novel-soy0016-3p.1	TATGATTTATACATGATTTAGGAC	1721																			191	8.87135	247	12.1308	-0.451444	0.488097			252	11.354	327	13.719	-0.272975	0.644138				0		0
novel-soy0016-3p.2	TGATTTATACATGATTTAGGAC	4020		97	4.95304	154	7.61247	-0.62005	0.47186			96	4.0236	108	5.28876	-0.39444	0.695908																				681	30.0071	907	40.0906	-0.417961	0.231519			257	11.6863	181	8.64175	0.435424
novel-soy0016-5p*	TTGAATCGGTGGAGTTTTCAC	28		0	0	0	0					0	0	1	0.04897						1	0.0464469	0	0					1	0.0450556	0	0					7	0.308443	2	0.0884027	1.80284				3	0.136416	0	0
novel-soy0017-3p.1	TATTGGATGGAATCAGGATGGA	327		31	1.58293	43	2.12556	-0.425245	0.806662			31	1.29929	29	1.42013	-0.1283	0.951506																				86	3.78944	80	3.53611	0.0998232	0.930841			7	0.318304	20	0.95489	-1.58493
novel-soy0017-3p.2	TATTGGATGGAATCAGGATGGAG	451																			38	1.76498	44	2.16094	-0.292009	0.861304			36	1.622	35	1.4684	0.143534	0.941045
novel-soy0017-5p*	CCATCTTGATTTCGTCCAATAT	18		1	0.0510622	1	0.0494316	0.0468237				1	0.0419125	1	0.04897	-0.224515					0	0	4	0.196449					2	0.0901112	1	0.0419542	1.10289				2	0.0881265	3	0.132604	-0.589476				0	0	0	0
novel-soy0018-3p	AAGGCAGAACGATATGTACGCAGA	1199		60	3.06373	47	2.32328	0.399125	0.772812			39	1.63459	36	1.76292	-0.109038	0.952379				113	5.2485	99	4.86212	0.110317	0.908485			113	5.09128	106	4.44714	0.19515	0.844052			69	3.04037	80	3.53611	-0.217917	0.858849			32	1.45511	24	1.14587	0.344683
novel-soy0018-5p*	ATACATATCGTGTTGCCAAGC	341		22	1.12337	33	1.63124	-0.538139	0.798872			20	0.838251	11	0.53867	0.637981					14	0.650256	25	1.22781	-0.917006	0.74309			27	1.2165	34	1.42644	-0.229683	0.915028			37	1.63034	23	1.01663	0.681378	0.754798			6	0.272832	9	0.429701	-0.655317
novel-soy0019-3p	TTTTATTGGATAATGAAGATGA	976		5	0.255311	4	0.197726	0.368752				6	0.251475	3	0.14691	0.775485					115	5.34139	116	5.69703	-0.0929961	0.918979			113	5.09128	105	4.40519	0.208825	0.833711			47	2.07097	20	0.884027	1.22815	0.55891			0	0	0	0
novel-soy0019-5p.1	TTTTGCAGGATCAATGACATC	296										3	0.125738	4	0.19588	-0.639553					70	3.25128							89	4.00995																	2	0.095489	-1.07035
novel-soy0019-5p.2	TTTTGCAGGATCAATGACATCT	541		3	0.153187	2	0.0988632	0.631786															68	3.33964	-0.038685	0.974745					97	4.06956	-0.0212874	0.984384			27	1.18971	40	1.76805	-0.571554	0.777024			1	0.045472
novel-soy0020-3p*	GGCAAGTCATCCTGTGGTTAT	488		54	2.75736	57	2.8176	-0.0311788	0.981541			4	0.16765	65	3.18305	-4.24688	0.141332				40	1.85787	40	1.96449	-0.0805052	0.962115			18	0.811001	55	2.30748	-1.50854	0.468145			27	1.18971	42	1.85646	-0.641943	0.746484			1	0.045472	6	0.286467	-2.65532
novel-soy0020-5p	AAGCCAAGGATGACTTGCAGG	304		43	2.19568	49	2.42215	-0.141621	0.925249			13	0.544863	29	1.42013	-1.38206	0.622897				32	1.4863	43	2.11183	-0.50677	0.775322			4	0.180222	26	1.09081	-2.59755	0.562959			9	0.396569	14	0.618819	-0.641943				0	0	4	0.190978
novel-soy0021-3p	TCATCTTGTAAGTTTAACACA	35		0	0	0	0					0	0	0	0						0	0	0	0					0	0	0	0					12	0.528759	9	0.397812	0.410524				1	0.045472	2	0.095489	-1.07035
novel-soy0021-5p*	TGTTAAACTTGCAAGATGACA	395		0	0	1	0.0494316					0	0	0	0						0	0	2	0.0982247					0	0	0	0					90	3.96569	113	4.99475	-0.332839	0.746509			16	0.727553	9	0.429701	0.75972
novel-soy0022-3p	TGTAAGTCCATATGTGCTCTC	174		13	0.663809	18	0.889769	-0.422662				33	1.38311	19	0.930429	0.571951	0.809862				8	0.371575	30	1.47337	-1.9874	0.526393			11	0.495612	13	0.545405	-0.138116				1	0.0440633	3	0.132604	-1.58948				4	0.181888	4	0.190978	-0.0703546
novel-soy0022-5p*	AGGCGCGTATGGACTTACGACC	19		5	0.255311	1	0.0494316	2.36875				2	0.0838251	3	0.14691	-0.809478					2	0.0928937	3	0.147337	-0.665468				1	0.0450556	0	0					0	0	0	0					1	0.045472	0	0
novel-soy0023-3p*	ACAAGGGATCAAACATTTAAG	149		5	0.255311	8	0.395453	-0.631248				3	0.125738	8	0.39176	-1.63955					24	1.11472	47	2.30828	-1.05013	0.577528			5	0.225278	31	1.30058	-2.52938	0.513627			1	0.0440633	3	0.132604	-1.58948				2	0.0909441	1	0.0477445	0.929645
novel-soy0023-5p	TAAACGTTTGATCCCTTGTAT	76		4	0.204249	7	0.346021	-0.760531				6	0.251475	8	0.39176	-0.639553					7	0.325128	15	0.736685	-1.18004				3	0.135167	13	0.545405	-2.01259				1	0.0440633	4	0.176805	-2.00451				1	0.045472	1	0.0477445	-0.0703546
novel-soy0024-3p	TTCATCGATGAAGGCAAACAA	73		3	0.153187	8	0.395453	-1.36821				3	0.125738	7	0.34279	-1.44691					5	0.232234	4	0.196449	0.241423				0	0	8	0.335634					2	0.0881265	6	0.265208	-1.58948				5	0.22736	5	0.238723	-0.0703546
novel-soy0024-5p	TTGCTTACATCGGTCGAATAG	161		8	0.408498	11	0.543748	-0.412608				8	0.3353	19	0.930429	-1.47244					3	0.139341	8	0.392899	-1.49554				7	0.315389	19	0.79713	-1.33768				14	0.616886	5	0.221007	1.48091				11	0.500193	9	0.429701	0.219152
novel-soy0025-3p	CTCCTTGGGATACAGATTATC	224		6	0.306373	2	0.0988632	1.63179				43	1.80224	19	0.930429	0.953822	0.660096				8	0.371575	11	0.540236	-0.539937				13	0.585723	12	0.50345	0.218369				6	0.26438	4	0.176805	0.580449				28	1.27322	7	0.334212	1.92965
novel-soy0025-5p	TAATCTGCATCCTGAGGTGTA	268		13	0.663809	9	0.444884	0.577338				42	1.76033	20	0.979399	0.845874	0.694122				5	0.232234	16	0.785798	-1.75858				21	0.946168	14	0.587359	0.687854				12	0.528759	16	0.707221	-0.419551				24	1.09133	6	0.286467	1.92965
novel-soy0026-3p	TTGAAGTGTTTGGGGGAACTC	279		9	0.45956	14	0.692042	-0.590606				15	0.628688	18	0.881459	-0.48755					15	0.696703	23	1.12958	-0.697177	0.80461			6	0.270334	9	0.377588	-0.482071				11	0.484696	68	3.00569	-2.63254	0.233092			6	0.272832	23	1.09812	-2.00895
novel-soy0026-5p*	ATTTCCCTGAACACTTCATT	213		9	0.45956	8	0.395453	0.216749				6	0.251475	23	1.12631	-2.16311	0.586542				9	0.418022	14	0.687573	-0.717935				4	0.180222	12	0.50345	-1.48207				19	0.837202	34	1.50285	-0.844049	0.724057			5	0.22736	14	0.668423	-1.55578
novel-soy0027-3p	TCAATCCTGGAAGAACCGGCG	12898		822	41.9732	1024	50.6179	-0.270182	0.371635			1698	71.1675	1098	53.769	0.404443	0.120708				997	46.3075	903	44.3485	0.0623623	0.838004			1508	67.9439	1651	69.2664	-0.0278117	0.910486			504	22.2079	556	24.5759	-0.146175	0.732331			236	10.7314	182	8.6895	0.304494
novel-soy0027-5p*	CCGGTTCTTCCAGGATTGATG	15		2	0.102124	2	0.0988632	0.0468237				1	0.0419125	3	0.14691	-1.80948					0	0	1	0.0491124					2	0.0901112	1	0.0419542	1.10289				0	0	0	0					1	0.045472	0	0
novel-soy0028-3p	TTACAGATCTTTGGAAACAGGC	3762		83	4.23817	101	4.99259	-0.236348	0.815145			60	2.51475	98	4.79906	-0.932335	0.430758				56	2.60102	63	3.09408	-0.25043	0.851031			63	2.8385	97	4.06956	-0.519741	0.664849			527	23.2213	528	23.3383	-0.00724842	0.986493			420	19.0983	309	14.7531	0.372428
novel-soy0028-5p*	CTGTTTCAAAGATTTGTACAG	1		0	0	0	0					0	0	0	0						0	0	0	0					0	0	0	0					0	0	0	0					0	0	0	0
novel-soy0029-3p	CGGATTATGGTATATGTTCTT	886		56	2.85949	48	2.37272	0.269216	0.847795			54	2.26328	73	3.57481	-0.659452	0.620085				53	2.46168	63	3.09408	-0.329865	0.807689			87	3.91984	90	3.77588	0.0539824	0.961492			49	2.1591	44	1.94486	0.150765	0.92597			36	1.63699	28	1.33685	0.292215
novel-soy0029-5p*	GAACATAAACCCTAACCCGGA	3		0	0	1	0.0494316					0	0	1	0.04897						0	0	1	0.0491124					0	0	0	0					0	0	0	0					0	0	0	0
novel-soy0030-3p*	TTGAAAATGTTTAAGGATTGA	752		5	0.255311	6	0.29659	-0.216211				13	0.544863	13	0.63661	-0.224515					2	0.0928937	16	0.785798	-3.08051				6	0.270334	10	0.419542	-0.634074				80	3.52506	88	3.88972	-0.142017	0.901089			96	4.36532	96	4.58347	-0.0703546
novel-soy0030-5p	TTCAGTCCTTAAACATTTTCA	14		0	0	0	0					0	0	0	0						0	0	0	0					0	0	0	0					5	0.220316	2	0.0884027	1.31741				1	0.045472	0	0
novel-soy0031-3p*	TTTGATATCACTGTCCAAGATA	17		3	0.153187	1	0.0494316	1.63179				1	0.0419125	2	0.0979399	-1.22452					1	0.0464469	1	0.0491124	-0.0805052				2	0.0901112	1	0.0419542	1.10289				0	0	0	0					0	0	0	0
novel-soy0031-5p	TCTTGGGACAGAGGTATCAATAC	1556		100	5.10622	153	7.56303	-0.566708	0.508091			93	3.89787	156	7.63932	-0.970759	0.290624				76	3.52996	90	4.42011	-0.324431	0.768303			99	4.46051	106	4.44714	0.00432814	0.996645			103	4.53852	150	6.6302	-0.546832	0.550842			30	1.36416	29	1.38459	-0.021445
novel-soy0032-3p*	CAGGTTGCATGCTTTCCTTAT	12		3	0.153187	3	0.148295	0.0468237				2	0.0838251	1	0.04897	0.775485					0	0	0	0					0	0	0	0					1	0.0440633	2	0.0884027	-1.00451				0	0	0	0
novel-soy0032-5p	TAAGGAAAGCATGCAACCTGC	160		4	0.204249	15	0.741474	-1.86007				21	0.880163	19	0.930429	-0.0801254					0	0	0	0					1	0.0450556	0	0					29	1.27783	41	1.81225	-0.504084	0.796702			14	0.636609	16	0.763912	-0.263
novel-soy0033-3p*	TACGACCATCTTAGAATGT	3		0	0	0	0					0	0	0	0						1	0.0464469	1	0.0491124	-0.0805052				0	0	0	0					0	0	0	0					0	0	0	0
novel-soy0033-5p	ATATTCTAAGACGGTCGTAGC	740		38	1.94037	29	1.43352	0.43677	0.812896			26	1.08973	28	1.37116	-0.33143	0.883531				31	1.43985	36	1.76805	-0.296234	0.876044			53	2.38795	49	2.05576	0.216103	0.888871			60	2.6438	53	2.34267	0.174457	0.903677			41	1.86435	23	1.09812	0.763635
novel-soy0034-3p	CGAGATCAAGACGACATAGTAT	61		4	0.204249	5	0.247158	-0.275104				7	0.293388	5	0.24485	0.260912					4	0.185787	8	0.392899	-1.08051				9	0.405501	7	0.293679	0.465462				1	0.0440633	1	0.0442013	-0.00451346				1	0.045472	0	0
novel-soy0034-5p*	GATAGTATGCTGTCTAAATCTCGG	2373		21	1.07231	41	2.0267	-0.918411	0.644875			14	0.586776	13	0.63661	-0.1176					244	11.333	362	17.7787	-0.649614	0.2397			231	10.4078	305	12.796	-0.298024	0.62835			105	4.62664	77	3.4035	0.442946	0.686713			7	0.318304	5	0.238723	0.415072
novel-soy0035-3p	TGAAGGAGGGAAGCTTGACAT	193		8	0.408498	5	0.247158	0.724896				24	1.0059	19	0.930429	0.11252	0.966237				7	0.325128	5	0.245562	0.404922				6	0.270334	10	0.419542	-0.634074				21	0.925329	18	0.795624	0.217879				7	0.318304	5	0.238723	0.415072
novel-soy0035-5p*	GTCAAGCTTCCCTCCTTCACA	1		0	0	0	0					0	0	0	0						0	0	0	0					0	0	0	0					1	0.0440633	0	0					0	0	0	0
novel-soy0036-3p	TTGAAAATTGTGGGATGAAAT	441		23	1.17443	32	1.58181	-0.429614	0.838159			35	1.46694	41	2.00777	-0.452784	0.802676				20	0.928937	44	2.16094	-1.21801	0.550327			34	1.53189	48	2.0138	-0.394608	0.825124			32	1.41002	20	0.884027	0.673558	0.779121			16	0.727553	14	0.668423	0.12229
novel-soy0036-5p*	TAGGTCCCATAATTTTCAAAA	1		0	0	0	0					0	0	0	0						0	0	0	0					0	0	0	0					0	0	0	0					0	0	0	0
novel-soy0037-3p	TTTTAATATATCAGGGACTTG	206		9	0.45956	15	0.741474	-0.690142				6	0.251475	9	0.44073	-0.809478					18	0.836043	17	0.83491	0.00195698				7	0.315389	19	0.79713	-1.33768				13	0.572822	9	0.397812	0.526001				14	0.636609	8	0.381956	0.737
novel-soy0037-5p*	AGTCTCTAATATATTAAAAGT	1		0	0	0	0					0	0	1	0.04897						0	0	0	0					0	0	0	0					0	0	0	0					0	0	0	0
novel-soy0038-3p	TTAGCTTCTTTCACCTTTCCC	240		21	1.07231	11	0.543748	0.97971	0.754246			24	1.0059	20	0.979399	0.0385191	0.98823				7	0.325128	21	1.03136	-1.66547	0.660376			14	0.630779	22	0.922992	-0.549185				8	0.352506	15	0.66302	-0.911404				4	0.181888	9	0.429701	-1.24028
novel-soy0038-5p*	GAGAGGTGAAGGAAGCTAATC	133		10	0.510622	13	0.642611	-0.331688				7	0.293388	4	0.19588	0.58284					9	0.418022	12	0.589348	-0.495543				8	0.360445	3	0.125863	1.51793				10	0.440633	19	0.839825	-0.930513				8	0.363776	8	0.381956	-0.0703546
novel-soy0039-3p	TTCGAGACTGGAGGGAGTATA	202		9	0.45956	9	0.444884	0.0468237				4	0.16765	8	0.39176	-1.22452					17	0.789597	16	0.785798	0.00695766				23	1.03628	11	0.461496	1.16702	0.728033			12	0.528759	4	0.176805	1.58045				2	0.0909441	1	0.0477445	0.929645
novel-soy0039-5p*	TACTCCCTCTGGTCTCGAATA	44		2	0.102124	1	0.0494316	1.04682				1	0.0419125	4	0.19588	-2.22452					2	0.0928937	5	0.245562	-1.40243				3	0.135167	2	0.0839084	0.687854				5	0.220316	2	0.0884027	1.31741				2	0.0909441	0	0
novel-soy0040-3p*	TTCTTGATCCATGCTTCCAGT	32		0	0	1	0.0494316					1	0.0419125	1	0.04897	-0.224515					3	0.139341	1	0.0491124	1.50446				1	0.0450556	2	0.0839084	-0.897108				5	0.220316	2	0.0884027	1.31741				1	0.045472	3	0.143234	-1.65532
novel-soy0040-5p	GGAGCATGGATCAAGAGGCTG	150		14	0.714871	12	0.593179	0.269216				12	0.502951	11	0.53867	-0.0989844					9	0.418022	6	0.294674	0.504457				6	0.270334	7	0.293679	-0.1195				20	0.881265	23	1.01663	-0.206147	0.939117			1	0.045472	6	0.286467	-2.65532
novel-soy0041-3p*	AGCCATCTTCCAGATCTGAAG	2		0	0	0	0					0	0	0	0						0	0	0	0					0	0	0	0					1	0.0440633	0	0					0	0	0	0
novel-soy0041-5p	TCAGGTTGGAAATGATGGCCA	772		44	2.24674	53	2.61987	-0.221665	0.87963			76	3.18535	44	2.15468	0.563981	0.686431				12	0.557362	18	0.884023	-0.665468				12	0.540667	15	0.629313	-0.219036				70	3.08443	113	4.99475	-0.695409	0.528963			119	5.41117	107	5.10866	0.0829962
novel-soy0042-3p	TCAATGGTTGGACTTGGTAAA	2142		244	12.4592	216	10.6772	0.222674	0.717688			344	14.4179	300	14.691	-0.0270692	0.960423				229	10.6363	215	10.5592	0.0105058	0.986983			252	11.354	249	10.4466	0.12017	0.849839			30	1.3219	21	0.928228	0.51006	0.832859			1	0.045472	4	0.190978	-2.07035
novel-soy0042-5p*	CAAGGGATGGCCTTGAGCATG	241		15	0.765934	31	1.53238	-1.00048	0.682334			22	0.922076	18	0.881459	0.0649914					32	1.4863	29	1.42426	0.0615138	0.975666			23	1.03628	55	2.30748	-1.15491	0.54924			0	0	3	0.132604					1	0.045472	1	0.0477445	-0.0703546
novel-soy0043-3p	TACAATGGCGTAGGCAATCGGG	1617		63	3.21692	85	4.20169	-0.385287	0.73696			70	2.93388	67	3.28099	-0.161321	0.898555				126	5.8523	160	7.85798	-0.425153	0.602718			111	5.00117	97	4.06956	0.297395	0.77104			133	5.86041	150	6.6302	-0.17805	0.835064			25	1.1368	24	1.14587	-0.0114609
novel-soy0043-5p.1	TACTTGGGTTGTTGTAGGCAC	3233																																			841	37.0572	688	30.4105	0.285184	0.42203			25	1.1368	84	4.01054	-1.81882
novel-soy0043-5p.2	TTACTTGGGTTGTTGTAGGCAC	673		49	2.50205	45	2.22442	0.16968	0.909258			61	2.55667	45	2.20365	0.214369	0.885081				84	3.90154	68	3.33964	0.224349	0.846562			120	5.40667	201	8.43279	-0.641269	0.433371
novel-soy0044-3p*	GGCAAGTCGTCTCTGGCTAC	3		0	0	0	0					0	0	0	0						0	0	0	0					0	0	0	0					0	0	1	0.0442013					0	0	0	0
novel-soy0044-5p	AGCCAAGGATGACTTGCCGG	759		30	1.53187	32	1.58181	-0.0462857	0.980868			29	1.21546	32	1.56704	-0.366534	0.860561				45	2.09011	42	2.06272	0.0190305	0.990566			11	0.495612	26	1.09081	-1.13812	0.722896			104	4.58258	99	4.37593	0.0665696	0.948282			10	0.45472	15	0.716168	-0.655317
novel-soy0045-3p*	GCTCTCTAGTCTTCTGTCATC	14		0	0	0	0					2	0.0838251	0	0						3	0.139341	2	0.0982247	0.504457				3	0.135167	0	0					0	0	3	0.132604					0	0	1	0.0477445
novel-soy0045-5p	TGACAGAAGATAGAGAGCAC	274480		9686	494.589	13869	685.567	-0.471067	2.5667e-08			6507	272.725	6822	334.073	-0.292717	0.0127675				24107	1119.69	23760	1166.91	-0.0595879	0.323559			17672	796.223	16154	677.728	0.232466	0.00202267			29270	1289.73	28383	1254.57	0.0398822	0.485797			10329	469.681	9788	467.323	0.00725996
novel-soy0046a-3p*	GTGTGGTTAAATTAAGTTGAC	3		0	0	2	0.0988632					0	0	0	0						0	0	0	0					0	0	0	0					0	0	1	0.0442013					0	0	0	0
novel-soy0046a-5p	CAAACTAATCTTGATTGGGCTG	5375		367	18.7398	320	15.8181	0.244532	0.624803			511	21.4173	609	29.8227	-0.477634	0.244605				417	19.3683	443	21.7568	-0.167764	0.713364			579	26.0872	507	21.2708	0.29447	0.488965			249	10.9718	298	13.172	-0.26368	0.661726			63	2.86474	48	2.29174	0.321963
novel-soy0046b-3p*	CAAACTAATCTTGATTGGGCTG	5		367	18.7398	320	15.8181	0.244532	0.624803			511	21.4173	609	29.8227	-0.477634	0.244605				417	19.3683	443	21.7568	-0.167764	0.713364			579	26.0872	507	21.2708	0.29447	0.488965			249	10.9718	298	13.172	-0.26368	0.661726			63	2.86474	48	2.29174	0.321963
novel-soy0046b-5p	GTGTGGTCAAATTAAGTTGGC	5375		0	0	1	0.0494316					2	0.0838251	0	0						0	0	0	0					0	0	0	0					0	0	2	0.0884027					0	0	0	0
novel-soy0046c-3p*	CAAACTAATCTTGATTGGGCTG	5		362	18.4845	314	15.5215	0.252049	0.617177			501	20.9982	601	29.431	-0.48707	0.239365				405	18.811	436	21.413	-0.186911	0.68581			567	25.5465	493	20.6834	0.304653	0.479586			243	10.7074	294	12.9952	-0.279373	0.646237			62	2.81927	47	2.24399	0.329253
novel-soy0046c-5p	GTGTGGTCAAATTAAGTTGGC	5267		0	0	1	0.0494316					2	0.0838251	0	0						0	0	0	0					0	0	0	0					0	0	2	0.0884027					0	0	0	0
novel-soy0046d-3p*	CAAACTAATCTTGATTGGGCTG	5		367	18.7398	320	15.8181	0.244532	0.624803			511	21.4173	609	29.8227	-0.477634	0.244605				417	19.3683	443	21.7568	-0.167764	0.713364			579	26.0872	507	21.2708	0.29447	0.488965			249	10.9718	298	13.172	-0.26368	0.661726			63	2.86474	48	2.29174	0.321963
novel-soy0046d-5p	GTGTGGTCAAATTAAGTTGGC	5375		0	0	1	0.0494316					2	0.0838251	0	0						0	0	0	0					0	0	0	0					0	0	2	0.0884027					0	0	0	0
novel-soy0047a-3p*	AGCTTAGTAACTTCCGGAAG	12		1	0.0510622	0	0					0	0	0	0						0	0	0	0					1	0.0450556	2	0.0839084	-0.897108				0	0	1	0.0442013					0	0	0	0
novel-soy0047a-5p	TCCGGAAGTTACTAAGGCTCA	137		8	0.408498	7	0.346021	0.239469				13	0.544863	5	0.24485	1.154					6	0.278681	4	0.196449	0.504457				10	0.450556	8	0.335634	0.42482				12	0.528759	11	0.486215	0.121017				5	0.22736	2	0.095489	1.25157
novel-soy0047b-3p*	ATGAGCCTTAGTAACTTCCGG	10		0	0	0	0					1	0.0419125	1	0.04897	-0.224515					0	0	0	0					1	0.0450556	0	0					2	0.0881265	1	0.0442013	0.995487				0	0	0	0
novel-soy0047b-5p	TCCGGAAGTTACTAAGGCTCA	151		9	0.45956	10	0.494316	-0.105179				15	0.628688	5	0.24485	1.36045					6	0.278681	4	0.196449	0.504457				10	0.450556	8	0.335634	0.42482				13	0.572822	14	0.618819	-0.111429				5	0.22736	3	0.143234	0.666611
novel-soy0047c-3p*
novel-soy0047c-5p	TCCGGAAGTTACTAAGGCTCA	151		9	0.45956	10	0.494316	-0.105179				15	0.628688	5	0.24485	1.36045					6	0.278681	4	0.196449	0.504457				10	0.450556	8	0.335634	0.42482				13	0.572822	14	0.618819	-0.111429				5	0.22736	3	0.143234	0.666611
novel-soy0048a-3p	TTAGAATGGGCAGACTTCTACAT	1421		69	3.5233	108	5.33861	-0.599539	0.565902			101	4.23317	105	5.14185	-0.280549	0.77969				98	4.55179	136	6.67928	-0.553258	0.54503			130	5.85723	132	5.53795	0.0808657	0.928276			108	4.75883	100	4.42013	0.106518	0.916228			19	0.863969	24	1.14587	-0.40739
novel-soy0048a-5p*	GTAGAAATTTGGCATTCTAAAA	1		0	0	0	0					0	0	0	0						0	0	0	0					0	0	0	0					0	0	1	0.0442013					0	0	0	0
novel-soy0048b-3p	TTAGAATGGGCAGACTTCTACAT	1422		69	3.5233	108	5.33861	-0.599539	0.565902			101	4.23317	105	5.14185	-0.280549	0.77969				98	4.55179	136	6.67928	-0.553258	0.54503			131	5.90229	132	5.53795	0.0919209	0.918332			108	4.75883	100	4.42013	0.106518	0.916228			19	0.863969	24	1.14587	-0.40739
novel-soy0048b-5p*	GTAGAAATCTGTCATTCTAAGA	22		0	0	0	0					0	0	0	0						1	0.0464469	0	0					5	0.225278	2	0.0839084	1.42482				2	0.0881265	1	0.0442013	0.995487				0	0	1	0.0477445
novel-soy0048c-3p	TTAGAATGGGCAGACTTCTACAT	1422		69	3.5233	108	5.33861	-0.599539	0.565902			101	4.23317	105	5.14185	-0.280549	0.77969				98	4.55179	136	6.67928	-0.553258	0.54503			131	5.90229	132	5.53795	0.0919209	0.918332			108	4.75883	100	4.42013	0.106518	0.916228			19	0.863969	24	1.14587	-0.40739
novel-soy0048c-5p*	GTAGAAATCTGACATTCTAAGA	8		2	0.102124	0	0					1	0.0419125	1	0.04897	-0.224515					0	0	1	0.0491124					1	0.0450556	0	0					0	0	0	0					0	0	0	0
novel-soy0049a-3p*	AAGAAAAGTGTTTGAATCTCA	1		0	0	0	0					0	0	1	0.04897						0	0	0	0					0	0	0	0					0	0	0	0					0	0	0	0
novel-soy0049a-5p	AGATTCAAGCACTTTTCTATG	225		33	1.68505	50	2.47158	-0.552638	0.733843			62	2.59858	35	1.71395	0.600398	0.706045				2	0.0928937	4	0.196449	-1.08051				8	0.360445	8	0.335634	0.102892				7	0.308443	5	0.221007	0.480913				5	0.22736	2	0.095489	1.25157
novel-soy0049b-3p*	AAGAAAAGTGTTTGAATTTCA	1		1	0.0510622	0	0					1	0.0419125	3	0.14691	-1.80948					0	0	0	0					0	0	0	0					0	0	0	0					0	0	0	0
novel-soy0049b-5p	AGATTCAAGCACTTTTCTATG	225		33	1.68505	50	2.47158	-0.552638	0.733843			62	2.59858	35	1.71395	0.600398	0.706045				2	0.0928937	4	0.196449	-1.08051				8	0.360445	8	0.335634	0.102892				7	0.308443	5	0.221007	0.480913				5	0.22736	2	0.095489	1.25157
novel-soy0049c-3p*	AAGAAAAGTGTTTGAATCTCA	1		0	0	0	0		0.733843			0	0	1	0.04897						0	0	0	0					0	0	0	0					0	0	0	0					0	0	0	0
novel-soy0049c-5p	AGATTCAAGCACTTTTCTATG	225		33	1.68505	50	2.47158	-0.552638				62	2.59858	35	1.71395	0.600398	0.706045				2	0.0928937	4	0.196449	-1.08051				8	0.360445	8	0.335634	0.102892				7	0.308443	5	0.221007	0.480913				5	0.22736	2	0.095489	1.25157
novel-soy0049d-3p*	AAGAAAAGTGTTTGAATCTCA	1		0	0	0	0					0	0	1	0.04897						0	0	0	0					0	0	0	0					0	0	0	0					0	0	0	0
novel-soy0049d-5p	AGATTCAAGCACTTTTCTATG	225		33	1.68505	50	2.47158	-0.552638	0.733843			62	2.59858	35	1.71395	0.600398	0.706045				2	0.0928937	4	0.196449	-1.08051				8	0.360445	8	0.335634	0.102892				7	0.308443	5	0.221007	0.480913				5	0.22736	2	0.095489	1.25157
novel-soy0049e-3p*	AAGAAAAGTGTTTGAATCTCA	1		0	0	0	0					0	0	1	0.04897						0	0	0	0					0	0	0	0					0	0	0	0					0	0	0	0
novel-soy0049e-5p	AGATTCAAGCACTTTTCTATG	225		33	1.68505	50	2.47158	-0.552638	0.733843			62	2.59858	35	1.71395	0.600398	0.706045				2	0.0928937	4	0.196449	-1.08051				8	0.360445	8	0.335634	0.102892				7	0.308443	5	0.221007	0.480913				5	0.22736	2	0.095489	1.25157
novel-soy0049f-3p*	AAGAAAAGTGTTTGAATCTCA	5		0	0	0	0					0	0	1	0.04897						0	0	0	0					0	0	0	0					0	0	0	0					0	0	0	0
novel-soy0049f-5p	AGATTCAAGCACTTTTCTATG	225		33	1.68505	50	2.47158	-0.552638	0.733843			62	2.59858	35	1.71395	0.600398	0.706045				2	0.0928937	4	0.196449	-1.08051				8	0.360445	8	0.335634	0.102892				7	0.308443	5	0.221007	0.480913				5	0.22736	2	0.095489	1.25157
novel-soy0050a-3p	TATAAATAGGACCAGAGGTAG	1056		36	1.83824	44	2.17499	-0.242683	0.882872			51	2.13754	48	2.35056	-0.137052	0.92889				54	2.50813	65	3.1923	-0.347985	0.794399			40	1.80222	54	2.26553	-0.330067	0.840137			93	4.09788	95	4.19913	-0.0352103	0.973783			59	2.68285	51	2.43497	0.139863
novel-soy0050a-5p*	TTACCTATGTTCCTATTTATA	11		0	0	0	0					0	0	0	0						0	0	1	0.0491124					0	0	0	0					2	0.0881265	2	0.0884027	-0.00451346				0	0	0	0
novel-soy0050b-3p	TATAAATAGGACCAGAGGTAG	1056		36	1.83824	44	2.17499	-0.242683	0.882872			51	2.13754	48	2.35056	-0.137052	0.92889				54	2.50813	65	3.1923	-0.347985	0.794399			40	1.80222	54	2.26553	-0.330067	0.840137			93	4.09788	95	4.19913	-0.0352103	0.973783			59	2.68285	51	2.43497	0.139863
novel-soy0050b-5p*
novel-soy0050c-3p	TATAAATAGGACCAGAGGTAG	1056		36	1.83824	44	2.17499	-0.242683	0.882872			51	2.13754	48	2.35056	-0.137052	0.92889				54	2.50813	65	3.1923	-0.347985	0.794399			40	1.80222	54	2.26553	-0.330067	0.840137			93	4.09788	95	4.19913	-0.0352103	0.973783			59	2.68285	51	2.43497	0.139863
novel-soy0050c-5p*
novel-soy0050d-3p	TATAAATAGGACCAGAGGTAG	1037		36	1.83824	44	2.17499	-0.242683	0.882872			50	2.09563	48	2.35056	-0.165622	0.914632				54	2.50813	65	3.1923	-0.347985	0.794399			39	1.75717	54	2.26553	-0.366593	0.824074			91	4.00976	93	4.11072	-0.0358776	0.973609			58	2.63738	50	2.38723	0.14377
novel-soy0050d-5p*
novel-soy0051a-3p	TTATGGAAGAAGCTCAATTCA	974		98	5.0041	99	4.89373	0.0321769	0.973557			95	3.98169	128	6.26816	-0.65466	0.497554				61	2.83326	81	3.9781	-0.489618	0.68532			87	3.91984	100	4.19542	-0.0980207	0.928027			44	1.93878	42	1.85646	0.0626007	0.970664			24	1.09133	13	0.620679	0.814168
novel-soy0051a-5p*	AATTGAGTTTCTTTCATGAGC	18		4	0.204249	0	0					4	0.16765	1	0.04897	1.77548					1	0.0464469	2	0.0982247	-1.08051				0	0	0	0					1	0.0440633	0	0					0	0	0	0
novel-soy0051b-3p	TTATGGAAGAAGCTCAATTCA	966		94	4.79985	99	4.89373	-0.0279441	0.977299			94	3.93978	127	6.21919	-0.658611	0.497157				61	2.83326	81	3.9781	-0.489618	0.68532			87	3.91984	100	4.19542	-0.0980207	0.928027			43	1.89472	41	1.81225	0.0641993	0.970356			24	1.09133	13	0.620679	0.814168
novel-soy0051b-5p*
novel-soy0052a-3p	TAGAAGTAGATCAAATCCAAA	366		9	0.45956	8	0.395453	0.216749				10	0.419125	18	0.881459	-1.07251					11	0.510915	20	0.982247	-0.943002				32	1.44178	40	1.67817	-0.219036	0.909676			24	1.05752	25	1.10503	-0.0634071	0.979445			20	0.909441	14	0.668423	0.444219
novel-soy0052a-5p	TGGATTTGATATACTTCTAAA	441		2	0.102124	11	0.543748	-2.41261				24	1.0059	19	0.930429	0.11252	0.966237				15	0.696703	24	1.1787	-0.758577	0.784534			17	0.765945	15	0.629313	0.283464				47	2.07097	54	2.38687	-0.204812	0.894422			23	1.04586	23	1.09812	-0.0703546
novel-soy0052b-3p*
novel-soy0052b-5p	TGGATTTGATATACTTCTAAA	438		2	0.102124	11	0.543748	-2.41261				23	0.963988	18	0.881459	0.129122					15	0.696703	24	1.1787	-0.758577	0.784534			17	0.765945	15	0.629313	0.283464				47	2.07097	54	2.38687	-0.204812	0.894422			23	1.04586	23	1.09812	-0.0703546
novel-soy0053a-3p	TAAGGTGCATAAGTTGATTT	247		26	1.32762	25	1.23579	0.103407	0.962402			24	1.0059	28	1.37116	-0.446908	0.847463				13	0.603809	14	0.687573	-0.18742				18	0.811001	18	0.755175	0.102892				7	0.308443	15	0.66302	-1.10405				2	0.0909441	9	0.429701	-2.24028
novel-soy0053a-5p*	ATCAACTTATGCACTTCAAC	9		0	0	0	0					0	0	0	0						0	0	1	0.0491124					0	0	1	0.0419542					0	0	2	0.0884027					1	0.045472	0	0
novel-soy0053b-3p	TAAGGTGCATAAGTTGATTT	247		26	1.32762	25	1.23579	0.103407	0.962402			24	1.0059	28	1.37116	-0.446908	0.847463				13	0.603809	14	0.687573	-0.18742				18	0.811001	18	0.755175	0.102892				7	0.308443	15	0.66302	-1.10405				2	0.0909441	9	0.429701	-2.24028
novel-soy0053b-5p*	ATCAACTTATGCACTTCAAC	9		0	0	0	0					0	0	0	0						0	0	1	0.0491124					0	0	1	0.0419542					0	0	2	0.0884027					1	0.045472	0	0
novel-soy0053c-3p*
novel-soy0053c-5p	TAAGGTGCATAAGTTGATTT	245		24	1.22549	25	1.23579	-0.01207	0.995726			24	1.0059	28	1.37116	-0.446908	0.847463				13	0.603809	14	0.687573	-0.18742				18	0.811001	18	0.755175	0.102892				7	0.308443	15	0.66302	-1.10405				2	0.0909441	9	0.429701	-2.24028
novel-soy0053d-3p	TAAGGTGCATAAGTTGATTT	245		24	1.22549	25	1.23579	-0.01207	0.995726			24	1.0059	28	1.37116	-0.446908	0.847463				13	0.603809	14	0.687573	-0.18742				18	0.811001	18	0.755175	0.102892				7	0.308443	15	0.66302	-1.10405				2	0.0909441	9	0.429701	-2.24028
novel-soy0053d-5p*
novel-soy0053e-3p	TAAGGTGCATAAGTTGATTT	245		24	1.22549	25	1.23579	-0.01207	0.995726			24	1.0059	28	1.37116	-0.446908	0.847463				13	0.603809	14	0.687573	-0.18742				18	0.811001	18	0.755175	0.102892				7	0.308443	15	0.66302	-1.10405				2	0.0909441	9	0.429701	-2.24028
novel-soy0053e-5p*
novel-soy0053f-3p	TAAGGTGCATAAGTTGATTT	245		24	1.22549	25	1.23579	-0.01207	0.995726			24	1.0059	28	1.37116	-0.446908	0.847463				13	0.603809	14	0.687573	-0.18742				18	0.811001	18	0.755175	0.102892				7	0.308443	15	0.66302	-1.10405				2	0.0909441	9	0.429701	-2.24028
novel-soy0053f-5p*
novel-soy0053g-3p	TAAGGTGCATAAGTTGATTT	245		24	1.22549	25	1.23579	-0.01207	0.995726			24	1.0059	28	1.37116	-0.446908	0.847463				13	0.603809	14	0.687573	-0.18742				18	0.811001	18	0.755175	0.102892				7	0.308443	15	0.66302	-1.10405				2	0.0909441	9	0.429701	-2.24028
novel-soy0053g-5p*
novel-soy0053h-3p	TAAGGTGCATAAGTTGATTT	231		20	1.02124	21	1.03806	-0.0235656	0.992613			22	0.922076	28	1.37116	-0.572439	0.810825				12	0.557362	14	0.687573	-0.302898				17	0.765945	18	0.755175	0.0204298				7	0.308443	15	0.66302	-1.10405				2	0.0909441	9	0.429701	-2.24028
novel-soy0053h-5p*
novel-soy0053i-3p	TAAGGTGCATAAGTTGATTT	138		14	0.714871	18	0.889769	-0.315746				16	0.670601	16	0.78352	-0.224515					8	0.371575	8	0.392899	-0.0805052				11	0.495612	9	0.377588	0.392399				5	0.220316	7	0.309409	-0.48994				0	0	4	0.190978
novel-soy0053i-5p*
novel-soy0053j-3p	TAAGGTGCATAAGTTGATTT	126		11	0.561685	15	0.741474	-0.400635				14	0.586776	16	0.78352	-0.41716					7	0.325128	8	0.392899	-0.27315				10	0.450556	9	0.377588	0.254895				4	0.176253	7	0.309409	-0.811868				0	0	4	0.190978
novel-soy0053j-5p*
novel-soy0054a-3p.1	AGAATCTGTATACTAATTGCC	735																																			180	7.93139	264	11.6692	-0.557054	0.410956			160	7.27553	131	6.25453	0.21815
novel-soy0054a-3p.2	AGAATCTGTATACTAATTGCCT	1809		167	8.5274	240	11.8636	-0.476363	0.471653			212	8.88546	247	12.0956	-0.444962	0.494515				111	5.1556	162	7.9562	-0.625939	0.457413			190	8.56057	206	8.64256	-0.0137529	0.984742
novel-soy0054a-5p*	GCAATTAGTATACAGATTCTCG	59		0	0	0	0					1	0.0419125	0	0						6	0.278681	11	0.540236	-0.954974				6	0.270334	10	0.419542	-0.634074				3	0.13219	2	0.0884027	0.580449				0	0	0	0
novel-soy0054b-3p.1	AGAATCTGTATACTAATTGCC	656																																			160	7.05012	241	10.6525	-0.595475	0.405652			139	6.32061	116	5.53836	0.190605
novel-soy0054b-3p.2	AGAATCTGTATACTAATTGCCT	1653		143	7.3019	213	10.5289	-0.528015	0.458133			186	7.79573	225	11.0182	-0.499138	0.470124				106	4.92337	153	7.51419	-0.609973	0.481369			183	8.24518	187	7.84543	0.0716974	0.92337
novel-soy0054b-5p	GCAATTAGTATACAGATTCTTG	9		1	0.0510622	0	0					3	0.125738	1	0.04897	1.36045					0	0	0	0					0	0	0	0					0	0	4	0.176805					0	0	0	0
novel-soy0055a-3p.1	AAGGAAAGATATTGAGCTGGTAGA	83																			13	0.603809	9	0.442011	0.45001				14	0.630779	11	0.461496	0.450815
novel-soy0055a-3p.2	AGATATTGAGCTGGTAGATGAG	275		35	1.78718	28	1.38408	0.368752	0.847413			75	3.14344	38	1.86086	0.756376	0.605521																				32	1.41002	45	1.98906	-0.496367	0.787352			10	0.45472	12	0.572934	-0.333389
novel-soy0055a-5p*	CCTCTACCAGCTCAATATCTTT	3		0	0	0	0					0	0	0	0						0	0	0	0					0	0	0	0					0	0	2	0.0884027					0	0	0	0
novel-soy0055b-3p.1	AAGGAAAGATATTGAGCTGGTAGA	83																			13	0.603809	9	0.442011	0.45001				14	0.630779	11	0.461496	0.450815
novel-soy0055b-3p.2	AGATATTGAGCTGGTAGATGAG	275		35	1.78718	28	1.38408	0.368752	0.847413			75	3.14344	38	1.86086	0.756376	0.605521																				32	1.41002	45	1.98906	-0.496367	0.787352			10	0.45472	12	0.572934	-0.333389
novel-soy0055b-5p*	CCTCTACCAGCTCAATATCTTT	3		0	0	0	0					0	0	0	0						0	0	0	0					0	0	0	0					0	0	2	0.0884027					0	0	0	0
novel-soy0055c-3p.1	AAGGAAAGATATTGAGCTGGTAGA	83																			13	0.603809	9	0.442011	0.45001				14	0.630779	11	0.461496	0.450815
novel-soy0055c-3p.2	AGATATTGAGCTGGTAGATGAG	275		35	1.78718	28	1.38408	0.368752	0.847413			75	3.14344	38	1.86086	0.756376	0.605521																				32	1.41002	45	1.98906	-0.496367	0.787352			10	0.45472	12	0.572934	-0.333389
novel-soy0055c-5p*	CCTCTACCAGCTCAATATCTTT	3		0	0	0	0					0	0	0	0						0	0	0	0					0	0	0	0					0	0	2	0.0884027					0	0	0	0
novel-soy0055d-3p.1	AAGGAAAGATATTGAGCTGGTAGA	83																			13	0.603809	9	0.442011	0.45001				14	0.630779	11	0.461496	0.450815
novel-soy0055d-3p.2	AGATATTGAGCTGGTAGATGAG	275		35	1.78718	28	1.38408	0.368752	0.847413			75	3.14344	38	1.86086	0.756376	0.605521																				32	1.41002	45	1.98906	-0.496367	0.787352			10	0.45472	12	0.572934	-0.333389
novel-soy0055d-5p*	CCTCTACCAGCTCAATATCTTT	3		0	0	0	0					0	0	0	0						0	0	0	0					0	0	0	0					0	0	2	0.0884027					0	0	0	0
novel-soy0055e-3p.1	AAGGAAAGATATTGAGCTGGTAGA	83																			13	0.603809	9	0.442011	0.45001				14	0.630779	11	0.461496	0.450815
novel-soy0055e-3p.2	AGATATTGAGCTGGTAGATGAG	275		35	1.78718	28	1.38408	0.368752	0.847413			75	3.14344	38	1.86086	0.756376	0.605521																				32	1.41002	45	1.98906	-0.496367	0.787352			10	0.45472	12	0.572934	-0.333389
novel-soy0055e-5p*	CCTCTACCAGCTCAATATCTTT	3		0	0	0	0					0	0	0	0						0	0	0	0					0	0	0	0					0	0	2	0.0884027					0	0	0	0
novel-soy0055f-3p.1	AAGGAAAGATATTGAGCTGGTAGA	83																			13	0.603809	9	0.442011	0.45001				14	0.630779	11	0.461496	0.450815
novel-soy0055f-3p.2	AGATATTGAGCTGGTAGATGAG	275		35	1.78718	28	1.38408	0.368752	0.847413			75	3.14344	38	1.86086	0.756376	0.605521																				32	1.41002	45	1.98906	-0.496367	0.787352			10	0.45472	12	0.572934	-0.333389
novel-soy0055f-5p*	CCTCTACCAGCTCAATATCTTT	3		0	0	0	0					0	0	0	0						0	0	0	0					0	0	0	0					0	0	2	0.0884027					0	0	0	0
novel-soy0055g-3p.1	AAGGAAAGATATTGAGCTGGTAGA	83																			13	0.603809	9	0.442011	0.45001				14	0.630779	11	0.461496	0.450815
novel-soy0055g-3p.2	AGATATTGAGCTGGTAGATGAG	275		35	1.78718	28	1.38408	0.368752	0.847413			75	3.14344	38	1.86086	0.756376	0.605521																				32	1.41002	45	1.98906	-0.496367	0.787352			10	0.45472	12	0.572934	-0.333389
novel-soy0055g-5p*
novel-soy0055h-3p.1	AAGGAAAGATATTGAGCTGGTAGA	83																			13	0.603809	9	0.442011	0.45001				14	0.630779	11	0.461496	0.450815
novel-soy0055h-3p.2	AGATATTGAGCTGGTAGATGAG	275		35	1.78718	28	1.38408	0.368752	0.847413			75	3.14344	38	1.86086	0.756376	0.605521																				32	1.41002	45	1.98906	-0.496367	0.787352			10	0.45472	12	0.572934	-0.333389
novel-soy0055h-5p*
novel-soy0055i-3p	AGATATTGAGCTGGTAGAGGAG	28308		1895	96.763	2743	135.591	-0.486733	0.0108724			2019	84.6214	2295	112.386	-0.409369	0.0482084				793	36.8324	694	34.084	0.11188	0.746132			672	30.2774	748	31.3817	-0.0516851	0.889191			4111	181.144	5087	224.852	-0.311839	0.0301447			1097	49.8828	827	39.4847	0.33725
novel-soy0055i-5p*	CGTCTACCAGCTCAATATCTTT	79		9	0.45956	7	0.346021	0.409394				21	0.880163	7	0.34279	1.36045					3	0.139341	6	0.294674	-1.08051				2	0.0901112	3	0.125863	-0.482071				4	0.176253	9	0.397812	-1.17444				1	0.045472	3	0.143234	-1.65532
[truncated: 16 more columns]

## Sheet: Sheet4
Sheet 4:the position of these special new miRNAs on protein-coding genes as well as function of protein-coding genes
new miRNA name	Genomic_locus	gene source of new miRNA（Position of new miRNA located corresponding gene）	gene function
novel-soy0014	Gm19:36915900:36915999:+	Glyma19g29360.1_intr10	Predicted ATPase (PP-loop superfamily)
novel-soy0017	Gm10:50870523:50870801:-	Glyma10g44540.1_intr6	Starch binding domain
novel-soy0018	Gm13:41358349:41358450:+	Glyma13g40930.2_intr2	RRM motif-containing protein
novel-soy0027	Gm13:35514890:35515064:+	Glyma13g33830.1_intr3	Hydroxyindole-O-methyltransferase and related SAM-dependent methyltransferases
novel-soy0028	Gm02:42141386:42141490:+	Glyma02g36710.1_intr3	translation initiation factor IF-3
novel-soy0029	Gm03:45559347:45559504:-	Glyma03g39500.1_intr2	26S proteasome regulatory complex, ATPase RPT5
novel-soy0030	Gm08:41436001:41436101:-	Glyma08g41460.2_intr2	serine--glyoxylate transaminase
novel-soy0031	Gm08:4270886:4271063:-	Glyma08g06010.1_intr8	Thioredoxin
novel-soy0033	Gm18:13659100:13659200:+	Glyma18g14150.1_intr3	unknown
novel-soy0034	Gm10:48411098:48411434:-	Glyma10g41290.1_intr1	Predicted signal transduction protein，PCD6 INTERACTING PROTEIN-RELATED
novel-soy0035	Gm14:26871028:26871361:+	Glyma14g22750.1_intr3	unknown
novel-soy0036	Gm08:46321055:46321233:-	Glyma08g47470.2_intr3	Activator of Hsp90 ATPase
novel-soy0037	Gm14:33572225:33572417:-	Glyma14g27380.1_intr9	unknown
novel-soy0038	Gm17:14170511:14170612:-	Glyma17g17360.1_intr1	NADH:ubiquinone oxidoreductase, NDUFS4/18 kDa subunit
novel-soy0039	Gm20:2071915:2072036:+	Glyma20g02450.1_intr1	unknown
novel-soy0040	Gm11:33167338:33167491:+	Glyma11g31810.1_intr4	Hsp70-interacting protein Hip/Transient component of progesterone receptor complexes and an Hsp70-binding protei
novel-soy0041	Gm16:29006145:29006227:+	Glyma16g25080.1_intr1	Leucine Rich Repeat PROTEIN
novel-soy0042	Gm06:44529277:44529430:-	Glyma06g41240.1_exon3	Apoptotic ATPase，Leucine Rich Repeat
novel-soy0045	Gm18:61442586:61442692:-	Glyma18g53060.1_exon1	unknown
novel-soy0050a	Gm20:39792640:39792742:-	Glyma20g31140.3_intr7	unknown
novel-soy0050b	Gm10:893455:893562:+	Glyma10g01210.1_intr2	SBP domain
novel-soy0050c	Gm11:36844937:36845041:-	Glyma11g35100.1_intr5	Arginyl-tRNA-protein transferase
novel-soy0050d	Gm13:37718475:37718554:+	Glyma13g36430.1_intr2	Ypt/Rab-specific GTPase-activating protein GYP7 and related proteins
novel-soy0051a	Gm13:38887195:38887345:+	Glyma13g37960.2_intr1	Universal stress protein family
novel-soy0051b	Gm09:109565:109722:-	Glyma09g00360.1_intr2	RhoGAP domain
novel-soy0052a	Gm05:40112962:40113078:+	Glyma05g36260.1_intr14	Protease family M24（methionyl aminopeptidase,aminopeptidase P）
novel-soy0052b	Gm05:15006208:15006324:-	Glyma05g14210.1_intr8	DNA double-strand break repair RAD50 ATPase
novel-soy0053a	Gm03:44205908:44206007:+	Glyma03g37670.1_intr3	DNA-directed RNA polymerase subunit E
novel-soy0053b	Gm19:46707950:46708048:+	Glyma19g40280.2_intr3	DNA-directed RNA polymerase subunit E
novel-soy0053c	Gm19:5268050:5268406:+	Glyma19g05020.1_intr5	ATP sulfurylase (sulfate adenylyltransferase)
novel-soy0053d	Gm20:44946295:44946393:-	Glyma20g36970.1_intr24	Myosin class V heavy chain
novel-soy0053e	Gm08:34672874:34672969:-	Glyma08g36580.1_intr5	unknown
novel-soy0053f	Gm05:29437141:29437234:-	Glyma05g23710.2_intr4	LSD1 zinc finger
novel-soy0053g	Gm20:818958:819056:-	Glyma20g01180.2_intr12	acetyl-CoA acyltransferase
novel-soy0053h	Gm02:5732006:5732122:+	Glyma02g07190.1_intr1	DHHC-type Zn-finger proteins
novel-soy0053i	Gm19:45160636:45160733:+	Glyma19g38180.1_intr2	Predicted alpha/beta hydrolase
novel-soy0053j	Gm08:5615228:5615326:-	Glyma08g07840.1_intr1	COPII vesicle protein
