# Supplementary material for: Elucidation of miRNAs-Mediated Responses to Low Nitrogen Stress by Deep Sequencing of Two Soybean Genotypes
Source: PLoS One. 2013 Jul 8;8(7):e67423. doi: 10.1371/journal.pone.0067423 (PMC3704600; doi:10.1371/journal.pone.0067423)
Supplement: Table S4 — Differential expression profiles of Glycine max miRNAs. Differentially expressed unified known miRNAs variants and new miRNAs in different compared libraries response to short-term or long-term low N stress. (XLS) [file pone.0067423.s006.xls]

## Sheet: 1
Table S4:differential expression profiles of Glycine max miRNAs Sheet 1:differentially expressed miRNAs in the roots of the two varieties responsive to short-term low nitrogen-stress note: 1:the miRNAs with sequence reads over 100 in at least one compared library were selected for differential expression analysis 2:P-value ≤0.05 and the absolute value of log2 ratio ≥1.0 as a threshold were used t…
Specific responsive miRNAs in 116 variety root( low nitrogen -tolerant variety)	11									Specific responsive miRNAs in 84-70 variety root( low nitrogen -sensitive variety)	10
＃miRNA and miRNA* variants name	unified miRNA and miRNA* variants sequence	116RS-actual count	116RS-TPM	116RSC-actual count	116RSC-TPM	log2 (116RS-TPM / 116RSC-TPM )	p-value	sig-lable		＃miRNA and miRNA* variants name	unified miRNA and miRNA* variants sequence	84RT-actual count	84RT-TPM	84RTC-actual count	84RTC-TPM	log2 (84RT-TPM / 84RTC-TPM )	p-value	sig-lable
gma-miR159a-3p-1	TTTGGATTGAAGGGAGCTCTA	1087	55.5047	2681	132.526	-1.2556	1.33139e-08	**		gma-miR1510a-5p.1	AGGGATAGGTAAAACAATGAC	17710	822.574	6473	317.904	1.37155	3.61792e-52	**
gma-miR159e-3p-1	TTTGGATTGAAGGGAGCTCTA	1087	55.5047	2681	132.526	-1.2556	1.33139e-08	**		gma-miR1512a-5p	TAACTGAAAATTCTTAAAGTA	1922	89.2709	4605	226.162	-1.3411	5.18728e-15	**
gma-miR160a-5p	TGCCTGGCTCCCTGTATGCCA	209	10.672	577	28.522	-1.41824	0.00424923	**		gma-miR319g-3p	TGGACTGAAGGGAGCTCCTTC	124	5.75941	334	16.4035	-1.51001	0.0247779	*
gma-miR160b-5p	TGCCTGGCTCCCTGTATGCCA	209	10.672	577	28.522	-1.41824	0.00424923	**		gma-miR319l-3p	TGGACTGAAGGGAGCTCCTTC	142	6.59545	372	18.2698	-1.46992	0.0198411	*
gma-miR160c-5p	TGCCTGGCTCCCTGTATGCCA	207	10.5699	577	28.522	-1.43212	0.0039775	**		gma-miR396b-3p	GCTCAAGAAAGCTGTGGGAGA	722	33.5346	205	10.068	1.73587	0.000322075	**
gma-miR160d-5p	TGCCTGGCTCCCTGTATGCCA	207	10.5699	577	28.522	-1.43212	0.0039775	**		gma-miR396d-3p	GCTCAAGAAAGCTGTGGGAGA	722	33.5346	205	10.068	1.73587	0.000322075	**
gma-miR160e-5p	TGCCTGGCTCCCTGTATGCCA	209	10.672	577	28.522	-1.41824	0.00424923	**		gma-miR396g-3p	GCTCAAGAAAGCTGTGGGAGA	722	33.5346	205	10.068	1.73587	0.000322075	**
gma-miR2109-3p	GGAGGCGTAGATACTCACACC	61	3.1148	223	11.0232	-1.82334	0.0383884	*		gma-miR5372-5p	TTGTTCGATAAAACTGTTGTG	356	16.5351	756	37.1289	-1.16701	0.00486827	**
gma-miR2109-5p	TGCGAGTGTCTTCGCCTCTGA	979	49.9899	2069	102.274	-1.03273	2.01105e-05	**		gma-miR5374-5p	TTATAGTCTGACATCTGGAAT	112	5.20205	323	15.8633	-1.60854	0.0209903	*
gma-miR2606a-3p	AAAAGCACTTAAGGAACGGTA	358	18.2803	743	36.7277	-1.00658	0.0129809	*		gma-miR5559-5p	TACTTGGTGAATTGTTGGATC	242	11.2401	70	3.43787	1.70908	0.0451882	*
gma-miR2606b-3p	AAAAGCACTTAAGGAACGGTA	358	18.2803	743	36.7277	-1.00658	0.0129809	*
Common responsive miRNAs in the two variety roots	3
＃miRNA and miRNA* variants name	unified miRNA and miRNA* variants sequence	116RS-actual count	116RS-TPM	116RSC-actual count	116RSC-TPM	log2 (116RS-TPM / 116RSC-TPM )	p-value	sig-lable		＃miRNA and miRNA* variants name	unified miRNA and miRNA* variants sequence	84RT-actual count	84RT-TPM	84RTC-actual count	84RTC-TPM	log2 (84RT-TPM / 84RTC-TPM )	p-value	sig-lable
gma-miR408b-5p	CTGGGAACAGGCAGGGCACGA	2374	121.222	5061	250.173	-1.142	1.06142e-18	**		gma-miR408b-5p	CTGGGAACAGGCAGGGCACGA	3016	140.084	6295	309.162	-1.05163	1.0335e-16	**
gma-miR408c-5p	CAGGGGAACAGGCAGAGCATG	3286	167.791	7491	370.292	-1.04528	1.47274e-11	**		gma-miR408c-5p	CAGGGGAACAGGCAGAGCATG	3886	180.492	7618	374.138	-1.14208	7.29495e-16	**
gma-miR408d-5p	CTGGGAACAGGCAGAGCACGA	43	2.19568	114	5.6352	-1.142	1.06142e-18	**		gma-miR408d-5p	CTGGGAACAGGCAGAGCACGA	64	2.9726	108	5.30414	-1.05163	1.0335e-16	**

## Sheet: 2
Sheet 2:differentially expressed miRNAs in the roots of the two varieties responsive to long-term low nitrogen-stress note: 1:the miRNAs with sequence reads over 100 in at least one compared library were selected for differential expression analysis 2:P-value ≤0.05 and the absolute value of log2 ratio ≥1.0 as a threshold were used to judge the statistical significance of miRNA expression
Specific responsive miRNAs in 116 variety root( low nitrogen-tolerant variety)	20+1									Specific responsive miRNAs in 84-70 variety root( low nitrogen -sensitive variety)	18
＃miRNA and miRNA* variants name	unified miRNA and miRNA* variants sequence	116RL-actual count	116RL-TPM	116RLC-actual count	116RLC-TPM	log2 (116RL-TPM / 116RLC-TPM )	p-value	sig-lable		＃miRNA and miRNA* variants name	unified miRNA and miRNA* variants sequence	84RC-actual count	84RC-TPM	84RCC-actual count	84RCC-TPM	log2 (84RC-TPM / 84RCC-TPM )	p-value	sig-lable
gma-miR169c-3p	GGCAGGTCATCCTCTGGCTATA	24	1.0059	147	7.19859	-2.83923	0.0349747	*		gma-miR1510a-5p.1	AGGGATAGGTAAAACAATGAC	24926	1123.06	6970	292.421	1.94131	4.94202e-115	**
gma-miR169d-5p	TGAGCCAAGGATGACTTGCCGG	65	2.72432	213	10.4306	-1.93686	0.0365718	*		gma-miR1510b-5p	AGGGATAGGTAAAACAACTACT	97377	4387.38	50656	2125.23	1.04574	1.77404e-176	**
gma-miR169l-3p	CGGGCAAGTTGTTTTTGGCTAC	271	11.3583	734	35.944	-1.662	0.000299963	**		gma-miR1512b-5p	TAACTGGAAATTCTTAAAGCAT	4144	186.71	1716	71.9934	1.37487	4.45865e-13	**
gma-miR2109-3p	GGAGGCGTAGATACTCACACC	538	22.5489	110	5.3867	2.06559	0.00100996	**		gma-miR156b-5p	TTGACAGAAGAGAGAGAGCAC	878	39.5588	2270	95.236	-1.26751	1.25884e-06	**
gma-miR319a-3p-1.1	TTGGACTGAAGGGAGCTCCC	394	16.5135	49	2.39953	2.78283	0.000929951	**		gma-miR156f-5p	TTGACAGAAGAGAGAGAGCAC	878	39.5588	2270	95.236	-1.26751	1.25884e-06	**
gma-miR319b-3p-1.1	TTGGACTGAAGGGAGCTCCC	394	16.5135	49	2.39953	2.78283	0.000929951	**		gma-miR156r-3p.1	CTGACAGAAGATAGAGAGCAT	257	11.5793	629	26.3892	-1.1884	0.0165246	*
gma-miR319e-3p.1	TTGGACTGAAGGGAGCTCCC	332	13.915	37	1.81189	2.94107	0.00191866	**		gma-miR169i-5p	TGAGCCGGGATGGCTTGCCGGCA	8	0.360445	132	5.53795	-3.9415	0.0401305	*
gma-miR319g-3p	TGGACTGAAGGGAGCTCCTTC	212	8.88546	27	1.32219	2.74852	0.0192567	*		gma-miR169o-5p	TGAGCCAGGATGGCTTGCCGG	29	1.30661	341	14.3064	-3.45275	0.000715625	**
gma-miR319h-3p.1	TTGGACTGAAGGGAGCTCCC	332	13.915	37	1.81189	2.94107	0.00191866	**		gma-miR169r-5p	TGAGCCAGGATGGCTTGCCGG	29	1.30661	341	14.3064	-3.45275	0.000715625	**
gma-miR319j-3p.1	TTGGACTGAAGGGAGCTCCC	394	16.5135	49	2.39953	2.78283	0.000929951	**		gma-miR171c-5p	AGATATTGGTGCGGTTCAATC	269	12.12	93	3.90174	1.6352	0.0430825	*
gma-miR319k-3p.1	TTGGACTGAAGGGAGCTCCC	394	16.5135	49	2.39953	2.78283	0.000929951	**		gma-miR171e-5p	TGTTGGACGGTTCAATCAAA	942	42.4424	411	17.2432	1.29948	0.00103936	**
gma-miR319l-3p	TGGACTGAAGGGAGCTCCTTC	236	9.89136	30	1.4691	2.75124	0.0128824	*		gma-miR3522-5p	TGAGACCAAATGAGCAGCTGA	1034449	46607.7	2229790	93549	-1.00515	0	**
gma-miR319m-3p.1	TTGGACTGAAGGGAGCTCCC	394	16.5135	49	2.39953	2.78283	0.000929951	**		gma-miR397a-5p	TCATTGAGTGCAGCGTTGATG	3066	138.141	7028	294.854	-1.09386	2.80797e-14	**
gma-miR396b-3p	GCTCAAGAAAGCTGTGGGAGA	1449	60.7313	285	13.9564	2.12151	2.54247e-08	**		gma-miR397b-5p	TCATTGAGTGCAGCGTTGATG	3066	138.141	7028	294.854	-1.09386	2.80797e-14	**
gma-miR396d-3p	GCTCAAGAAAGCTGTGGGAGA	1449	60.7313	285	13.9564	2.12151	2.54247e-08	**		gma-miR4416c-3p	ACGGGTCGCTCTCACCTGGAG	951	42.8479	2998	125.779	-1.55359	7.85232e-11	**
gma-miR396g-3p	GCTCAAGAAAGCTGTGGGAGA	1449	60.7313	285	13.9564	2.12151	2.54247e-08	**		gma-miR482a-5p	GGAATGGGCTGATTGGGAAGC	11207	504.938	5445	228.441	1.14429	5.20879e-25	**
gma-miR408a-5p	CAGGGGAACAGGCAGAGCATG	3193	133.827	3026	148.183	1.78139	0.0498316	*		gma-miR4996-3p	TAGAAGCTCCCCATGTTCTCA	572	25.7718	1441	60.456	-1.23009	0.000168649	**
gma-miR482a-3p	TTCCCAATTCCGCCCATTCCTA	2192	91.8723	749	36.6785	1.32469	8.457e-07	**		gma-miR5225-5p	CCTGTCGTAGGAGAGATGACGC	7404	333.592	2857	119.863	1.4767	1.52947e-24	**
gma-miR482c-3p	TTCCCAATTCCGCCCATTCCTA	2192	91.8723	749	36.6785	1.32469	8.457e-07	**
gma-miR862b-3p	GCTGGATGTCTTTGAAGGAAC	19	0.796338	159	7.78623	-3.28947	0.0184684	*
novel-soy0006-3p	AGCAAGACATCCTTTCTCACT	71	2.97579	222	10.8713	-1.86918	0.0366876	*
Common responsive miRNAs in the two variety roots	16
＃miRNA and miRNA* variants name	unified miRNA and miRNA* variants sequence	116RL-actual count	116RL-TPM	116RLC-actual count	116RLC-TPM	log2 (116RL-TPM / 116RLC-TPM )	p-value	sig-lable		＃miRNA and miRNA* variants name	unified miRNA and miRNA* variants sequence	84RC-actual count	84RC-TPM	84RCC-actual count	84RCC-TPM	log2 (84RC-TPM / 84RCC-TPM )	p-value	sig-lable
gma-miR1512c-5p	TAACTGAACATTCTTAGAGCAT	324	13.5797	76	3.72172	1.86741	0.0185519	*		gma-miR1512c-5p	TAACTGAACATTCTTAGAGCAT	393	17.7069	101	4.23737	2.06307	0.00381835	**
gma-miR159a-3p-1	TTTGGATTGAAGGGAGCTCTA	9899	414.892	1712	83.8366	2.30708	6.46952e-54	**		gma-miR159a-3p-1	TTTGGATTGAAGGGAGCTCTA	6133	276.326	1598	67.0428	2.04322	1.62939e-31	**
gma-miR159b-5p-2	TGAAAGGATATGATGGTAAACCTC	168	7.04131	0	0.01	9.4597	0.00759198	**		gma-miR159b-5p-2	TGAAAGGATATGATGGTAAACCTC	370	16.6706	3	0.125863	7.04931	1.35358e-05	**
gma-miR159e-3p-1	TTTGGATTGAAGGGAGCTCTA	9899	414.892	1712	83.8366	2.30708	6.46952e-54	**		gma-miR159e-3p-1	TTTGGATTGAAGGGAGCTCTA	6133	276.326	1598	67.0428	2.04322	1.62939e-31	**
gma-miR159f-5p-2	TGAAAGGATATGATGGTAAACCTC	168	7.04131	0	0.01	9.4597	0.00759198	**		gma-miR159f-5p-2	TGAAAGGATATGATGGTAAACCTC	370	16.6706	3	0.125863	7.04931	1.35358e-05	**
gma-miR169c-5p	AAGCCAAGGATGACTTGCCGA	243	10.1847	627	30.7042	-1.59202	0.00122474	**		gma-miR169c-5p	AAGCCAAGGATGACTTGCCGA	164	7.38912	593	24.8788	-1.75144	0.00192473	**
gma-miR169e-5p.1	TGAGCCAAGGATGACTTGCCGG	72	3.0177	275	13.4667	-2.15788	0.0101577	*		gma-miR169e-5p.1	TGAGCCAAGGATGACTTGCCGG	61	2.74839	270	11.3276	-2.04319	0.0236646	*
gma-miR169h-5p.1	TGAGCCAAGGATGACTTGCCGG	72	3.0177	275	13.4667	-2.15788	0.0101577	*		gma-miR169h-5p.1	TGAGCCAAGGATGACTTGCCGG	61	2.74839	270	11.3276	-2.04319	0.0236646	*
gma-miR169p-5p	TTGAGCCAAGGATGACTTGCCGA	26	1.08973	179	8.76562	-3.00789	0.0152897	*		gma-miR169p-5p	TTGAGCCAAGGATGACTTGCCGA	30	1.35167	201	8.43279	-2.64127	0.0259647	*
gma-miR169s-5p	AAGCCAAGGATGACTTGCCGG	148	6.20306	334	16.356	-1.39877	0.0341564	*		gma-miR169s-5p	AAGCCAAGGATGACTTGCCGG	116	5.22645	491	20.5995	-1.97871	0.00228733	**
gma-miR397b-3p	TATTGACGCTGCACTCAATCA	4624	193.804	13136	643.27	-1.73083	3.25844e-57	**		gma-miR397b-3p	TATTGACGCTGCACTCAATCA	3937	177.384	9192	385.643	-1.12039	7.14576e-19	**
gma-miR5036-3p	AGAGGCCCTTGGGGAGGAGTA	46	1.92798	498	24.387	-3.66096	3.91085e-06	**		gma-miR5036-3p	AGAGGCCCTTGGGGAGGAGTA	10	0.450556	285	11.9569	-4.73	0.0006966	**
gma-miR5559-5p	TACTTGGTGAATTGTTGGATC	1124	47.1097	2029	99.3601	-1.07664	1.37816e-05	**		gma-miR5559-5p	TACTTGGTGAATTGTTGGATC	898	40.4599	2477	103.921	-1.36091	8.799e-08	**
gma-miR862a-3p	GCTGGATGTCTTTGAAGGAAT	79	3.31109	447	21.8896	-2.72487	0.000141917	**		gma-miR862a-3p	GCTGGATGTCTTTGAAGGAAT	23	1.03628	181	7.59371	-2.87339	0.0287342	*
gma-miR862a-5p	TCCCTCAAAGGCTTCCAGTAT	193	8.08912	812	39.7636	-2.29739	2.4486e-06	**		gma-miR862a-5p	TCCCTCAAAGGCTTCCAGTAT	138	6.21768	414	17.369	-1.48207	0.022484	*
gma-miR862b-5p	TCCCTCAAAGGCTTCCAGTAT	193	8.08912	812	39.7636	-2.29739	2.4486e-06	**		gma-miR862b-5p	TCCCTCAAAGGCTTCCAGTAT	138	6.21768	414	17.369	-1.48207	0.022484	*

## Sheet: 3
Sheet 3:differentially expressed miRNAs in 116 variety root responsive to both long-term and short-term low nitrogen-stress note: 1:the miRNAs with sequence reads over 100 in at least one compared library were selected for differential expression analysis 2:P-value ≤0.05 and the absolute value of log2 ratio ≥1.0 as a threshold were used to judge the statistical significance of miRNA expression
Specific miRNAs responsive to short-term low nitrogen-stress	11									Specific miRNAs responsive to long-term low nitrogen-stress	33+1
＃miRNA and miRNA* variants name	unified miRNA and miRNA* variants sequence	116RS-actual count	116RS-TPM	116RSC-actual count	116RSC-TPM	log2 (116RS-TPM / 116RSC-TPM )	p-value	sig-lable		＃miRNA and miRNA* variants name	unified miRNA and miRNA* variants sequence	116RL-actual count	116RL-TPM	116RLC-actual count	116RLC-TPM	log2 (116RL-TPM / 116RLC-TPM )	p-value	sig-lable
gma-miR160a-5p	TGCCTGGCTCCCTGTATGCCA	209	10.672	577	28.522	-1.41824	0.00424923	**		gma-miR1512c-5p	TAACTGAACATTCTTAGAGCAT	324	13.5797	76	3.72172	1.86741	0.0185519	*
gma-miR160b-5p	TGCCTGGCTCCCTGTATGCCA	209	10.672	577	28.522	-1.41824	0.00424923	**		gma-miR159b-5p-2	TGAAAGGATATGATGGTAAACCTC	168	7.04131	0	0.01	9.4597	0.00759198	**
gma-miR160c-5p	TGCCTGGCTCCCTGTATGCCA	207	10.5699	577	28.522	-1.43212	0.0039775	**		gma-miR159f-5p-2	TGAAAGGATATGATGGTAAACCTC	168	7.04131	0	0.01	9.4597	0.00759198	**
gma-miR160d-5p	TGCCTGGCTCCCTGTATGCCA	207	10.5699	577	28.522	-1.43212	0.0039775	**		gma-miR169c-3p	GGCAGGTCATCCTCTGGCTATA	24	1.0059	147	7.19859	-2.83923	0.0349747	*
gma-miR160e-5p	TGCCTGGCTCCCTGTATGCCA	209	10.672	577	28.522	-1.41824	0.00424923	**		gma-miR169c-5p	AAGCCAAGGATGACTTGCCGA	243	10.1847	627	30.7042	-1.59202	0.00122474	**
gma-miR2109-5p	TGCGAGTGTCTTCGCCTCTGA	979	49.9899	2069	102.274	-1.03273	2.01105e-05	**		gma-miR169d-5p	TGAGCCAAGGATGACTTGCCGG	65	2.72432	213	10.4306	-1.93686	0.0365718	*
gma-miR2606a-3p	AAAAGCACTTAAGGAACGGTA	358	18.2803	743	36.7277	-1.00658	0.0129809	*		gma-miR169e-5p.1	TGAGCCAAGGATGACTTGCCGG	72	3.0177	275	13.4667	-2.15788	0.0101577	*
gma-miR2606b-3p	AAAAGCACTTAAGGAACGGTA	358	18.2803	743	36.7277	-1.00658	0.0129809	*		gma-miR169h-5p.1	TGAGCCAAGGATGACTTGCCGG	72	3.0177	275	13.4667	-2.15788	0.0101577	*
gma-miR408b-5p	CTGGGAACAGGCAGGGCACGA	2374	121.222	5061	250.173	-1.142	1.06142e-18	**		gma-miR169l-3p	CGGGCAAGTTGTTTTTGGCTAC	271	11.3583	734	35.944	-1.662	0.000299963	**
gma-miR408c-5p	CAGGGGAACAGGCAGAGCATG	3286	167.791	7491	370.292	-1.04528	1.47274e-11	**		gma-miR169p-5p	TTGAGCCAAGGATGACTTGCCGA	26	1.08973	179	8.76562	-3.00789	0.0152897	*
gma-miR408d-5p	CTGGGAACAGGCAGAGCACGA	43	2.19568	114	5.6352	-1.142	1.06142e-18	**		gma-miR169s-5p	AAGCCAAGGATGACTTGCCGG	148	6.20306	334	16.356	-1.39877	0.0341564	*
										gma-miR319a-3p-1.1	TTGGACTGAAGGGAGCTCCC	394	16.5135	49	2.39953	2.78283	0.000929951	**
										gma-miR319b-3p-1.1	TTGGACTGAAGGGAGCTCCC	394	16.5135	49	2.39953	2.78283	0.000929951	**
										gma-miR319e-3p.1	TTGGACTGAAGGGAGCTCCC	332	13.915	37	1.81189	2.94107	0.00191866	**
										gma-miR319g-3p	TGGACTGAAGGGAGCTCCTTC	212	8.88546	27	1.32219	2.74852	0.0192567	*
										gma-miR319h-3p.1	TTGGACTGAAGGGAGCTCCC	332	13.915	37	1.81189	2.94107	0.00191866	**
										gma-miR319j-3p.1	TTGGACTGAAGGGAGCTCCC	394	16.5135	49	2.39953	2.78283	0.000929951	**
										gma-miR319k-3p.1	TTGGACTGAAGGGAGCTCCC	394	16.5135	49	2.39953	2.78283	0.000929951	**
										gma-miR319l-3p	TGGACTGAAGGGAGCTCCTTC	236	9.89136	30	1.4691	2.75124	0.0128824	*
										gma-miR319m-3p.1	TTGGACTGAAGGGAGCTCCC	394	16.5135	49	2.39953	2.78283	0.000929951	**
										gma-miR396b-3p	GCTCAAGAAAGCTGTGGGAGA	1449	60.7313	285	13.9564	2.12151	2.54247e-08	**
										gma-miR396d-3p	GCTCAAGAAAGCTGTGGGAGA	1449	60.7313	285	13.9564	2.12151	2.54247e-08	**
										gma-miR396g-3p	GCTCAAGAAAGCTGTGGGAGA	1449	60.7313	285	13.9564	2.12151	2.54247e-08	**
										gma-miR397b-3p	TATTGACGCTGCACTCAATCA	4624	193.804	13136	643.27	-1.73083	3.25844e-57	**
										gma-miR408a-5p	CAGGGGAACAGGCAGAGCATG	3193	133.827	3026	148.183	1.78139	0.0498316	*
										gma-miR482a-3p	TTCCCAATTCCGCCCATTCCTA	2192	91.8723	749	36.6785	1.32469	8.457e-07	**
										gma-miR482c-3p	TTCCCAATTCCGCCCATTCCTA	2192	91.8723	749	36.6785	1.32469	8.457e-07	**
										gma-miR5036-3p	AGAGGCCCTTGGGGAGGAGTA	46	1.92798	498	24.387	-3.66096	3.91085e-06	**
										gma-miR5559-5p	TACTTGGTGAATTGTTGGATC	1124	47.1097	2029	99.3601	-1.07664	1.37816e-05	**
										gma-miR862a-3p	GCTGGATGTCTTTGAAGGAAT	79	3.31109	447	21.8896	-2.72487	0.000141917	**
										gma-miR862a-5p	TCCCTCAAAGGCTTCCAGTAT	193	8.08912	812	39.7636	-2.29739	2.4486e-06	**
										gma-miR862b-3p	GCTGGATGTCTTTGAAGGAAC	19	0.796338	159	7.78623	-3.28947	0.0184684	*
										gma-miR862b-5p	TCCCTCAAAGGCTTCCAGTAT	193	8.08912	812	39.7636	-2.29739	2.4486e-06	**
										novel-soy0006-3p	AGCAAGACATCCTTTCTCACT	71	2.97579	222	10.8713	-1.86918	0.0366876	*
Common miRNAs responsive to both long-term and short-term low nitrogen-stress	3
＃miRNA and miRNA* variants name	unified miRNA and miRNA* variants sequence	116RS-actual count	116RS-TPM	116RSC-actual count	116RSC-TPM	log2 (116RS-TPM / 116RSC-TPM )	p-value	sig-lable		＃miRNA and miRNA* variants name	unified miRNA and miRNA* variants sequence	116RL-actual count	116RL-TPM	116RLC-actual count	116RLC-TPM	log2 (116RL-TPM / 116RLC-TPM )	p-value	sig-lable
gma-miR159a-3p-1	TTTGGATTGAAGGGAGCTCTA	1087	55.5047	2681	132.526	-1.2556	1.33139e-08	**		gma-miR159a-3p-1	TTTGGATTGAAGGGAGCTCTA	9899	414.892	1712	83.8366	2.30708	6.46952e-54	**
gma-miR159e-3p-1	TTTGGATTGAAGGGAGCTCTA	1087	55.5047	2681	132.526	-1.2556	1.33139e-08	**		gma-miR159e-3p-1	TTTGGATTGAAGGGAGCTCTA	9899	414.892	1712	83.8366	2.30708	6.46952e-54	**
gma-miR2109-3p	GGAGGCGTAGATACTCACACC	61	3.1148	223	11.0232	-1.82334	0.0383884	*		gma-miR2109-3p	GGAGGCGTAGATACTCACACC	538	22.5489	110	5.3867	2.06559	0.00100996	**

## Sheet: 4
Sheet 4:differentially expressed miRNAs in 84-70 variety root responsive to both long-term and short-term low nitrogen-stress note: 1:the miRNAs with sequence reads over 100 in at least one compared library were selected for differential expression analysis 2:P-value ≤0.05 and the absolute value of log2 ratio ≥1.0 as a threshold were used to judge the statistical significance of miRNA expression
Specific miRNAs responsive to short-term low nitrogen-stress	11									Specific miRNAs responsive to long-term low nitrogen-stress	32
＃miRNA and miRNA* variants name	unified miRNA and miRNA* variants sequence	84RT-actual count	84RT-TPM	84RTC-actual count	84RTC-TPM	log2 (84RT-TPM / 84RTC-TPM )	p-value	sig-lable		＃miRNA and miRNA* variants name	unified miRNA and miRNA* variants sequence	84RC-actual count	84RC-TPM	84RCC-actual count	84RCC-TPM	log2 (84RC-TPM / 84RCC-TPM )	p-value	sig-lable
gma-miR1512a-5p	TAACTGAAAATTCTTAAAGTA	1922	89.2709	4605	226.162	-1.3411	5.18728e-15	**		gma-miR1510b-5p	AGGGATAGGTAAAACAACTACT	97377	4387.38	50656	2125.23	1.04574	1.77404e-176	**
gma-miR319g-3p	TGGACTGAAGGGAGCTCCTTC	124	5.75941	334	16.4035	-1.51001	0.0247779	*		gma-miR1512b-5p	TAACTGGAAATTCTTAAAGCAT	4144	186.71	1716	71.9934	1.37487	4.45865e-13	**
gma-miR319l-3p	TGGACTGAAGGGAGCTCCTTC	142	6.59545	372	18.2698	-1.46992	0.0198411	*		gma-miR1512c-5p	TAACTGAACATTCTTAGAGCAT	393	17.7069	101	4.23737	2.06307	0.00381835	**
gma-miR396b-3p	GCTCAAGAAAGCTGTGGGAGA	722	33.5346	205	10.068	1.73587	0.000322075	**		gma-miR156b-5p	TTGACAGAAGAGAGAGAGCAC	878	39.5588	2270	95.236	-1.26751	1.25884e-06	**
gma-miR396d-3p	GCTCAAGAAAGCTGTGGGAGA	722	33.5346	205	10.068	1.73587	0.000322075	**		gma-miR156f-5p	TTGACAGAAGAGAGAGAGCAC	878	39.5588	2270	95.236	-1.26751	1.25884e-06	**
gma-miR396g-3p	GCTCAAGAAAGCTGTGGGAGA	722	33.5346	205	10.068	1.73587	0.000322075	**		gma-miR156r-3p.1	CTGACAGAAGATAGAGAGCAT	257	11.5793	629	26.3892	-1.1884	0.0165246	*
gma-miR408b-5p	CTGGGAACAGGCAGGGCACGA	3016	140.084	6295	309.162	-1.05163	1.0335e-16	**		gma-miR159a-3p-1	TTTGGATTGAAGGGAGCTCTA	6133	276.326	1598	67.0428	2.04322	1.62939e-31	**
gma-miR408c-5p	CAGGGGAACAGGCAGAGCATG	3886	180.492	7618	374.138	-1.14208	7.29495e-16	**		gma-miR159b-5p-2	TGAAAGGATATGATGGTAAACCTC	370	16.6706	3	0.125863	7.04931	1.35358e-05	**
gma-miR408d-5p	CTGGGAACAGGCAGAGCACGA	64	2.9726	108	5.30414	-1.05163	1.0335e-16	**		gma-miR159e-3p-1	TTTGGATTGAAGGGAGCTCTA	6133	276.326	1598	67.0428	2.04322	1.62939e-31	**
gma-miR5372-5p	TTGTTCGATAAAACTGTTGTG	356	16.5351	756	37.1289	-1.16701	0.00486827	**		gma-miR159f-5p-2	TGAAAGGATATGATGGTAAACCTC	370	16.6706	3	0.125863	7.04931	1.35358e-05	**
gma-miR5374-5p	TTATAGTCTGACATCTGGAAT	112	5.20205	323	15.8633	-1.60854	0.0209903	*		gma-miR169c-5p	AAGCCAAGGATGACTTGCCGA	164	7.38912	593	24.8788	-1.75144	0.00192473	**
										gma-miR169e-5p.1	TGAGCCAAGGATGACTTGCCGG	61	2.74839	270	11.3276	-2.04319	0.0236646	*
										gma-miR169h-5p.1	TGAGCCAAGGATGACTTGCCGG	61	2.74839	270	11.3276	-2.04319	0.0236646	*
										gma-miR169i-5p	TGAGCCGGGATGGCTTGCCGGCA	8	0.360445	132	5.53795	-3.9415	0.0401305	*
										gma-miR169o-5p	TGAGCCAGGATGGCTTGCCGG	29	1.30661	341	14.3064	-3.45275	0.000715625	**
										gma-miR169p-5p	TTGAGCCAAGGATGACTTGCCGA	30	1.35167	201	8.43279	-2.64127	0.0259647	*
										gma-miR169r-5p	TGAGCCAGGATGGCTTGCCGG	29	1.30661	341	14.3064	-3.45275	0.000715625	**
										gma-miR169s-5p	AAGCCAAGGATGACTTGCCGG	116	5.22645	491	20.5995	-1.97871	0.00228733	**
										gma-miR171c-5p	AGATATTGGTGCGGTTCAATC	269	12.12	93	3.90174	1.6352	0.0430825	*
										gma-miR171e-5p	TGTTGGACGGTTCAATCAAA	942	42.4424	411	17.2432	1.29948	0.00103936	**
										gma-miR3522-5p	TGAGACCAAATGAGCAGCTGA	1034449	46607.7	2229790	93549	-1.00515	0	**
										gma-miR397a-5p	TCATTGAGTGCAGCGTTGATG	3066	138.141	7028	294.854	-1.09386	2.80797e-14	**
										gma-miR397b-3p	TATTGACGCTGCACTCAATCA	3937	177.384	9192	385.643	-1.12039	7.14576e-19	**
										gma-miR397b-5p	TCATTGAGTGCAGCGTTGATG	3066	138.141	7028	294.854	-1.09386	2.80797e-14	**
										gma-miR4416c-3p	ACGGGTCGCTCTCACCTGGAG	951	42.8479	2998	125.779	-1.55359	7.85232e-11	**
										gma-miR482a-5p	GGAATGGGCTGATTGGGAAGC	11207	504.938	5445	228.441	1.14429	5.20879e-25	**
										gma-miR4996-3p	TAGAAGCTCCCCATGTTCTCA	572	25.7718	1441	60.456	-1.23009	0.000168649	**
										gma-miR5036-3p	AGAGGCCCTTGGGGAGGAGTA	10	0.450556	285	11.9569	-4.73	0.0006966	**
										gma-miR5225-5p	CCTGTCGTAGGAGAGATGACGC	7404	333.592	2857	119.863	1.4767	1.52947e-24	**
										gma-miR862a-3p	GCTGGATGTCTTTGAAGGAAT	23	1.03628	181	7.59371	-2.87339	0.0287342	*
										gma-miR862a-5p	TCCCTCAAAGGCTTCCAGTAT	138	6.21768	414	17.369	-1.48207	0.022484	*
										gma-miR862b-5p	TCCCTCAAAGGCTTCCAGTAT	138	6.21768	414	17.369	-1.48207	0.022484	*
Common miRNAs responsive to both long-term and short-term low nitrogen-stress	2
＃miRNA and miRNA* variants name	unified miRNA and miRNA* variants sequence	84RT-actual count	84RT-TPM	84RTC-actual count	84RTC-TPM	log2 (84RT-TPM / 84RTC-TPM )	p-value	sig-lable		＃miRNA and miRNA* variants name	unified miRNA and miRNA* variants sequence	84RC-actual count	84RC-TPM	84RCC-actual count	84RCC-TPM	log2 (84RC-TPM / 84RCC-TPM )	p-value	sig-lable
gma-miR1510a-5p.1	AGGGATAGGTAAAACAATGAC	17710	822.574	6473	317.904	1.37155	3.61792e-52	**		gma-miR1510a-5p.1	AGGGATAGGTAAAACAATGAC	24926	1123.06	6970	292.421	1.94131	4.94202e-115	**
gma-miR5559-5p	TACTTGGTGAATTGTTGGATC	242	11.2401	70	3.43787	1.70908	0.0451882	*		gma-miR5559-5p	TACTTGGTGAATTGTTGGATC	898	40.4599	2477	103.921	-1.36091	8.799e-08	**

## Sheet: 5
Sheet 5:differentially expressed miRNAs in the shoots of the two varieties responsive to short-term low nitrogen-stress note: 1:the miRNAs with sequence reads over 100 in at least one compared library were selected for differential expression analysis 2:P-value ≤0.05 and the absolute value of log2 ratio ≥1.0 as a threshold were used to judge the statistical significance of miRNA expression
Specific responsive miRNAs in 116 variety shoots( low nitrogen -tolerant variety)	27									Specific responsive miRNAs in 84-70 variety shoots( low nitrogen -sensitive variety)	29+1
＃miRNA and miRNA* variants name	unified miRNA and miRNA* variants sequence	116ST-actual count	116ST-TPM	116STC-actual count	116STC-TPM	log2 (116ST-TPM / 116STC-TPM )	p-value	sig-lable		＃miRNA and miRNA* variants name	unified miRNA and miRNA* variants sequence	84SS-actual count	84SS-TPM	84SSC-actual count	84SSC-TPM	log2 (84SS-TPM / 84SSC-TPM )	p-value	sig-lable
gma-miR1511-3p.1	AACCAGGCTCTGATACCATG			93	4.11072	1.80506	0.0177042	*		gma-miR1535a-3p	CTTGTTTGTGGTGATGTCTAG	685	29.0227	2045	86.6689	-1.57833	4.9881e-08	**
gma-miR1511-3p.2	AACCAGGCTCTGATACCATGG	326	14.3646							gma-miR1535b-5p	CTTGTTTGTGGTGATGTCTAG	584	24.7434	1769	74.9718	-1.5993	3.1398e-07	**
gma-miR159d-3p	CTTCCATATCTGGGGAGCTTC	195	8.59234	612	27.0512	-1.65457	0.00185304	**		gma-miR156b-5p	TTGACAGAAGAGAGAGAGCAC	5794	245.485	27450	1163.36	-2.24458	3.50979e-143	**
gma-miR159e-3p-3	CTTCCATATCTGGGGAGCTTC	195	8.59234	612	27.0512	-1.65457	0.00185304	**		gma-miR156f-5p	TTGACAGAAGAGAGAGAGCAC	5794	245.485	27450	1163.36	-2.24458	3.50979e-143	**
gma-miR166i-5p	GGAATGTCGTCTGGTTCGAGA	3375	148.714	1437	63.5173	1.22731	3.3297e-09	**		gma-miR156r-3p.1	CTGACAGAAGATAGAGAGCAT			1023	43.3557	-3.14102	5.40204e-09	**
gma-miR169f-3p.1	GGCAAGTTGGCCTTGGCTATA	119	5.24353							gma-miR156r-3p.2	TGACAGAAGATAGAGAGCAT	116	4.91479
gma-miR169f-3p.2	GGCAAGTTGGCCTTGGCTAT			480	21.2166	-2.01659	0.00171291	**		gma-miR169o-5p	TGAGCCAGGATGGCTTGCCGG	66	2.79635	260	11.019	-1.97838	0.0289877	*
gma-miR171c-5p	AGATATTGGTGCGGTTCAATC	105	4.62664	375	16.5755	-1.84101	0.00950155	**		gma-miR169r-5p	TGAGCCAGGATGGCTTGCCGG	66	2.79635	260	11.019	-1.97838	0.0289877	*
gma-miR2109-3p	GGAGGCGTAGATACTCACACC	58	2.55567	693	30.6315	-3.58324	2.45297e-07	**		gma-miR171b-5p	CGTGATATTGGTACGGCTCATC	314	13.3038	1180	50.0095	-1.91036	2.45127e-06	**
gma-miR319d-3p	TGGACTGAAGGGGAGCTCCTTC	44	1.93878	430	19.0066	-3.29327	0.000109662	**		gma-miR171e-5p	TGTTGGACGGTTCAATCAAA	179	7.58403	462	19.58	-1.36834	0.0220431	*
gma-miR319g-3p	TGGACTGAAGGGAGCTCCTTC	0	0.01	235	10.3873	-10.0206	0.000746633	**		gma-miR171h-5p	CGTGATATTGGTACGGCTCATCT	313	13.2615	1174	49.7552	-1.90761	2.66124e-06	**
gma-miR319i-3p	TGGACTGAAGGGGAGCTCCTTC	44	1.93878	430	19.0066	-3.29327	0.000109662	**		gma-miR171r-3p	CGAGCCGAATCAATACCACTC	332	14.0665	1660	70.3523	-2.32234	2.17579e-10	**
gma-miR319l-3p	TGGACTGAAGGGAGCTCCTTC	0	0.01	255	11.2713	-10.1384	0.000404565	**		gma-miR171s-3p	CGAGCCGAATCAATACCACTC	333	14.1088	1676	71.0304	-2.33184	1.6044e-10	**
gma-miR390a-3p	CGCTATCCATCCTGAGTTTCA	618	27.2311	299	13.2162	1.04295	0.0282432	*		gma-miR2119-3p	TCAAAGGGAGTTGTAGGGGAA	3029	128.335	1232	52.2133	1.29743	9.7319e-09	**
gma-miR390c-3p	CGCTATCCATCCTGAGTTTCA	618	27.2311	299	13.2162	1.04295	0.0282432	*		gma-miR319a-5p-3	TAGCTGCCGACTCATTCATCCA	6	0.254213	338	14.3247	-5.81633	9.26027e-05	**
gma-miR396b-3p	GCTCAAGAAAGCTGTGGGAGA	1428	62.9223	637	28.1562	1.16012	0.00024731	**		gma-miR319b-5p-2	TAGCTGCCGACTCATTCATCCA	6	0.254213	338	14.3247	-5.81633	9.26027e-05	**
gma-miR396d-3p	GCTCAAGAAAGCTGTGGGAGA	1428	62.9223	637	28.1562	1.16012	0.00024731	**		gma-miR319f-5p	ATCCAACGATGCGGGAGCTGC	167	7.07561	2533	107.351	-3.92334	2.10763e-24	**
gma-miR396g-3p	GCTCAAGAAAGCTGTGGGAGA	1428	62.9223	637	28.1562	1.16012	0.00024731	**		gma-miR390a-5p	AAGCTCAGGAGGGATAGCGCC	8501	360.178	17600	745.904	-1.05028	1.07258e-31	**
gma-miR398c-5p	GGGTCGTCCTGAGATCACATG	50	2.20316	318	14.056	-2.67354	0.00295134	**		gma-miR390b-5p	AAGCTCAGGAGGGATAGCACC	437	18.5152	8444	357.864	-4.27263	6.01159e-83	**
gma-miR408a-3p	ATGCACTGCCTCTTCCCTGGC	9040	398.332	4202	185.734	1.10073	6.12866e-19	**		gma-miR390c-5p	AAGCTCAGGAGGGATAGCGCC	8501	360.178	17600	745.904	-1.05028	1.07258e-31	**
gma-miR408b-3p	ATGCACTGCCTCTTCCCTGGC	9040	398.332	4202	185.734	1.10073	6.12866e-19	**		gma-miR390d-5p	AAGCTCAGGAGGGATAGCACC	461	19.5321	8858	375.41	-4.26455	7.84015e-87	**
gma-miR408c-3p	ATGCACTGCCTCTTCCCTGGC	9082	400.183	4231	187.016	1.10073	6.12866e-19	**		gma-miR394a-3p-1	AGCTCTGTTGGCTACACTTTG	557	23.5995	2883	122.184	-2.37223	1.84451e-17	**
gma-miR408d-3p	ATGCACTGCCTCTTCCCTGGC	9040	398.332	4202	185.734	1.0975	6.15868e-19	**		gma-miR394a-3p-2	AGGTGGGCATACTGTCAACT	60	2.54213	348	14.7486	-2.53646	0.00301951	**
gma-miR4346-5p	GAAAGACCAAACGAGAAGCTGCAT	623	27.4514	53	2.34267	3.55065	1.20808e-06	**		gma-miR394a-5p-1	AAGTGTTGCTAACAGAGTTTA	24	1.01685	188	7.96761	-2.97003	0.022403	*
gma-miR4348-5p	AAACTTGTAAGATGGTGACAT	214	9.42954	923	40.7978	-2.11323	5.77552e-06	**		gma-miR394b-3p	AGGTGGGCATACTGTCAACT	60	2.54213	348	14.7486	-2.53646	0.00301951	**
gma-miR4413a-5p	TAAGAGAATTGTAAGTCACTG	982	43.2701	2092	92.4692	-1.0956	2.11554e-05	**		gma-miR4414-3p	ATCCAACGATGCGGGAGCTGC	167	7.07561	2533	107.351	-3.92334	2.10763e-24	**
gma-miR5368-3p-2	AGCTAGAATTCTAACCTTGTGCCAGGAC	2074	91.3872	163	7.20482	3.66496	5.88106e-20	**		gma-miR4414-5p	AGCTGCTGACTCGTTGGCTCG	261	11.0583	1904	80.6932	-2.86732	1.8308e-14	**
gma-miR5368-5p-1	ACTGTTTCCTGGGATTGGCTTT	506	22.296	147	6.4976	1.77881	0.00306694	**		gma-miR482b-3p	TCTTCCCTACACCTCCCATACC	694	29.404	293	12.4176	1.24363	0.00862755	**
gma-miR5374-5p	TTATAGTCTGACATCTGGAAT	10	0.440633	181	8.00044	-4.18243	0.00922204	**		gma-miR482d-3p	TCTTCCCTACACCTCCCATACC	696	29.4888	295	12.5024	1.23796	0.00876706	**
										gma-miR5559-5p	TACTTGGTGAATTGTTGGATC	6502	275.483	2074	87.898	1.64806	7.84393e-24	**
										novel-soy0043-5p.1	TACTTGGGTTGTTGTAGGCAC	320	13.558	1198	50.7723	-1.90489	2.14157e-06	**
Common responsive miRNAs in the two variety shoots	27
＃miRNA and miRNA* variants name	unified miRNA and miRNA* variants sequence	116ST-actual count	116ST-TPM	116STC-actual count	116STC-TPM	log2 (116ST-TPM / 116STC-TPM )	p-value	sig-lable		＃miRNA and miRNA* variants name	unified miRNA and miRNA* variants sequence	84SS-actual count	84SS-TPM	84SSC-actual count	84SSC-TPM	log2 (84SS-TPM / 84SSC-TPM )	p-value	sig-lable
gma-miR159a-3p-1	TTTGGATTGAAGGGAGCTCTA	1913	84.293	16013	707.796	-3.06985	8.4292e-124	**		gma-miR159a-3p-1	TTTGGATTGAAGGGAGCTCTA	14834	628.5	3845	162.955	1.94744	1.96688e-65	**
gma-miR159e-3p-1	TTTGGATTGAAGGGAGCTCTA	1913	84.293	16013	707.796	-3.06985	8.4292e-124	**		gma-miR159e-3p-1	TTTGGATTGAAGGGAGCTCTA	14834	628.5	3845	162.955	1.94744	1.96688e-65	**
gma-miR160a-5p	TGCCTGGCTCCCTGTATGCCA	24	1.05752	244	10.7851	-3.35029	0.00426593	**		gma-miR160a-5p	TGCCTGGCTCCCTGTATGCCA	69	2.92345	324	13.7314	-2.23173	0.00802427	**
gma-miR160b-5p	TGCCTGGCTCCCTGTATGCCA	24	1.05752	244	10.7851	-3.35029	0.00426593	**		gma-miR160b-5p	TGCCTGGCTCCCTGTATGCCA	69	2.92345	324	13.7314	-2.23173	0.00802427	**
gma-miR160c-5p	TGCCTGGCTCCCTGTATGCCA	23	1.01346	244	10.7851	-3.41169	0.00398805	**		gma-miR160c-5p	TGCCTGGCTCCCTGTATGCCA	69	2.92345	323	13.689	-2.22727	0.00820639	**
gma-miR160d-5p	TGCCTGGCTCCCTGTATGCCA	23	1.01346	244	10.7851	-3.41169	0.00398805	**		gma-miR160d-5p	TGCCTGGCTCCCTGTATGCCA	69	2.92345	323	13.689	-2.22727	0.00820639	**
gma-miR160e-5p	TGCCTGGCTCCCTGTATGCCA	24	1.05752	244	10.7851	-3.35029	0.00426593	**		gma-miR160e-5p	TGCCTGGCTCCCTGTATGCCA	69	2.92345	324	13.7314	-2.23173	0.00802427	**
gma-miR2109-5p	TGCGAGTGTCTTCGCCTCTGA	432	19.0353	1722	76.1147	-1.9995	1.82124e-09	**		gma-miR2109-5p	TGCGAGTGTCTTCGCCTCTGA	590	24.9977	1701	72.0899	-1.528	1.23168e-06	**
gma-miR319a-3p-1.2	TTGGACTGAAGGGAGCTCCCT	88	3.87757	1630	72.0482	-4.21574	1.40487e-17	**		gma-miR319a-3p-1.1	TTGGACTGAAGGGAGCTCCC	32	1.3558
gma-miR319a-3p-3.1	AGTGAATGATGCGGGAGACAAAT			326	14.4096	1.26698	0.00372796	**		gma-miR319a-3p-1.2	TTGGACTGAAGGGAGCTCCCT			452	19.1562	-6.23562	3.73867e-05	**
gma-miR319a-3p-3.2	AGTGAATGATGCGGGAGACAA	787	34.6778							gma-miR319a-3p-3.2	AGTGAATGATGCGGGAGACAA	15	0.635534	747	31.6585	-5.63848	2.0059e-09	**
gma-miR319b-3p-1.2	TTGGACTGAAGGGAGCTCCCT	88	3.87757	1630	72.0482	-4.21574	1.40487e-17	**		gma-miR319b-3p-1.1	TTGGACTGAAGGGAGCTCCC	32	1.3558
gma-miR319b-3p-2.1	AGTGAATGATGCGGGAGACAAAT			326	14.4096	1.26698	0.00372796	**		gma-miR319b-3p-1.2	TTGGACTGAAGGGAGCTCCCT			452	19.1562	-3.82059	3.73867e-05	**
gma-miR319b-3p-2.2	AGTGAATGATGCGGGAGACAA	787	34.6778							gma-miR319b-3p-2.2	AGTGAATGATGCGGGAGACAA	15	0.635534	747	31.6585	-5.63848	2.0059e-09	**
gma-miR319e-3p.2	TTGGACTGAAGGGAGCTCCCT	57	2.51161	1235	54.5886	-4.44192	5.2466e-14	**		gma-miR319e-3p.1	TTGGACTGAAGGGAGCTCCC	24	1.01685
gma-miR319f-3p	TTGGACTGAAGGGGCCTCTT	374	16.4797	1232	54.456	-1.72441	4.47479e-06	**		gma-miR319e-3p.2	TTGGACTGAAGGGAGCTCCCT			332	14.0705	-3.79049	0.000510959	**
gma-miR319h-3p.2	TTGGACTGAAGGGAGCTCCCT	57	2.51161	1235	54.5886	-4.44192	5.2466e-14	**		gma-miR319f-3p	TTGGACTGAAGGGGCCTCTT	68	2.88109	680	28.819	-3.32234	1.29083e-06	**
gma-miR319j-3p.2	TTGGACTGAAGGGAGCTCCCT	88	3.87757	1630	72.0482	-4.21574	1.40487e-17	**		gma-miR319h-3p.1	TTGGACTGAAGGGAGCTCCC	24	1.01685
gma-miR319k-3p.2	TTGGACTGAAGGGAGCTCCCT	88	3.87757	1630	72.0482	-4.21574	1.40487e-17	**		gma-miR319h-3p.2	TTGGACTGAAGGGAGCTCCCT			332	14.0705	-3.79049	0.000510959	**
gma-miR319m-3p.2	TTGGACTGAAGGGAGCTCCCT	88	3.87757	1630	72.0482	-4.21574	1.40487e-17	**		gma-miR319j-3p.1	TTGGACTGAAGGGAGCTCCC	32	1.3558
gma-miR394a-5p-2	TTGGCATTCTGTCCACCTCC	12	0.528759	780	34.477	-6.02688	2.21137e-10	**		gma-miR319j-3p.2	TTGGACTGAAGGGAGCTCCCT			452	19.1562	-3.82059	3.73867e-05	**
gma-miR394b-5p	TTGGCATTCTGTCCACCTCC	12	0.528759	780	34.477	-6.02688	2.21137e-10	**		gma-miR319k-3p.1	TTGGACTGAAGGGAGCTCCC	32	1.3558
gma-miR394c-5p	TTGGCATTCTGTCCACCTCC	13	0.572822	779	34.4328	-5.90955	2.58342e-10	**		gma-miR319k-3p.2	TTGGACTGAAGGGAGCTCCCT			452	19.1562	-3.82059	3.73867e-05	**
gma-miR396b-5p	TTCCACAGCTTTCTTGAACTT	764	33.6643	2401	106.127	-1.6565	4.03216e-10	**		gma-miR319m-3p.1	TTGGACTGAAGGGAGCTCCC	32	1.3558
gma-miR396c-5p	TTCCACAGCTTTCTTGAACTT	764	33.6643	2401	106.127	-1.6565	4.03216e-10	**		gma-miR319m-3p.2	TTGGACTGAAGGGAGCTCCCT			452	19.1562	-3.82059	3.73867e-05	**
gma-miR396d-5p	TTCCACAGCTTTCTTGAACTT	764	33.6643	2401	106.127	-1.6565	4.03216e-10	**		gma-miR394a-5p-2	TTGGCATTCTGTCCACCTCC	11	0.466058	763	32.3366	-6.11652	7.90888e-10	**
gma-miR396f-5p	TTCCACAGCTTTCTTGAACTT	764	33.6643	2401	106.127	-1.6565	4.03216e-10	**		gma-miR394b-5p	TTGGCATTCTGTCCACCTCC	11	0.466058	763	32.3366	-6.11652	7.90888e-10	**
gma-miR396g-5p	TTCCACAGCTTTCTTGAACTT	764	33.6643	2401	106.127	-1.6565	4.03216e-10	**		gma-miR394c-5p	TTGGCATTCTGTCCACCTCC	11	0.466058	763	32.3366	-6.11652	7.90888e-10	**
gma-miR5372-5p	TTGTTCGATAAAACTGTTGTG	214	9.42954	1327	58.6552	-2.637	4.73541e-10	**		gma-miR396b-5p	TTCCACAGCTTTCTTGAACTT	3597	152.401	1783	75.5651	1.01208	2.96574e-07	**
										gma-miR396c-5p	TTCCACAGCTTTCTTGAACTT	3597	152.401	1783	75.5651	1.01208	2.96574e-07	**
										gma-miR396d-5p	TTCCACAGCTTTCTTGAACTT	3597	152.401	1783	75.5651	1.01208	2.96574e-07	**
										gma-miR396f-5p	TTCCACAGCTTTCTTGAACTT	3597	152.401	1783	75.5651	1.01208	2.96574e-07	**
										gma-miR396g-5p	TTCCACAGCTTTCTTGAACTT	3597	152.401	1783	75.5651	1.01208	2.96574e-07	**
										gma-miR5372-5p	TTGTTCGATAAAACTGTTGTG	968	41.0131	265	11.2309	1.86861	2.72812e-05	**

## Sheet: 6
Sheet 6:differentially expressed miRNAs in the shoots of the two varieties responsive to long-term low nitrogen-stress note: 1:the miRNAs with sequence reads over 100 in at least one compared library were selected for differential expression analysis 2:P-value ≤0.05 and the absolute value of log2 ratio ≥1.0 as a threshold were used to judge the statistical significance of miRNA expression
Specific responsive miRNAs in 116 variety shoots( low nitrogen -tolerant variety)	27									Specific responsive miRNAs in 84-70 variety shoots( low nitrogen -sensitive variety)	32
＃miRNA and miRNA* variants name	unified miRNA and miRNA* variants sequence	116SC-actual count	116SC-TPM	116SCC-actual count	116SCC-TPM	log2 (116SC-TPM / 116SCC-TPM )	p-value	sig-lable		＃miRNA and miRNA* variants name	unified miRNA and miRNA* variants sequence	84SL-actual count	84SL-TPM	84SLC-actual count	84SLC-TPM	log2 (84SL-TPM / 84SLC-TPM )	p-value	sig-lable
gma-miR156p-5p	TTGACAGAAGAAAGGGAGCAC	6850	311.484	3040	145.143	1.10168	3.71361e-15	**		gma-miR1507a-5p	AGAGGTGTATGGAGTGAGAGA	3089	144.913	1110	55.8715	1.375	1.82781e-10	**
gma-miR156r-3p.1	CTGACAGAAGATAGAGAGCAT	988	44.9264	296	14.1324	1.66856	4.82304e-05	**		gma-miR1507b-5p	AGAGATGTATGGAGTGAGAGA	1494	70.0873	600	30.2008	1.21457	5.96783e-05	**
gma-miR156t-5p	TTGACAGAAGAAAGGGAGCAC	6850	311.484	3040	145.143	1.10168	3.71361e-15	**		gma-miR1507c-5p	AGAGGTGTTTGGGATGAGAGA	1290	60.5172	318	16.0064	1.91869	1.90871e-07	**
gma-miR159a-3p-1	TTTGGATTGAAGGGAGCTCTA	715	32.5125	4228	201.864	-2.63431	2.78337e-31	**		gma-miR1510a-5p.1	AGGGATAGGTAAAACAATGAC	3304	154.999	566	28.4894	2.44376	1.72354e-22	**
gma-miR159e-3p-1	TTTGGATTGAAGGGAGCTCTA	715	32.5125	4228	201.864	-2.63431	2.78337e-31	**		gma-miR1510b-5p	AGGGATAGGTAAAACAACTACT	29178	1368.81	6910	347.813	1.97654	3.93383e-143	**
gma-miR2109-3p	GGAGGCGTAGATACTCACACC	15	0.682081	141	6.73197	-3.30302	0.0301736	*		gma-miR156o-3p	GCTCACTACTCTTTCTGTCGGTT	6523	306.011	2189	110.183	1.47369	1.41001e-22	**
gma-miR319f-3p	TTGGACTGAAGGGGCCTCTT	7	0.318304	228	10.8857	-5.09589	0.00108468	**		gma-miR160a-3p	GCGTATGAGGAGCCAAGCATA	1702	79.8451	303	15.2514	2.38826	5.82096e-12	**
gma-miR319f-5p	ATCCAACGATGCGGGAGCTGC	14	0.636609	285	13.6072	-4.41782	0.000340664	**		gma-miR160b-3p	GCGTATGAGGAGCCAAGCATA	1699	79.7044	303	15.2514	2.38572	6.26633e-12	**
gma-miR390b-5p	AAGCTCAGGAGGGATAGCACC	410	18.6435	1143	54.572	-1.54948	2.09337e-05	**		gma-miR168a-3p	CCCGCCTTGCATCAACTGAAT	3800	178.268	1191	59.9486	1.57225	5.3344e-15	**
gma-miR390d-5p	AAGCTCAGGAGGGATAGCACC	423	19.2347	1176	56.1475	-1.54551	1.6427e-05	**		gma-miR168a-5p	TCGCTTGGTGCAGGTCGGGAA	214202	10048.8	83231	4189.4	1.2622	0	**
gma-miR394a-3p-1	AGCTCTGTTGGCTACACTTTG	37	1.68247	441	21.0553	-3.64554	2.02911e-05	**		gma-miR168b-3p	CCCGCCTTGCATCAACTGAAT	3800	178.268	1191	59.9486	1.57225	5.3344e-15	**
gma-miR396b-5p	TTCCACAGCTTTCTTGAACTT	407	18.5071	984	46.9806	-1.34398	0.000393338	**		gma-miR168b-5p	TCGCTTGGTGCAGGTCGGGAA	214202	10048.8	83231	4189.4	1.2622	0	**
gma-miR396c-5p	TTCCACAGCTTTCTTGAACTT	407	18.5071	984	46.9806	-1.34398	0.000393338	**		gma-miR171e-5p	TGTTGGACGGTTCAATCAAA	349	16.3725	59	2.96975	2.46286	0.00203072	**
gma-miR396d-5p	TTCCACAGCTTTCTTGAACTT	407	18.5071	984	46.9806	-1.34398	0.000393338	**		gma-miR2111a-3p	GTCCTTGGGATGCAGATTACG	636	29.8364	131	6.59384	2.17788	8.40866e-05	**
gma-miR396f-5p	TTCCACAGCTTTCTTGAACTT	407	18.5071	984	46.9806	-1.34398	0.000393338	**		gma-miR2111a-5p	TAATCTGCATCCTGAGGTTTA	241	11.3059	56	2.81874	2.00396	0.0255727	*
gma-miR396g-5p	TTCCACAGCTTTCTTGAACTT	407	18.5071	984	46.9806	-1.34398	0.000393338	**		gma-miR2111b-5p	TAATCTGCATCCTGAGGTTTA	241	11.3059	56	2.81874	2.00396	0.0255727	*
gma-miR397a-5p	TCATTGAGTGCAGCGTTGATG	7775	353.545	17849	852.192	-1.26928	4.27127e-48	**		gma-miR2111c-5p	TAATCTGCATCCTGAGGTTTA	241	11.3059	56	2.81874	2.00396	0.0255727	*
gma-miR397b-3p	TATTGACGCTGCACTCAATCA	1457	66.2528	3485	166.39	-1.32851	2.80847e-11	**		gma-miR2111e-5p	TAATCTGCATCCTGAGGTTTA	241	11.3059	56	2.81874	2.00396	0.0255727	*
gma-miR397b-5p	TCATTGAGTGCAGCGTTGATG	7775	353.545	17849	852.192	-1.26928	4.27127e-48	**		gma-miR2111f-5p	TAATCTGCATCCTGAGGTTTA	250	11.7281	56	2.81874	2.05685	0.0205932	*
gma-miR398c-5p	GGGTCGTCCTGAGATCACATG	43	1.9553	189	9.02371	-2.20633	0.0363991	*		gma-miR2118a-5p-2	GGAGATGGGAGGGTCGGTAAAG	8314	390.031	3239	163.034	1.25842	1.29468e-22	**
gma-miR408a-5p	CAGGGGAACAGGCAGAGCATG	22168	1008.02	71058	3392.63	-1.08952	6.4504e-06	**		gma-miR2118b-5p	GGAGATGGGAGGGTCGGTAAAG	8337	391.11	3242	163.185	1.26107	9.6489e-23	**
gma-miR408b-5p	CTGGGAACAGGCAGGGCACGA	10724	487.642	28453	1358.47	-1.75087	1.50266e-298	**		gma-miR2119-3p	TCAAAGGGAGTTGTAGGGGAA	4190	196.564	8243	414.909	-1.0778	4.68694e-19	**
gma-miR408c-5p	CAGGGGAACAGGCAGAGCATG	22168	1008.02	71058	3392.63	-1.47809	6.39463e-95	**		gma-miR398a-5p	GGAGTGAATCTGAGAACACAAG	400	18.765	862	43.3885	-1.20927	0.00171437	**
gma-miR408d-5p	CTGGGAACAGGCAGAGCACGA	1084	49.2917	2197	104.895	-1.75087	1.50266e-298	**		gma-miR398b-5p.2	AGTGGATCTGAGAACACAAGGC	449	21.0637	918	46.2072	-1.13336	0.00210288	**
gma-miR4414-3p	ATCCAACGATGCGGGAGCTGC	14	0.636609	285	13.6072	-4.41782	0.000340664	**		gma-miR4345-5p.1	CTAAGACGGAACTTACAAAGAT	1392	65.3023	637	32.0632	1.02622	0.000720329	**
gma-miR4996-5p	AGAGCATGGGTAACTTCTATT	2650	120.501	5272	251.709	-1.06271	6.72016e-12	**		gma-miR4416a-3p	ATACGGGTCGCTCTCACCTAGG	4275	200.551	1910	96.1392	1.06077	9.66966e-10	**
gma-miR5372-5p	TTGTTCGATAAAACTGTTGTG	148	6.72986	489	23.3471	-1.79459	0.00227847	**		gma-miR4416a-5p	TGGGTGAGAGAAACGCGTATC	1430	67.0849	532	26.778	1.32494	2.65475e-05	**
										gma-miR482a-3p	TTCCCAATTCCGCCCATTCCTA	523	24.5353	223	11.2246	1.12819	0.0267447	*
										gma-miR482a-5p	GGAATGGGCTGATTGGGAAGC	7077	332	1945	97.9009	1.76179	4.78147e-31	**
										gma-miR482c-3p	TTCCCAATTCCGCCCATTCCTA	523	24.5353	223	11.2246	1.12819	0.0267447	*
										gma-miR482c-5p.1	GGAATGGGCTGATTGGGAAGT	1647	77.265
										gma-miR482c-5p.2	TGGGAATGGGCTGATTGGGAA			552	27.7847	1.47552	9.80029e-07	**
										gma-miR5786-5p.1	TGTCGCAGGATAGAGGGCACTG	289	13.5577	799	40.2174	-1.5687	0.000238637	**
Common responsive miRNAs in the two variety shoots	1
＃miRNA and miRNA* variants name	unified miRNA and miRNA* variants sequence	116SC-actual count	116SC-TPM	116SCC-actual count	116SCC-TPM	log2 (116SC-TPM / 116SCC-TPM )	p-value	sig-lable		＃miRNA and miRNA* variants name	unified miRNA and miRNA* variants sequence	84SL-actual count	84SL-TPM	84SLC-actual count	84SLC-TPM	log2 (84SL-TPM / 84SLC-TPM )	p-value	sig-lable
gma-miR5774b-5p	TCGACACGTGGCATGAGACTA	2411	109.633	739	35.2832	1.63563	3.00087e-10	**		gma-miR5774b-5p	TCGACACGTGGCATGAGACTA	1907	89.4622	803	40.4187	1.14625	1.44492e-05	**

## Sheet: 7
Sheet 7:differentially expressed miRNAs in 116 variety shoots responsive to both long-term and short-term low nitrogen-stress note: 1:the miRNAs with sequence reads over 100 in at least one compared library were selected for differential expression analysis 2:P-value ≤0.05 and the absolute value of log2 ratio ≥1.0 as a threshold were used to judge the statistical significance of miRNA expression
Specific miRNAs responsive to short-term low nitrogen-stress	43									Specific miRNAs responsive to long-term low nitrogen-stress	17
＃miRNA and miRNA* variants name	unified miRNA and miRNA* variants sequence	116ST-actual count	116ST-TPM	116STC-actual count	116STC-TPM	log2 (116ST-TPM / 116STC-TPM )	p-value	sig-lable		＃miRNA and miRNA* variants name	unified miRNA and miRNA* variants sequence	116SC-actual count	116SC-TPM	116SCC-actual count	116SCC-TPM	log2 (116SC-TPM / 116SCC-TPM )	p-value	sig-lable
gma-miR1511-3p.1	AACCAGGCTCTGATACCATG			93	4.11072	0.184248	0.0177042	*		gma-miR156p-5p	TTGACAGAAGAAAGGGAGCAC	6850	311.484	3040	145.143	1.10168	3.71361e-15	**
gma-miR1511-3p.2	AACCAGGCTCTGATACCATGG	326	14.3646							gma-miR156r-3p.1	CTGACAGAAGATAGAGAGCAT	988	44.9264	296	14.1324	1.66856	4.82304e-05	**
gma-miR159d-3p	CTTCCATATCTGGGGAGCTTC	195	8.59234	612	27.0512	-1.65457	0.00185304	**		gma-miR156t-5p	TTGACAGAAGAAAGGGAGCAC	6850	311.484	3040	145.143	1.10168	3.71361e-15	**
gma-miR159e-3p-3	CTTCCATATCTGGGGAGCTTC	195	8.59234	612	27.0512	-1.65457	0.00185304	**		gma-miR319f-5p	ATCCAACGATGCGGGAGCTGC	14	0.636609	285	13.6072	-4.41782	0.000340664	**
gma-miR160a-5p	TGCCTGGCTCCCTGTATGCCA	24	1.05752	244	10.7851	-3.35029	0.00426593	**		gma-miR390b-5p	AAGCTCAGGAGGGATAGCACC	410	18.6435	1143	54.572	-1.54948	2.09337e-05	**
gma-miR160b-5p	TGCCTGGCTCCCTGTATGCCA	24	1.05752	244	10.7851	-3.35029	0.00426593	**		gma-miR390d-5p	AAGCTCAGGAGGGATAGCACC	423	19.2347	1176	56.1475	-1.54551	1.6427e-05	**
gma-miR160c-5p	TGCCTGGCTCCCTGTATGCCA	23	1.01346	244	10.7851	-3.41169	0.00398805	**		gma-miR394a-3p-1	AGCTCTGTTGGCTACACTTTG	37	1.68247	441	21.0553	-3.64554	2.02911e-05	**
gma-miR160d-5p	TGCCTGGCTCCCTGTATGCCA	23	1.01346	244	10.7851	-3.41169	0.00398805	**		gma-miR397a-5p	TCATTGAGTGCAGCGTTGATG	7775	353.545	17849	852.192	-1.26928	4.27127e-48	**
gma-miR160e-5p	TGCCTGGCTCCCTGTATGCCA	24	1.05752	244	10.7851	-3.35029	0.00426593	**		gma-miR397b-3p	TATTGACGCTGCACTCAATCA	1457	66.2528	3485	166.39	-1.32851	2.80847e-11	**
gma-miR166i-5p	GGAATGTCGTCTGGTTCGAGA	3375	148.714	1437	63.5173	1.22731	3.3297e-09	**		gma-miR397b-5p	TCATTGAGTGCAGCGTTGATG	7775	353.545	17849	852.192	-1.26928	4.27127e-48	**
gma-miR169f-3p.1	GGCAAGTTGGCCTTGGCTATA	119	5.24353							gma-miR408a-5p	CAGGGGAACAGGCAGAGCATG	22168	1008.02	71058	3392.63	-1.08952	6.4504e-06	**
gma-miR169f-3p.2	GGCAAGTTGGCCTTGGCTAT			480	21.2166	-2.01659	0.00171291	**		gma-miR408b-5p	CTGGGAACAGGCAGGGCACGA	10724	487.642	28453	1358.47	-1.75087	1.50266e-298	**
gma-miR171c-5p	AGATATTGGTGCGGTTCAATC	105	4.62664	375	16.5755	-1.84101	0.00950155	**		gma-miR408c-5p	CAGGGGAACAGGCAGAGCATG	22168	1008.02	71058	3392.63	-1.47809	6.39463e-95	**
gma-miR2109-5p	TGCGAGTGTCTTCGCCTCTGA	432	19.0353	1722	76.1147	-1.9995	1.82124e-09	**		gma-miR408d-5p	CTGGGAACAGGCAGAGCACGA	1084	49.2917	2197	104.895	-1.75087	1.50266e-298	**
gma-miR319a-3p-1.2	TTGGACTGAAGGGAGCTCCCT	88	3.87757	1630	72.0482	-4.21574	1.40487e-17	**		gma-miR4414-3p	ATCCAACGATGCGGGAGCTGC	14	0.636609	285	13.6072	-4.41782	0.000340664	**
gma-miR319a-3p-3.1	AGTGAATGATGCGGGAGACAAAT			326	14.4096	1.26698	0.00372796	**		gma-miR4996-5p	AGAGCATGGGTAACTTCTATT	2650	120.501	5272	251.709	-1.06271	6.72016e-12	**
gma-miR319a-3p-3.2	AGTGAATGATGCGGGAGACAA	787	34.6778							gma-miR5774b-5p	TCGACACGTGGCATGAGACTA	2411	109.633	739	35.2832	1.63563	3.00087e-10	**
gma-miR319b-3p-1.2	TTGGACTGAAGGGAGCTCCCT	88	3.87757	1630	72.0482	-4.21574	1.40487e-17	**
gma-miR319b-3p-2.1	AGTGAATGATGCGGGAGACAAAT			326	14.4096	1.26698	0.00372796	**
gma-miR319b-3p-2.2	AGTGAATGATGCGGGAGACAA	787	34.6778
gma-miR319d-3p	TGGACTGAAGGGGAGCTCCTTC	44	1.93878	430	19.0066	-3.29327	0.000109662	**
gma-miR319e-3p.2	TTGGACTGAAGGGAGCTCCCT	57	2.51161	1235	54.5886	-4.44192	5.2466e-14	**
gma-miR319g-3p	TGGACTGAAGGGAGCTCCTTC	0	0.01	235	10.3873	-10.0206	0.000746633	**
gma-miR319h-3p.2	TTGGACTGAAGGGAGCTCCCT	57	2.51161	1235	54.5886	-4.44192	5.2466e-14	**
gma-miR319i-3p	TGGACTGAAGGGGAGCTCCTTC	44	1.93878	430	19.0066	-3.29327	0.000109662	**
gma-miR319j-3p.2	TTGGACTGAAGGGAGCTCCCT	88	3.87757	1630	72.0482	-4.21574	1.40487e-17	**
gma-miR319k-3p.2	TTGGACTGAAGGGAGCTCCCT	88	3.87757	1630	72.0482	-4.21574	1.40487e-17	**
gma-miR319l-3p	TGGACTGAAGGGAGCTCCTTC	0	0.01	255	11.2713	-10.1384	0.000404565	**
gma-miR319m-3p.2	TTGGACTGAAGGGAGCTCCCT	88	3.87757	1630	72.0482	-4.21574	1.40487e-17	**
gma-miR390a-3p	CGCTATCCATCCTGAGTTTCA	618	27.2311	299	13.2162	1.04295	0.0282432	*
gma-miR390c-3p	CGCTATCCATCCTGAGTTTCA	618	27.2311	299	13.2162	1.04295	0.0282432	*
gma-miR394a-5p-2	TTGGCATTCTGTCCACCTCC	12	0.528759	780	34.477	-6.02688	2.21137e-10	**
gma-miR394b-5p	TTGGCATTCTGTCCACCTCC	12	0.528759	780	34.477	-6.02688	2.21137e-10	**
gma-miR394c-5p	TTGGCATTCTGTCCACCTCC	13	0.572822	779	34.4328	-5.90955	2.58342e-10	**
gma-miR396b-3p	GCTCAAGAAAGCTGTGGGAGA	1428	62.9223	637	28.1562	1.16012	0.00024731	**
gma-miR396d-3p	GCTCAAGAAAGCTGTGGGAGA	1428	62.9223	637	28.1562	1.16012	0.00024731	**
gma-miR396g-3p	GCTCAAGAAAGCTGTGGGAGA	1428	62.9223	637	28.1562	1.16012	0.00024731	**
gma-miR408a-3p	ATGCACTGCCTCTTCCCTGGC	9040	398.332	4202	185.734	1.10073	6.12866e-19	**
gma-miR408b-3p	ATGCACTGCCTCTTCCCTGGC	9040	398.332	4202	185.734	1.10073	6.12866e-19	**
gma-miR408c-3p	ATGCACTGCCTCTTCCCTGGC	9082	400.183	4231	187.016	1.10073	6.12866e-19	**
gma-miR408d-3p	ATGCACTGCCTCTTCCCTGGC	9040	398.332	4202	185.734	1.0975	6.15868e-19	**
gma-miR4346-5p	GAAAGACCAAACGAGAAGCTGCAT	623	27.4514	53	2.34267	3.55065	1.20808e-06	**
gma-miR4348-5p	AAACTTGTAAGATGGTGACAT	214	9.42954	923	40.7978	-2.11323	5.77552e-06	**
gma-miR4413a-5p	TAAGAGAATTGTAAGTCACTG	982	43.2701	2092	92.4692	-1.0956	2.11554e-05	**
gma-miR5368-3p-2	AGCTAGAATTCTAACCTTGTGCCAGGAC	2074	91.3872	163	7.20482	3.66496	5.88106e-20	**
gma-miR5368-5p-1	ACTGTTTCCTGGGATTGGCTTT	506	22.296	147	6.4976	1.77881	0.00306694	**
gma-miR5374-5p	TTATAGTCTGACATCTGGAAT	10	0.440633	181	8.00044	-4.18243	0.00922204	**
Common miRNAs responsiveto both long-term and short-term low nitrogen-stress	11
＃miRNA and miRNA* variants name	unified miRNA and miRNA* variants sequence	116ST-actual count	116ST-TPM	116STC-actual count	116STC-TPM	log2 (116ST-TPM / 116STC-TPM )	p-value	sig-lable		＃miRNA and miRNA* variants name	unified miRNA and miRNA* variants sequence	116SC-actual count	116SC-TPM	116SCC-actual count	116SCC-TPM	log2 (116SC-TPM / 116SCC-TPM )	p-value	sig-lable
gma-miR159a-3p-1	TTTGGATTGAAGGGAGCTCTA	1913	84.293	16013	707.796	-3.06985	8.4292e-124	**		gma-miR159a-3p-1	TTTGGATTGAAGGGAGCTCTA	715	32.5125	4228	201.864	-2.63431	2.78337e-31	**
gma-miR159e-3p-1	TTTGGATTGAAGGGAGCTCTA	1913	84.293	16013	707.796	-3.06985	8.4292e-124	**		gma-miR159e-3p-1	TTTGGATTGAAGGGAGCTCTA	715	32.5125	4228	201.864	-2.63431	2.78337e-31	**
gma-miR2109-3p	GGAGGCGTAGATACTCACACC	58	2.55567	693	30.6315	-3.58324	2.45297e-07	**		gma-miR2109-3p	GGAGGCGTAGATACTCACACC	15	0.682081	141	6.73197	-3.30302	0.0301736	*
gma-miR319f-3p	TTGGACTGAAGGGGCCTCTT	374	16.4797	1232	54.456	-1.72441	4.47479e-06	**		gma-miR319f-3p	TTGGACTGAAGGGGCCTCTT	7	0.318304	228	10.8857	-5.09589	0.00108468	**
gma-miR396b-5p	TTCCACAGCTTTCTTGAACTT	764	33.6643	2401	106.127	-1.6565	4.03216e-10	**		gma-miR396b-5p	TTCCACAGCTTTCTTGAACTT	407	18.5071	984	46.9806	-1.34398	0.000393338	**
gma-miR396c-5p	TTCCACAGCTTTCTTGAACTT	764	33.6643	2401	106.127	-1.6565	4.03216e-10	**		gma-miR396c-5p	TTCCACAGCTTTCTTGAACTT	407	18.5071	984	46.9806	-1.34398	0.000393338	**
gma-miR396d-5p	TTCCACAGCTTTCTTGAACTT	764	33.6643	2401	106.127	-1.6565	4.03216e-10	**		gma-miR396d-5p	TTCCACAGCTTTCTTGAACTT	407	18.5071	984	46.9806	-1.34398	0.000393338	**
gma-miR396f-5p	TTCCACAGCTTTCTTGAACTT	764	33.6643	2401	106.127	-1.6565	4.03216e-10	**		gma-miR396f-5p	TTCCACAGCTTTCTTGAACTT	407	18.5071	984	46.9806	-1.34398	0.000393338	**
gma-miR396g-5p	TTCCACAGCTTTCTTGAACTT	764	33.6643	2401	106.127	-1.6565	4.03216e-10	**		gma-miR396g-5p	TTCCACAGCTTTCTTGAACTT	407	18.5071	984	46.9806	-1.34398	0.000393338	**
gma-miR398c-5p	GGGTCGTCCTGAGATCACATG	50	2.20316	318	14.056	-2.67354	0.00295134	**		gma-miR398c-5p	GGGTCGTCCTGAGATCACATG	43	1.9553	189	9.02371	-2.20633	0.0363991	*
gma-miR5372-5p	TTGTTCGATAAAACTGTTGTG	214	9.42954	1327	58.6552	-2.637	4.73541e-10	**		gma-miR5372-5p	TTGTTCGATAAAACTGTTGTG	148	6.72986	489	23.3471	-1.79459	0.00227847	**

## Sheet: 8
Sheet 8:differentially expressed miRNAs in 84-70 variety shoots responsive to both long-term and short-term low nitrogen-stress note: 1:the miRNAs with sequence reads over 100 in at least one compared library were selected for differential expression analysis 2:P-value ≤0.05 and the absolute value of log2 ratio ≥1.0 as a threshold were used to judge the statistical significance of miRNA expression
Specific miRNAs responsive to short-term low nitrogen-stress		54+1								Specific miRNAs responsive to long-term low nitrogen-stress	31
＃miRNA and miRNA* variants name	unified miRNA and miRNA* variants sequence	84SS-actual count	84SS-TPM	84SSC-actual count	84SSC-TPM	log2 (84SS-TPM / 84SSC-TPM )	p-value	sig-lable		＃miRNA and miRNA* variants name	unified miRNA and miRNA* variants sequence	84SL-actual count	84SL-TPM	84SLC-actual count	84SLC-TPM	log2 (84SL-TPM / 84SLC-TPM )	p-value	sig-lable
gma-miR1535a-3p	CTTGTTTGTGGTGATGTCTAG	685	29.0227	2045	86.6689	-1.57833	4.9881e-08	**		gma-miR1507a-5p	AGAGGTGTATGGAGTGAGAGA	3089	144.913	1110	55.8715	1.375	1.82781e-10	**
gma-miR1535b-5p	CTTGTTTGTGGTGATGTCTAG	584	24.7434	1769	74.9718	-1.5993	3.1398e-07	**		gma-miR1507b-5p	AGAGATGTATGGAGTGAGAGA	1494	70.0873	600	30.2008	1.21457	5.96783e-05	**
gma-miR156b-5p	TTGACAGAAGAGAGAGAGCAC	5794	245.485	27450	1163.36	-2.24458	3.50979e-143	**		gma-miR1507c-5p	AGAGGTGTTTGGGATGAGAGA	1290	60.5172	318	16.0064	1.91869	1.90871e-07	**
gma-miR156f-5p	TTGACAGAAGAGAGAGAGCAC	5794	245.485	27450	1163.36	-2.24458	3.50979e-143	**		gma-miR1510a-5p.1	AGGGATAGGTAAAACAATGAC	3304	154.999	566	28.4894	2.44376	1.72354e-22	**
gma-miR156r-3p.1	CTGACAGAAGATAGAGAGCAT			1023	43.3557	-3.14102	5.40204e-09	**		gma-miR1510b-5p	AGGGATAGGTAAAACAACTACT	29178	1368.81	6910	347.813	1.97654	3.93383e-143	**
gma-miR156r-3p.2	TGACAGAAGATAGAGAGCAT	116	4.91479							gma-miR156o-3p	GCTCACTACTCTTTCTGTCGGTT	6523	306.011	2189	110.183	1.47369	1.41001e-22	**
gma-miR159a-3p-1	TTTGGATTGAAGGGAGCTCTA	14834	628.5	3845	162.955	1.94744	1.96688e-65	**		gma-miR160a-3p	GCGTATGAGGAGCCAAGCATA	1702	79.8451	303	15.2514	2.38826	5.82096e-12	**
gma-miR159e-3p-1	TTTGGATTGAAGGGAGCTCTA	14834	628.5	3845	162.955	1.94744	1.96688e-65	**		gma-miR160b-3p	GCGTATGAGGAGCCAAGCATA	1699	79.7044	303	15.2514	2.38572	6.26633e-12	**
gma-miR160a-5p	TGCCTGGCTCCCTGTATGCCA	69	2.92345	324	13.7314	-2.23173	0.00802427	**		gma-miR168a-3p	CCCGCCTTGCATCAACTGAAT	3800	178.268	1191	59.9486	1.57225	5.3344e-15	**
gma-miR160b-5p	TGCCTGGCTCCCTGTATGCCA	69	2.92345	324	13.7314	-2.23173	0.00802427	**		gma-miR168a-5p	TCGCTTGGTGCAGGTCGGGAA	214202	10048.8	83231	4189.4	1.2622	0	**
gma-miR160c-5p	TGCCTGGCTCCCTGTATGCCA	69	2.92345	323	13.689	-2.22727	0.00820639	**		gma-miR168b-3p	CCCGCCTTGCATCAACTGAAT	3800	178.268	1191	59.9486	1.57225	5.3344e-15	**
gma-miR160d-5p	TGCCTGGCTCCCTGTATGCCA	69	2.92345	323	13.689	-2.22727	0.00820639	**		gma-miR168b-5p	TCGCTTGGTGCAGGTCGGGAA	214202	10048.8	83231	4189.4	1.2622	0	**
gma-miR160e-5p	TGCCTGGCTCCCTGTATGCCA	69	2.92345	324	13.7314	-2.23173	0.00802427	**		gma-miR2111a-3p	GTCCTTGGGATGCAGATTACG	636	29.8364	131	6.59384	2.17788	8.40866e-05	**
gma-miR169o-5p	TGAGCCAGGATGGCTTGCCGG	66	2.79635	260	11.019	-1.97838	0.0289877	*		gma-miR2111a-5p	TAATCTGCATCCTGAGGTTTA	241	11.3059	56	2.81874	2.00396	0.0255727	*
gma-miR169r-5p	TGAGCCAGGATGGCTTGCCGG	66	2.79635	260	11.019	-1.97838	0.0289877	*		gma-miR2111b-5p	TAATCTGCATCCTGAGGTTTA	241	11.3059	56	2.81874	2.00396	0.0255727	*
gma-miR171b-5p	CGTGATATTGGTACGGCTCATC	314	13.3038	1180	50.0095	-1.91036	2.45127e-06	**		gma-miR2111c-5p	TAATCTGCATCCTGAGGTTTA	241	11.3059	56	2.81874	2.00396	0.0255727	*
gma-miR171h-5p	CGTGATATTGGTACGGCTCATCT	313	13.2615	1174	49.7552	-1.90761	2.66124e-06	**		gma-miR2111e-5p	TAATCTGCATCCTGAGGTTTA	241	11.3059	56	2.81874	2.00396	0.0255727	*
gma-miR171r-3p	CGAGCCGAATCAATACCACTC	332	14.0665	1660	70.3523	-2.32234	2.17579e-10	**		gma-miR2111f-5p	TAATCTGCATCCTGAGGTTTA	250	11.7281	56	2.81874	2.05685	0.0205932	*
gma-miR171s-3p	CGAGCCGAATCAATACCACTC	333	14.1088	1676	71.0304	-2.33184	1.6044e-10	**		gma-miR2118a-5p-2	GGAGATGGGAGGGTCGGTAAAG	8314	390.031	3239	163.034	1.25842	1.29468e-22	**
gma-miR2109-5p	TGCGAGTGTCTTCGCCTCTGA	590	24.9977	1701	72.0899	-1.528	1.23168e-06	**		gma-miR2118b-5p	GGAGATGGGAGGGTCGGTAAAG	8337	391.11	3242	163.185	1.26107	9.6489e-23	**
gma-miR319a-3p-1.1	TTGGACTGAAGGGAGCTCCC	32	1.3558							gma-miR398a-5p	GGAGTGAATCTGAGAACACAAG	400	18.765	862	43.3885	-1.20927	0.00171437	**
gma-miR319a-3p-1.2	TTGGACTGAAGGGAGCTCCCT			452	19.1562	-6.23562	3.73867e-05	**		gma-miR398b-5p.2	AGTGGATCTGAGAACACAAGGC	449	21.0637	918	46.2072	-1.13336	0.00210288	**
gma-miR319a-3p-3.2	AGTGAATGATGCGGGAGACAA	15	0.635534	747	31.6585	-5.63848	2.0059e-09	**		gma-miR4345-5p.1	CTAAGACGGAACTTACAAAGAT	1392	65.3023	637	32.0632	1.02622	0.000720329	**
gma-miR319a-5p-3	TAGCTGCCGACTCATTCATCCA	6	0.254213	338	14.3247	-5.81633	9.26027e-05	**		gma-miR4416a-3p	ATACGGGTCGCTCTCACCTAGG	4275	200.551	1910	96.1392	1.06077	9.66966e-10	**
gma-miR319b-3p-1.1	TTGGACTGAAGGGAGCTCCC	32	1.3558							gma-miR4416a-5p	TGGGTGAGAGAAACGCGTATC	1430	67.0849	532	26.778	1.32494	2.65475e-05	**
gma-miR319b-3p-1.2	TTGGACTGAAGGGAGCTCCCT			452	19.1562	-3.82059	3.73867e-05	**		gma-miR482a-3p	TTCCCAATTCCGCCCATTCCTA	523	24.5353	223	11.2246	1.12819	0.0267447	*
gma-miR319b-3p-2.2	AGTGAATGATGCGGGAGACAA	15	0.635534	747	31.6585	-5.63848	2.0059e-09	**		gma-miR482a-5p	GGAATGGGCTGATTGGGAAGC	7077	332	1945	97.9009	1.76179	4.78147e-31	**
gma-miR319b-5p-2	TAGCTGCCGACTCATTCATCCA	6	0.254213	338	14.3247	-5.81633	9.26027e-05	**		gma-miR482c-3p	TTCCCAATTCCGCCCATTCCTA	523	24.5353	223	11.2246	1.12819	0.0267447	*
gma-miR319e-3p.1	TTGGACTGAAGGGAGCTCCC	24	1.01685							gma-miR482c-5p.2	TGGGAATGGGCTGATTGGGAA			552	27.7847	1.47552	9.80029e-07	**
gma-miR319e-3p.2	TTGGACTGAAGGGAGCTCCCT			332	14.0705	-3.79049	0.000510959	**		gma-miR5774b-5p	TCGACACGTGGCATGAGACTA	1907	89.4622	803	40.4187	1.14625	1.44492e-05	**
gma-miR319f-3p	TTGGACTGAAGGGGCCTCTT	68	2.88109	680	28.819	-3.32234	1.29083e-06	**		gma-miR5786-5p.1	TGTCGCAGGATAGAGGGCACTG	289	13.5577	799	40.2174	-1.5687	0.000238637	**
gma-miR319f-5p	ATCCAACGATGCGGGAGCTGC	167	7.07561	2533	107.351	-3.92334	2.10763e-24	**
gma-miR319h-3p.1	TTGGACTGAAGGGAGCTCCC	24	1.01685
gma-miR319h-3p.2	TTGGACTGAAGGGAGCTCCCT			332	14.0705	-3.79049	0.000510959	**
gma-miR319j-3p.1	TTGGACTGAAGGGAGCTCCC	32	1.3558
gma-miR319j-3p.2	TTGGACTGAAGGGAGCTCCCT			452	19.1562	-3.82059	3.73867e-05	**
gma-miR319k-3p.1	TTGGACTGAAGGGAGCTCCC	32	1.3558
gma-miR319k-3p.2	TTGGACTGAAGGGAGCTCCCT			452	19.1562	-3.82059	3.73867e-05	**
gma-miR319m-3p.1	TTGGACTGAAGGGAGCTCCC	32	1.3558
gma-miR319m-3p.2	TTGGACTGAAGGGAGCTCCCT			452	19.1562	-3.82059	3.73867e-05	**
gma-miR390a-5p	AAGCTCAGGAGGGATAGCGCC	8501	360.178	17600	745.904	-1.05028	1.07258e-31	**
gma-miR390b-5p	AAGCTCAGGAGGGATAGCACC	437	18.5152	8444	357.864	-4.27263	6.01159e-83	**
gma-miR390c-5p	AAGCTCAGGAGGGATAGCGCC	8501	360.178	17600	745.904	-1.05028	1.07258e-31	**
gma-miR390d-5p	AAGCTCAGGAGGGATAGCACC	461	19.5321	8858	375.41	-4.26455	7.84015e-87	**
gma-miR394a-3p-1	AGCTCTGTTGGCTACACTTTG	557	23.5995	2883	122.184	-2.37223	1.84451e-17	**
gma-miR394a-3p-2	AGGTGGGCATACTGTCAACT	60	2.54213	348	14.7486	-2.53646	0.00301951	**
gma-miR394a-5p-1	AAGTGTTGCTAACAGAGTTTA	24	1.01685	188	7.96761	-2.97003	0.022403	*
gma-miR394a-5p-2	TTGGCATTCTGTCCACCTCC	11	0.466058	763	32.3366	-6.11652	7.90888e-10	**
gma-miR394b-3p	AGGTGGGCATACTGTCAACT	60	2.54213	348	14.7486	-2.53646	0.00301951	**
gma-miR394b-5p	TTGGCATTCTGTCCACCTCC	11	0.466058	763	32.3366	-6.11652	7.90888e-10	**
gma-miR394c-5p	TTGGCATTCTGTCCACCTCC	11	0.466058	763	32.3366	-6.11652	7.90888e-10	**
gma-miR396b-5p	TTCCACAGCTTTCTTGAACTT	3597	152.401	1783	75.5651	1.01208	2.96574e-07	**
gma-miR396c-5p	TTCCACAGCTTTCTTGAACTT	3597	152.401	1783	75.5651	1.01208	2.96574e-07	**
gma-miR396d-5p	TTCCACAGCTTTCTTGAACTT	3597	152.401	1783	75.5651	1.01208	2.96574e-07	**
gma-miR396f-5p	TTCCACAGCTTTCTTGAACTT	3597	152.401	1783	75.5651	1.01208	2.96574e-07	**
gma-miR396g-5p	TTCCACAGCTTTCTTGAACTT	3597	152.401	1783	75.5651	1.01208	2.96574e-07	**
gma-miR4414-3p	ATCCAACGATGCGGGAGCTGC	167	7.07561	2533	107.351	-3.92334	2.10763e-24	**
gma-miR4414-5p	AGCTGCTGACTCGTTGGCTCG	261	11.0583	1904	80.6932	-2.86732	1.8308e-14	**
gma-miR482b-3p	TCTTCCCTACACCTCCCATACC	694	29.404	293	12.4176	1.24363	0.00862755	**
gma-miR482d-3p	TCTTCCCTACACCTCCCATACC	696	29.4888	295	12.5024	1.23796	0.00876706	**
gma-miR5372-5p	TTGTTCGATAAAACTGTTGTG	968	41.0131	265	11.2309	1.86861	2.72812e-05	**
gma-miR5559-5p	TACTTGGTGAATTGTTGGATC	6502	275.483	2074	87.898	1.64806	7.84393e-24	**
novel-soy0043-5p.1	TACTTGGGTTGTTGTAGGCAC	320	13.558	1198	50.7723	-1.90489	2.14157e-06	**
Common miRNAs responsive to both long-term and short-term low nitrogen-stress	2
＃miRNA and miRNA* variants name	unified miRNA and miRNA* variants sequence	84SS-actual count	84SS-TPM	84SSC-actual count	84SSC-TPM	log2 (84SS-TPM / 84SSC-TPM )	p-value	sig-lable		＃miRNA and miRNA* variants name	unified miRNA and miRNA* variants sequence	84SL-actual count	84SL-TPM	84SLC-actual count	84SLC-TPM	log2 (84SL-TPM / 84SLC-TPM )	p-value	sig-lable
gma-miR171e-5p	TGTTGGACGGTTCAATCAAA	179	7.58403	462	19.58	-1.36834	0.0220431	*		gma-miR171e-5p	TGTTGGACGGTTCAATCAAA	349	16.3725	59	2.96975	2.46286	0.00203072	**
gma-miR2119-3p	TCAAAGGGAGTTGTAGGGGAA	3029	128.335	1232	52.2133	1.29743	9.7319e-09	**		gma-miR2119-3p	TCAAAGGGAGTTGTAGGGGAA	4190	196.564	8243	414.909	-1.0778	4.68694e-19	**

## Sheet: 9
Sheet 9: differentially expressed miRNAs in the 116 variety roots and shoots responsive to short-term low nitrogen-stress note: 1:the miRNAs with sequence reads over 100 in at least one compared library were selected for differential expression analysis 2:P-value ≤0.05 and the absolute value of log2 ratio ≥1.0 as a threshold were used to judge the statistical significance of miRNA expression
Specific responsive miRNAs in 116 variety root(low nitrogen -tolerant variety)	5									specific responsive miRNAs in 116 variety shoots( low nitrogen -tolerant variety)	45
＃miRNA and miRNA* variants name	unified miRNA and miRNA* variants sequence	116RS-actual count	116RS-TPM	116RSC-actual count	116RSC-TPM	log2 (116RS-TPM / 116RSC-TPM )	p-value	sig-lable		＃miRNA and miRNA* variants name	unified miRNA and miRNA* variants sequence	116ST-actual count	116ST-TPM	116STC-actual count	116STC-TPM	log2 (116ST-TPM / 116STC-TPM )	p-value	sig-lable
gma-miR2606a-3p	AAAAGCACTTAAGGAACGGTA	358	18.2803	743	36.7277	-1.00658	0.0129809	*		gma-miR1511-3p.1	AACCAGGCTCTGATACCATG			93	4.11072	0.184248	0.0177042	*
gma-miR2606b-3p	AAAAGCACTTAAGGAACGGTA	358	18.2803	743	36.7277	-1.00658	0.0129809	*		gma-miR1511-3p.2	AACCAGGCTCTGATACCATGG	326	14.3646
gma-miR408b-5p	CTGGGAACAGGCAGGGCACGA	2374	121.222	5061	250.173	-1.142	1.06142e-18	**		gma-miR159d-3p	CTTCCATATCTGGGGAGCTTC	195	8.59234	612	27.0512	-1.65457	0.00185304	**
gma-miR408c-5p	CAGGGGAACAGGCAGAGCATG	3286	167.791	7491	370.292	-1.04528	1.47274e-11	**		gma-miR159e-3p-3	CTTCCATATCTGGGGAGCTTC	195	8.59234	612	27.0512	-1.65457	0.00185304	**
gma-miR408d-5p	CTGGGAACAGGCAGAGCACGA	43	2.19568	114	5.6352	-1.142	1.06142e-18	**		gma-miR166i-5p	GGAATGTCGTCTGGTTCGAGA	3375	148.714	1437	63.5173	1.22731	3.3297e-09	**
										gma-miR169f-3p.1	GGCAAGTTGGCCTTGGCTATA	119	5.24353
										gma-miR169f-3p.2	GGCAAGTTGGCCTTGGCTAT			480	21.2166	-2.01659	0.00171291	**
										gma-miR171c-5p	AGATATTGGTGCGGTTCAATC	105	4.62664	375	16.5755	-1.84101	0.00950155	**
										gma-miR319a-3p-1.2	TTGGACTGAAGGGAGCTCCCT	88	3.87757	1630	72.0482	-4.21574	1.40487e-17	**
										gma-miR319a-3p-3.1	AGTGAATGATGCGGGAGACAAAT			326	14.4096	1.26698	0.00372796	**
										gma-miR319a-3p-3.2	AGTGAATGATGCGGGAGACAA	787	34.6778
										gma-miR319b-3p-1.2	TTGGACTGAAGGGAGCTCCCT	88	3.87757	1630	72.0482	-4.21574	1.40487e-17	**
										gma-miR319b-3p-2.1	AGTGAATGATGCGGGAGACAAAT			326	14.4096	1.26698	0.00372796	**
										gma-miR319b-3p-2.2	AGTGAATGATGCGGGAGACAA	787	34.6778
										gma-miR319d-3p	TGGACTGAAGGGGAGCTCCTTC	44	1.93878	430	19.0066	-3.29327	0.000109662	**
										gma-miR319e-3p.2	TTGGACTGAAGGGAGCTCCCT	57	2.51161	1235	54.5886	-4.44192	5.2466e-14	**
										gma-miR319f-3p	TTGGACTGAAGGGGCCTCTT	374	16.4797	1232	54.456	-1.72441	4.47479e-06	**
										gma-miR319g-3p	TGGACTGAAGGGAGCTCCTTC	0	0.01	235	10.3873	-10.0206	0.000746633	**
										gma-miR319h-3p.2	TTGGACTGAAGGGAGCTCCCT	57	2.51161	1235	54.5886	-4.44192	5.2466e-14	**
										gma-miR319i-3p	TGGACTGAAGGGGAGCTCCTTC	44	1.93878	430	19.0066	-3.29327	0.000109662	**
										gma-miR319j-3p.2	TTGGACTGAAGGGAGCTCCCT	88	3.87757	1630	72.0482	-4.21574	1.40487e-17	**
										gma-miR319k-3p.2	TTGGACTGAAGGGAGCTCCCT	88	3.87757	1630	72.0482	-4.21574	1.40487e-17	**
										gma-miR319l-3p	TGGACTGAAGGGAGCTCCTTC	0	0.01	255	11.2713	-10.1384	0.000404565	**
										gma-miR319m-3p.2	TTGGACTGAAGGGAGCTCCCT	88	3.87757	1630	72.0482	-4.21574	1.40487e-17	**
										gma-miR390a-3p	CGCTATCCATCCTGAGTTTCA	618	27.2311	299	13.2162	1.04295	0.0282432	*
										gma-miR390c-3p	CGCTATCCATCCTGAGTTTCA	618	27.2311	299	13.2162	1.04295	0.0282432	*
										gma-miR394a-5p-2	TTGGCATTCTGTCCACCTCC	12	0.528759	780	34.477	-6.02688	2.21137e-10	**
										gma-miR394b-5p	TTGGCATTCTGTCCACCTCC	12	0.528759	780	34.477	-6.02688	2.21137e-10	**
										gma-miR394c-5p	TTGGCATTCTGTCCACCTCC	13	0.572822	779	34.4328	-5.90955	2.58342e-10	**
										gma-miR396b-3p	GCTCAAGAAAGCTGTGGGAGA	1428	62.9223	637	28.1562	1.16012	0.00024731	**
										gma-miR396b-5p	TTCCACAGCTTTCTTGAACTT	764	33.6643	2401	106.127	-1.6565	4.03216e-10	**
										gma-miR396c-5p	TTCCACAGCTTTCTTGAACTT	764	33.6643	2401	106.127	-1.6565	4.03216e-10	**
										gma-miR396d-3p	GCTCAAGAAAGCTGTGGGAGA	1428	62.9223	637	28.1562	1.16012	0.00024731	**
										gma-miR396d-5p	TTCCACAGCTTTCTTGAACTT	764	33.6643	2401	106.127	-1.6565	4.03216e-10	**
										gma-miR396f-5p	TTCCACAGCTTTCTTGAACTT	764	33.6643	2401	106.127	-1.6565	4.03216e-10	**
										gma-miR396g-3p	GCTCAAGAAAGCTGTGGGAGA	1428	62.9223	637	28.1562	1.16012	0.00024731	**
										gma-miR396g-5p	TTCCACAGCTTTCTTGAACTT	764	33.6643	2401	106.127	-1.6565	4.03216e-10	**
										gma-miR398c-5p	GGGTCGTCCTGAGATCACATG	50	2.20316	318	14.056	-2.67354	0.00295134	**
										gma-miR408a-3p	ATGCACTGCCTCTTCCCTGGC	9040	398.332	4202	185.734	1.10073	6.12866e-19	**
										gma-miR408b-3p	ATGCACTGCCTCTTCCCTGGC	9040	398.332	4202	185.734	1.10073	6.12866e-19	**
										gma-miR408c-3p	ATGCACTGCCTCTTCCCTGGC	9082	400.183	4231	187.016	1.10073	6.12866e-19	**
										gma-miR408d-3p	ATGCACTGCCTCTTCCCTGGC	9040	398.332	4202	185.734	1.0975	6.15868e-19	**
										gma-miR4346-5p	GAAAGACCAAACGAGAAGCTGCAT	623	27.4514	53	2.34267	3.55065	1.20808e-06	**
										gma-miR4348-5p	AAACTTGTAAGATGGTGACAT	214	9.42954	923	40.7978	-2.11323	5.77552e-06	**
										gma-miR4413a-5p	TAAGAGAATTGTAAGTCACTG	982	43.2701	2092	92.4692	-1.0956	2.11554e-05	**
										gma-miR5368-3p-2	AGCTAGAATTCTAACCTTGTGCCAGGAC	2074	91.3872	163	7.20482	3.66496	5.88106e-20	**
										gma-miR5368-5p-1	ACTGTTTCCTGGGATTGGCTTT	506	22.296	147	6.4976	1.77881	0.00306694	**
										gma-miR5372-5p	TTGTTCGATAAAACTGTTGTG	214	9.42954	1327	58.6552	-2.637	4.73541e-10	**
										gma-miR5374-5p	TTATAGTCTGACATCTGGAAT	10	0.440633	181	8.00044	-4.18243	0.00922204	**
Common responsive miRNAs in the 116 variety roots and shoots	9
＃miRNA and miRNA* variants name	unified miRNA and miRNA* variants sequence	116RS-actual count	116RS-TPM	116RSC-actual count	116RSC-TPM	log2 (116RS-TPM / 116RSC-TPM )	p-value	sig-lable		＃miRNA and miRNA* variants name	unified miRNA and miRNA* variants sequence	116ST-actual count	116ST-TPM	116STC-actual count	116STC-TPM	log2 (116ST-TPM / 116STC-TPM )	p-value	sig-lable
gma-miR159a-3p-1	TTTGGATTGAAGGGAGCTCTA	1087	55.5047	2681	132.526	-1.2556	1.33139e-08	**		gma-miR159a-3p-1	TTTGGATTGAAGGGAGCTCTA	1913	84.293	16013	707.796	-3.06985	8.4292e-124	**
gma-miR159e-3p-1	TTTGGATTGAAGGGAGCTCTA	1087	55.5047	2681	132.526	-1.2556	1.33139e-08	**		gma-miR159e-3p-1	TTTGGATTGAAGGGAGCTCTA	1913	84.293	16013	707.796	-3.06985	8.4292e-124	**
gma-miR160a-5p	TGCCTGGCTCCCTGTATGCCA	209	10.672	577	28.522	-1.41824	0.00424923	**		gma-miR160a-5p	TGCCTGGCTCCCTGTATGCCA	24	1.05752	244	10.7851	-3.35029	0.00426593	**
gma-miR160b-5p	TGCCTGGCTCCCTGTATGCCA	209	10.672	577	28.522	-1.41824	0.00424923	**		gma-miR160b-5p	TGCCTGGCTCCCTGTATGCCA	24	1.05752	244	10.7851	-3.35029	0.00426593	**
gma-miR160c-5p	TGCCTGGCTCCCTGTATGCCA	207	10.5699	577	28.522	-1.43212	0.0039775	**		gma-miR160c-5p	TGCCTGGCTCCCTGTATGCCA	23	1.01346	244	10.7851	-3.41169	0.00398805	**
gma-miR160d-5p	TGCCTGGCTCCCTGTATGCCA	207	10.5699	577	28.522	-1.43212	0.0039775	**		gma-miR160d-5p	TGCCTGGCTCCCTGTATGCCA	23	1.01346	244	10.7851	-3.41169	0.00398805	**
gma-miR160e-5p	TGCCTGGCTCCCTGTATGCCA	209	10.672	577	28.522	-1.41824	0.00424923	**		gma-miR160e-5p	TGCCTGGCTCCCTGTATGCCA	24	1.05752	244	10.7851	-3.35029	0.00426593	**
gma-miR2109-3p	GGAGGCGTAGATACTCACACC	61	3.1148	223	11.0232	-1.82334	0.0383884	*		gma-miR2109-3p	GGAGGCGTAGATACTCACACC	58	2.55567	693	30.6315	-3.58324	2.45297e-07	**
gma-miR2109-5p	TGCGAGTGTCTTCGCCTCTGA	979	49.9899	2069	102.274	-1.03273	2.01105e-05	**		gma-miR2109-5p	TGCGAGTGTCTTCGCCTCTGA	432	19.0353	1722	76.1147	-1.9995	1.82124e-09	**

## Sheet: 10
Sheet 10:differentially expressed miRNAs in the 116 variety roots and shoots responsive to long-term low nitrogen-stress note: 1:the miRNAs with sequence reads over 100 in at least one compared library were selected for differential expression analysis 2:P-value ≤0.05 and the absolute value of log2 ratio ≥1.0 as a threshold were used to judge the statistical significance of miRNA expression
Specific responsive miRNAs in 116 variety root( low nitrogen -tolerant variety)	31+1									Specific responsive miRNAs in 116 variety root( low nitrogen -tolerant variety)	23
＃miRNA and miRNA* variants name	unified miRNA and miRNA* variants sequence	116RL-actual count	116RL-TPM	116RLC-actual count	116RLC-TPM	log2 (116RL-TPM / 116RLC-TPM )	p-value	sig-lable		＃miRNA and miRNA* variants name	unified miRNA and miRNA* variants sequence	116SC-actual count	116SC-TPM	116SCC-actual count	116SCC-TPM	log2 (116SC-TPM / 116SCC-TPM )	p-value	sig-lable
gma-miR1512c-5p	TAACTGAACATTCTTAGAGCAT	324	13.5797	76	3.72172	1.86741	0.0185519	*		gma-miR156p-5p	TTGACAGAAGAAAGGGAGCAC	6850	311.484	3040	145.143	1.10168	3.71361e-15	**
gma-miR159b-5p-2	TGAAAGGATATGATGGTAAACCTC	168	7.04131	0	0.01	9.4597	0.00759198	**		gma-miR156r-3p.1	CTGACAGAAGATAGAGAGCAT	988	44.9264	296	14.1324	1.66856	4.82304e-05	**
gma-miR159f-5p-2	TGAAAGGATATGATGGTAAACCTC	168	7.04131	0	0.01	9.4597	0.00759198	**		gma-miR156t-5p	TTGACAGAAGAAAGGGAGCAC	6850	311.484	3040	145.143	1.10168	3.71361e-15	**
gma-miR169c-3p	GGCAGGTCATCCTCTGGCTATA	24	1.0059	147	7.19859	-2.83923	0.0349747	*		gma-miR319f-3p	TTGGACTGAAGGGGCCTCTT	7	0.318304	228	10.8857	-5.09589	0.00108468	**
gma-miR169c-5p	AAGCCAAGGATGACTTGCCGA	243	10.1847	627	30.7042	-1.59202	0.00122474	**		gma-miR319f-5p	ATCCAACGATGCGGGAGCTGC	14	0.636609	285	13.6072	-4.41782	0.000340664	**
gma-miR169d-5p	TGAGCCAAGGATGACTTGCCGG	65	2.72432	213	10.4306	-1.93686	0.0365718	*		gma-miR390b-5p	AAGCTCAGGAGGGATAGCACC	410	18.6435	1143	54.572	-1.54948	2.09337e-05	**
gma-miR169e-5p.1	TGAGCCAAGGATGACTTGCCGG	72	3.0177	275	13.4667	-2.15788	0.0101577	*		gma-miR390d-5p	AAGCTCAGGAGGGATAGCACC	423	19.2347	1176	56.1475	-1.54551	1.6427e-05	**
gma-miR169h-5p.1	TGAGCCAAGGATGACTTGCCGG	72	3.0177	275	13.4667	-2.15788	0.0101577	*		gma-miR394a-3p-1	AGCTCTGTTGGCTACACTTTG	37	1.68247	441	21.0553	-3.64554	2.02911e-05	**
gma-miR169l-3p	CGGGCAAGTTGTTTTTGGCTAC	271	11.3583	734	35.944	-1.662	0.000299963	**		gma-miR396b-5p	TTCCACAGCTTTCTTGAACTT	407	18.5071	984	46.9806	-1.34398	0.000393338	**
gma-miR169p-5p	TTGAGCCAAGGATGACTTGCCGA	26	1.08973	179	8.76562	-3.00789	0.0152897	*		gma-miR396c-5p	TTCCACAGCTTTCTTGAACTT	407	18.5071	984	46.9806	-1.34398	0.000393338	**
gma-miR169s-5p	AAGCCAAGGATGACTTGCCGG	148	6.20306	334	16.356	-1.39877	0.0341564	*		gma-miR396d-5p	TTCCACAGCTTTCTTGAACTT	407	18.5071	984	46.9806	-1.34398	0.000393338	**
gma-miR319a-3p-1.1	TTGGACTGAAGGGAGCTCCC	394	16.5135	49	2.39953	2.78283	0.000929951	**		gma-miR396f-5p	TTCCACAGCTTTCTTGAACTT	407	18.5071	984	46.9806	-1.34398	0.000393338	**
gma-miR319b-3p-1.1	TTGGACTGAAGGGAGCTCCC	394	16.5135	49	2.39953	2.78283	0.000929951	**		gma-miR396g-5p	TTCCACAGCTTTCTTGAACTT	407	18.5071	984	46.9806	-1.34398	0.000393338	**
gma-miR319e-3p.1	TTGGACTGAAGGGAGCTCCC	332	13.915	37	1.81189	2.94107	0.00191866	**		gma-miR397a-5p	TCATTGAGTGCAGCGTTGATG	7775	353.545	17849	852.192	-1.26928	4.27127e-48	**
gma-miR319g-3p	TGGACTGAAGGGAGCTCCTTC	212	8.88546	27	1.32219	2.74852	0.0192567	*		gma-miR397b-5p	TCATTGAGTGCAGCGTTGATG	7775	353.545	17849	852.192	-1.26928	4.27127e-48	**
gma-miR319h-3p.1	TTGGACTGAAGGGAGCTCCC	332	13.915	37	1.81189	2.94107	0.00191866	**		gma-miR398c-5p	GGGTCGTCCTGAGATCACATG	43	1.9553	189	9.02371	-2.20633	0.0363991	*
gma-miR319j-3p.1	TTGGACTGAAGGGAGCTCCC	394	16.5135	49	2.39953	2.78283	0.000929951	**		gma-miR408b-5p	CTGGGAACAGGCAGGGCACGA	10724	487.642	28453	1358.47	-1.75087	1.50266e-298	**
gma-miR319k-3p.1	TTGGACTGAAGGGAGCTCCC	394	16.5135	49	2.39953	2.78283	0.000929951	**		gma-miR408c-5p	CAGGGGAACAGGCAGAGCATG	22168	1008.02	71058	3392.63	-1.47809	6.39463e-95	**
gma-miR319l-3p	TGGACTGAAGGGAGCTCCTTC	236	9.89136	30	1.4691	2.75124	0.0128824	*		gma-miR408d-5p	CTGGGAACAGGCAGAGCACGA	1084	49.2917	2197	104.895	-1.75087	1.50266e-298	**
gma-miR319m-3p.1	TTGGACTGAAGGGAGCTCCC	394	16.5135	49	2.39953	2.78283	0.000929951	**		gma-miR4414-3p	ATCCAACGATGCGGGAGCTGC	14	0.636609	285	13.6072	-4.41782	0.000340664	**
gma-miR396b-3p	GCTCAAGAAAGCTGTGGGAGA	1449	60.7313	285	13.9564	2.12151	2.54247e-08	**		gma-miR4996-5p	AGAGCATGGGTAACTTCTATT	2650	120.501	5272	251.709	-1.06271	6.72016e-12	**
gma-miR396d-3p	GCTCAAGAAAGCTGTGGGAGA	1449	60.7313	285	13.9564	2.12151	2.54247e-08	**		gma-miR5372-5p	TTGTTCGATAAAACTGTTGTG	148	6.72986	489	23.3471	-1.79459	0.00227847	**
gma-miR396g-3p	GCTCAAGAAAGCTGTGGGAGA	1449	60.7313	285	13.9564	2.12151	2.54247e-08	**		gma-miR5774b-5p	TCGACACGTGGCATGAGACTA	2411	109.633	739	35.2832	1.63563	3.00087e-10	**
gma-miR482a-3p	TTCCCAATTCCGCCCATTCCTA	2192	91.8723	749	36.6785	1.32469	8.457e-07	**
gma-miR482c-3p	TTCCCAATTCCGCCCATTCCTA	2192	91.8723	749	36.6785	1.32469	8.457e-07	**
gma-miR5036-3p	AGAGGCCCTTGGGGAGGAGTA	46	1.92798	498	24.387	-3.66096	3.91085e-06	**
gma-miR5559-5p	TACTTGGTGAATTGTTGGATC	1124	47.1097	2029	99.3601	-1.07664	1.37816e-05	**
gma-miR862a-3p	GCTGGATGTCTTTGAAGGAAT	79	3.31109	447	21.8896	-2.72487	0.000141917	**
gma-miR862a-5p	TCCCTCAAAGGCTTCCAGTAT	193	8.08912	812	39.7636	-2.29739	2.4486e-06	**
gma-miR862b-3p	GCTGGATGTCTTTGAAGGAAC	19	0.796338	159	7.78623	-3.28947	0.0184684	*
gma-miR862b-5p	TCCCTCAAAGGCTTCCAGTAT	193	8.08912	812	39.7636	-2.29739	2.4486e-06	**
novel-soy0006-3p	AGCAAGACATCCTTTCTCACT	71	2.97579	222	10.8713	-1.86918	0.0366876	*
Common responsive miRNAs in the 116 variety roots and shoots	5
＃miRNA and miRNA* variants name	unified miRNA and miRNA* variants sequence	116RL-actual count	116RL-TPM	116RLC-actual count	116RLC-TPM	log2 (116RL-TPM / 116RLC-TPM )	p-value	sig-lable		＃miRNA and miRNA* variants name	unified miRNA and miRNA* variants sequence	116SC-actual count	116SC-TPM	116SCC-actual count	116SCC-TPM	log2 (116SC-TPM / 116SCC-TPM )	p-value	sig-lable
gma-miR159a-3p-1	TTTGGATTGAAGGGAGCTCTA	9899	414.892	1712	83.8366	2.30708	6.46952e-54	**		gma-miR159a-3p-1	TTTGGATTGAAGGGAGCTCTA	715	32.5125	4228	201.864	-2.63431	2.78337e-31	**
gma-miR159e-3p-1	TTTGGATTGAAGGGAGCTCTA	9899	414.892	1712	83.8366	2.30708	6.46952e-54	**		gma-miR159e-3p-1	TTTGGATTGAAGGGAGCTCTA	715	32.5125	4228	201.864	-2.63431	2.78337e-31	**
gma-miR2109-3p	GGAGGCGTAGATACTCACACC	538	22.5489	110	5.3867	2.06559	0.00100996	**		gma-miR2109-3p	GGAGGCGTAGATACTCACACC	15	0.682081	141	6.73197	-3.30302	0.0301736	*
gma-miR397b-3p	TATTGACGCTGCACTCAATCA	4624	193.804	13136	643.27	-1.73083	3.25844e-57	**		gma-miR397b-3p	TATTGACGCTGCACTCAATCA	1457	66.2528	3485	166.39	-1.32851	2.80847e-11	**
gma-miR408a-5p	CAGGGGAACAGGCAGAGCATG	3193	133.827	3026	148.183	1.78139	0.0498316	*		gma-miR408a-5p	CAGGGGAACAGGCAGAGCATG	22168	1008.02	71058	3392.63	-1.08952	6.4504e-06	**

[truncated: 3 more sheets: 11, 12, 13]
