# Supplementary material for: Elucidation of miRNAs-Mediated Responses to Low Nitrogen Stress by Deep Sequencing of Two Soybean Genotypes
Source: PLoS One. 2013 Jul 8;8(7):e67423. doi: 10.1371/journal.pone.0067423 (PMC3704600; doi:10.1371/journal.pone.0067423)
Supplement: Table S5 — Predicted target genes of Glycine max miRNAs. Target genes of differential expressed unified known miRNAs variants and new miRNAs in different libraries. (XLS) [file pone.0067423.s007.xls]

## Sheet: 1
Table S5. Predicted target genes of Glycine max miRNAs Sheet1:target genes of differentially expressed miRNAs in the roots of the 116 variety ( low nitrogen -tolerance variety) responsive to transient low nitrogen-stress note: differentially expressed miRNAs with predicted target genes: 11 differentially expressed miRNAs without predicted target genes: 3
specific responsive miRNAs in 116 variety root( low nitrogen -tolerance variety) exposed to transient low nitrogen-stress
miRNA or miRNA* variants name	unified miRNA or miRNA* variants sequence	target genes	function of target gene
gma-miR2606a-3p	AAAAGCACTTAAGGAACGGTA	Glyma06g09680.1|PACid:16262338	Predicted phosphoglycerate mutase
gma-miR2606b-3p	AAAAGCACTTAAGGAACGGTA	Glyma13g43680.1|PACid:16293663	Vesicle coat complex COPI, beta' subunit
		Glyma13g43680.2|PACid:16293664	Vesicle coat complex COPI, beta' subunit
		Glyma15g01680.1|PACid:16297275	Vesicle coat complex COPI, beta' subunit
gma-miR159a-3p-1	TTTGGATTGAAGGGAGCTCTA	Glyma03g26830.1|PACid:16252438	Myb-like DNA-binding domain
gma-miR159e-3p-1	TTTGGATTGAAGGGAGCTCTA	Glyma04g15150.1|PACid:16255950	Myb superfamily transcription factor
		Glyma06g47000.1|PACid:16265437	Myb superfamily transcription factor
		Glyma07g14480.1|PACid:16267270	Myb superfamily transcription factor
		Glyma12g03650.1|PACid:16286273	Beta-galactosidase
		Glyma12g28850.1|PACid:16288225	'chromo' (CHRromatin Organisation MOdifier) domain
		Glyma13g04030.1|PACid:16289586	Myb superfamily transcription factor
		Glyma13g25720.1|PACid:16291562	MYB-RELATED
		Glyma13g34710.1|PACid:16292626	unknownn
		Glyma15g08630.1|PACid:16298105	unknownn
		Glyma15g35860.1|PACid:16300171	Myb superfamily transcription factor
		Glyma18g10920.1|PACid:16308528	Myb superfamily transcription factor
		Glyma20g11040.1|PACid:16315826	Myb superfamily transcription factor
gma-miR160a-5p	TGCCTGGCTCCCTGTATGCCA	Glyma04g43350.1|PACid:16257749	Auxin responsive factor
gma-miR160b-5p	TGCCTGGCTCCCTGTATGCCA	Glyma10g06080.1|PACid:16278741	Auxin responsive factor
gma-miR160c-5p	TGCCTGGCTCCCTGTATGCCA	Glyma10g35480.1|PACid:16281052	Auxin responsive factor
gma-miR160d-5p	TGCCTGGCTCCCTGTATGCCA	Glyma11g20490.1|PACid:16284466	Auxin responsive factor
gma-miR160e-5p	TGCCTGGCTCCCTGTATGCCA	Glyma12g08110.1|PACid:16286827	Auxin responsive factor
		Glyma12g29720.1|PACid:16288327	Auxin responsive factor
		Glyma13g02410.1|PACid:16289434	Auxin responsive factor
		Glyma13g20370.1|PACid:16290957	Auxin responsive factor
		Glyma13g20370.2|PACid:16290958	Auxin responsive factor
		Glyma13g40030.1|PACid:16293233	Auxin responsive factor
		Glyma14g33730.1|PACid:16296329	Auxin responsive factor
		Glyma19g36570.1|PACid:16313987	Auxin responsive factor
		Glyma20g32040.1|PACid:16317570	Auxin responsive factor
gma-miR2109-3p	GGAGGCGTAGATACTCACACC	Glyma08g09040.1|PACid:16270486	gibberellin 2-oxidase，Iron/ascorbate family oxidoreductases
gma-miR2109-5p	TGCGAGTGTCTTCGCCTCTGA	Glyma01g03980.1|PACid:16243334	Apoptotic ATPase，Leucine Rich Repeat
		Glyma01g04000.1|PACid:16243336	Apoptotic ATPase，Leucine Rich Repeat
		Glyma01g06750.1|PACid:16243636	26S proteasome regulatory complex, subunit PSMD10，Ankyrin repeat
		Glyma01g06750.2|PACid:16243637	26S proteasome regulatory complex, subunit PSMD10，Ankyrin repeat
		Glyma01g06750.3|PACid:16243638	26S proteasome regulatory complex, subunit PSMD10，Ankyrin repeat
		Glyma01g27460.1|PACid:16244587	Leucine Rich Repeat
		Glyma02g02790.1|PACid:16246772	TIR domain
		Glyma02g08430.1|PACid:16247402	Leucine Rich Repeat
		Glyma03g06950.1|PACid:16251322	TIR domain
		Glyma03g14900.1|PACid:16251732	Apoptotic ATPase，Leucine Rich Repeat
		Glyma03g22120.1|PACid:16252022	Leucine Rich Repeat
		Glyma06g39960.1|PACid:16264700	Apoptotic ATPase，Leucine Rich Repeat
		Glyma06g40690.1|PACid:16264769	Apoptotic ATPase，Leucine Rich Repeat
		Glyma06g40710.1|PACid:16264771	Apoptotic ATPase，Leucine Rich Repeat
		Glyma06g40740.1|PACid:16264774	Apoptotic ATPase，Leucine Rich Repeat
		Glyma06g40740.2|PACid:16264775	Apoptotic ATPase，Leucine Rich Repeat
		Glyma06g40950.1|PACid:16264796	Apoptotic ATPase，Leucine Rich Repeat
		Glyma06g40980.1|PACid:16264799	Apoptotic ATPase，Leucine Rich Repeat
		Glyma06g41240.1|PACid:16264825	Apoptotic ATPase，Leucine Rich Repeat
		Glyma06g41290.1|PACid:16264830	Apoptotic ATPase，Leucine Rich Repeat
		Glyma06g41380.1|PACid:16264839	Apoptotic ATPase，Leucine Rich Repeat
		Glyma06g41430.1|PACid:16264844	Leucine Rich Repeat
		Glyma06g41700.1|PACid:16264875	NB-ARC domain
		Glyma06g41880.1|PACid:16264892	NB-ARC domain
		Glyma08g41560.1|PACid:16273478	Leucine Rich Repeat
		Glyma08g41560.2|PACid:16273479	Leucine Rich Repeat
		Glyma09g29050.1|PACid:16276573	Leucine Rich Repeat
		Glyma12g27800.1|PACid:16288162	TIR domain
		Glyma14g02760.1|PACid:16294139	TIR domain
		Glyma14g02760.2|PACid:16294140	TIR domain
		Glyma16g10080.1|PACid:16302052	Leucine Rich Repeat
		Glyma16g10290.1|PACid:16302072	Leucine Rich Repeat
		Glyma16g10340.1|PACid:16302077	Leucine Rich Repeat
		Glyma16g23790.1|PACid:16302683	Apoptotic ATPase，Leucine Rich Repeat，Zinc knuckle
		Glyma16g23790.2|PACid:16302684	Apoptotic ATPase，Leucine Rich Repeat，Zinc knuckle
		Glyma16g27560.1|PACid:16303096	Leucine Rich Repeat
		Glyma16g33590.1|PACid:16303756	Apoptotic ATPase，Leucine Rich Repeat
		Glyma16g33610.1|PACid:16303758	Apoptotic ATPase，Leucine Rich Repeat
		Glyma16g33920.1|PACid:16303793	Ras suppressor protein (contains leucine-rich repeats)，Leucine Rich Repeat
		Glyma16g33930.1|PACid:16303794	Leucine Rich Repeat
		Glyma16g33940.1|PACid:16303795	Leucine Rich Repeat
		Glyma16g33950.1|PACid:16303796	Leucine Rich Repeat
		Glyma16g33980.1|PACid:16303799	Plant Basic Secretory Protein
		Glyma16g34000.1|PACid:16303801	Apoptotic ATPase，Leucine Rich Repeat
		Glyma16g34060.1|PACid:16303807	CALCIUM BINDING PROTEIN，TIR domain，EF hand
		Glyma16g34060.2|PACid:16303808	CALCIUM BINDING PROTEIN，TIR domain，EF hand
		Glyma16g34110.1|PACid:16303813	Apoptotic ATPase，Leucine Rich Repeat
		Glyma18g14810.1|PACid:16308835	Leucine Rich Repeat
Common responsive miRNAs in the 116 and 84-70 variety roots exposed to transient low nitrogen-stress
miRNA or miRNA* variants name	unified miRNA or miRNA* variants sequence	target genes	function of target gene
gma-miR408b-5p	CTGGGAACAGGCAGGGCACGA	no
gma-miR408d-5p	CTGGGAACAGGCAGGGCACGA	no
gma-miR408c-5p	CAGGGGAACAGGCAGAGCATG	no

## Sheet: 2
Sheet2:target genes of differentially expressed miRNAs in the roots of the 84-70 variety ( low nitrogen -sensitive variety) responsive to transient low nitrogen-stress note: differentially expressed miRNAs with predicted target genes: 10 differentially expressed miRNAs without predicted target genes: 3
Specific responsive miRNAs in 84-70 variety root ( low nitrogen -sensitive variety) exposed to transient low nitrogen-stress
miRNA or miRNA* variants name	unified miRNA or miRNA* variants sequence	target genes	function of target gene
gma-miR1510a-5p.1	AGGGATAGGTAAAACAATGAC	Glyma20g08100.1|PACid:16315692	Apoptotic ATPase，Leucine Rich Repeat
		Glyma20g30340.1|PACid:16317364	Reticulon
gma-miR1512a-5p	TAACTGAAAATTCTTAAAGTA	Glyma04g05920.1|PACid:16255010	Myosin class V heavy chain
		Glyma04g05920.2|PACid:16255011	Myosin class V heavy chain
		Glyma04g05920.3|PACid:16255012	Myosin class V heavy chain
		Glyma06g05910.1|PACid:16261870	Myosin class V heavy chain
		Glyma08g17790.1|PACid:16271516	Serine/threonine protein kinase，D-mannose binding lectin
gma-miR5372-5p	TTGTTCGATAAAACTGTTGTG	Glyma09g02600.1|PACid:16274557	peroxidase
gma-miR5374-5p	TTATAGTCTGACATCTGGAAT	Glyma05g09440.1|PACid:16258796	Apoptotic ATPase，Leucine Rich Repeat
		Glyma05g09440.2|PACid:16258797	Apoptotic ATPase，Leucine Rich Repeat
		Glyma14g06080.1|PACid:16294533	AP2 domain
		Glyma17g20860.1|PACid:16306176	Apoptotic ATPase，Leucine Rich Repeat
gma-miR396b-3p	GCTCAAGAAAGCTGTGGGAGA	Glyma02g35060.1|PACid:16249104	ATP-DEPENDENT CLP PROTEASE
gma-miR396d-3p	GCTCAAGAAAGCTGTGGGAGA	Glyma11g38100.1|PACid:16285788	unknownn
gma-miR396g-3p	GCTCAAGAAAGCTGTGGGAGA	Glyma16g03560.1|PACid:16301345	PPR repeat
		Glyma20g23370.1|PACid:16316549	HMG box-containing protein，SWI/SNF-RELATED CHROMATIN BINDING PROTEIN
gma-miR319g-3p	TGGACTGAAGGGAGCTCCTTC	Glyma13g04030.1|PACid:16289586	Transcription factor, Myb superfamily
gma-miR319l-3p	TGGACTGAAGGGAGCTCCTTC	Glyma13g25720.1|PACid:16291562	MYB-RELATED
		Glyma15g35860.1|PACid:16300171	MYB-RELATED
		Glyma20g11040.1|PACid:16315826	Transcription factor, Myb superfamily
gma-miR5559-5p	TACTTGGTGAATTGTTGGATC	Glyma02g19340.1|PACid:16248484	unknownn
		Glyma03g40350.1|PACid:16254007	Predicted hydrolase/acyltransferase (alpha/beta hydrolase superfamily)
		Glyma07g35800.1|PACid:16268855	C2 domain
		Glyma10g32970.1|PACid:16280758	unknownn
		Glyma10g32980.1|PACid:16280759	unknownn
		Glyma13g25950.1|PACid:16291587	Apoptotic ATPase
		Glyma13g26310.1|PACid:16291627	Apoptotic ATPase
		Glyma20g34660.1|PACid:16317857	unknownn
		Glyma20g34670.1|PACid:16317858	unknownn
Common responsive miRNAs in the 116 and 84-70 variety roots exposed to transient low nitrogen-stress
miRNA or miRNA* variants name	unified miRNA or miRNA* variants sequence	target genes	function of target gene
gma-miR408b-5p	CTGGGAACAGGCAGGGCACGA	no
gma-miR408d-5p	CTGGGAACAGGCAGGGCACGA	no
gma-miR408c-5p	CAGGGGAACAGGCAGAGCATG	no

## Sheet: 3
Sheet3:target genes of differentially expressed miRNAs in the roots of the 116 variety ( low nitrogen -tolerance variety) responsiveto chronic low nitrogen-stress note: differentially expressed miRNAs with predicted target genes: 30 differentially expressed miRNAs without predicted target genes: 7
Specific responsive miRNAs in 116 variety root ( low nitrogen -tolerance variety) exposed to chronic low nitrogen-stress
miRNA or miRNA* variants name	unified miRNA or miRNA* variants sequence	target genes	function of target gene
gma-miR169l-3p	CGGGCAAGTTGTTTTTGGCTAC	Glyma03g27500.1|PACid:16252510	RING FINGER PROTEIN 24-RELATED，Zinc finger, C3HC4 type (RING finger)
		Glyma04g36610.1|PACid:16256958	Apurinic/apyrimidinic endonuclease and related enzymes
		Glyma04g36610.2|PACid:16256959	Apurinic/apyrimidinic endonuclease and related enzymes
gma-miR169d-5p	TGAGCCAAGGATGACTTGCCGG	Glyma10g28520.1|PACid:16280223	Vesicle coat complex COPII, subunit SEC24/subunit SFB2
gma-miR2109-3p	GGAGGCGTAGATACTCACACC	Glyma08g09040.1|PACid:16270486	gibberellin 2-oxidase，Iron/ascorbate family oxidoreductases
gma-miR319a-3p-1.1	TTGGACTGAAGGGAGCTCCC	Glyma06g43720.1|PACid:16265078	TCP family transcription factor
gma-miR319b-3p-1.1	TTGGACTGAAGGGAGCTCCC	Glyma07g19290.1|PACid:16267758	Uncharacterized conserved protein
gma-miR319e-3p.1	TTGGACTGAAGGGAGCTCCC	Glyma08g10350.1|PACid:16270643	TCP family transcription factor
gma-miR319h-3p.1	TTGGACTGAAGGGAGCTCCC	Glyma12g14200.1|PACid:16287440	TCP family transcription factor
gma-miR319j-3p.1	TTGGACTGAAGGGAGCTCCC	Glyma13g04030.1|PACid:16289586	Transcription factor, Myb superfamily
gma-miR319k-3p.1	TTGGACTGAAGGGAGCTCCC	Glyma13g25720.1|PACid:16291562	Transcription factor, Myb superfamily
gma-miR319m-3p.1	TTGGACTGAAGGGAGCTCCC	Glyma13g29160.1|PACid:16291962	TCP family transcription factor
		Glyma15g09910.1|PACid:16298250	TCP family transcription factor
		Glyma15g35860.1|PACid:16300171	Myb-like DNA-binding domain
		Glyma18g10920.1|PACid:16308528	Transcription factor, Myb superfamily
		Glyma20g11040.1|PACid:16315826	Transcription factor, Myb superfamily
gma-miR319g-3p	TGGACTGAAGGGAGCTCCTTC	Glyma13g04030.1|PACid:16289586	Transcription factor, Myb superfamily
gma-miR319l-3p	TGGACTGAAGGGAGCTCCTTC	Glyma13g25720.1|PACid:16291562	MYB-RELATED
		Glyma15g35860.1|PACid:16300171	MYB-RELATED
		Glyma20g11040.1|PACid:16315826	Transcription factor, Myb superfamily
gma-miR396b-3p	GCTCAAGAAAGCTGTGGGAGA	Glyma02g35060.1|PACid:16249104	ATP-DEPENDENT CLP PROTEASE
gma-miR396d-3p	GCTCAAGAAAGCTGTGGGAGA	Glyma11g38100.1|PACid:16285788	unknownn
gma-miR396g-3p	GCTCAAGAAAGCTGTGGGAGA	Glyma16g03560.1|PACid:16301345	PPR repeat
		Glyma20g23370.1|PACid:16316549	HMG box-containing protein，SWI/SNF-RELATED CHROMATIN BINDING PROTEIN
gma-miR482a-3p	TTCCCAATTCCGCCCATTCCTA	Glyma01g05710.1|PACid:16243528	LEUCINE-RICH REPEAT-CONTAINING PROTEIN
gma-miR482c-3p	TTCCCAATTCCGCCCATTCCTA	Glyma01g31520.1|PACid:16244875	Apoptotic ATPase
		Glyma11g19880.1|PACid:16284393	ATP-dependent DNA ligase I
		Glyma13g26230.1|PACid:16291618	Apoptotic ATPase
		Glyma18g51550.1|PACid:16311148	NB-ARC domain
gma-miR169c-3p	GGCAGGTCATCCTCTGGCTATA	no
gma-miR408a-5p	CAGGGGAACAGGCAGAGCATG	no
gma-miR862b-3p	GCTGGATGTCTTTGAAGGAAC	no
novel-soy0006-3p	AGCAAGACATCCTTTCTCACT	Glyma04g23080.1|PACid:16256260	IMPORTIN-ALPHA RE-EXPORTER RELATED
		Glyma08g19700.1|PACid:16271765	GLUCOSYL/GLUCURONOSYL TRANSFERASES
		Glyma11g17960.1|PACid:16284185	Protein of unknownn function (DUF1644)
		Glyma11g17960.2|PACid:16284186	Protein of unknownn function (DUF1644)
		Glyma11g17960.3|PACid:16284187	Protein of unknownn function (DUF1644)
		Glyma12g35580.1|PACid:16288993	AAA+-type ATPase containing the bromodomain
		Glyma13g34850.1|PACid:16292642	AAA+-type ATPase containing the bromodomain
		Glyma14g17310.1|PACid:16295623	Protein of unknownn function (DUF1644)
		Glyma14g17310.2|PACid:16295624	Protein of unknownn function (DUF1644)
		Glyma15g06710.1|PACid:16297873	proline iminopeptidase，Predicted hydrolase/acyltransferase (alpha/beta hydrolase superfamily)
		Glyma17g29500.1|PACid:16306565	Protein of unknownn function (DUF1644)
		Glyma17g29500.2|PACid:16306566	Protein of unknownn function (DUF1644)
		Glyma17g29520.1|PACid:16306568	Protein of unknownn function (DUF1644)
		Glyma17g29520.2|PACid:16306569	Protein of unknownn function (DUF1644)
Common responsive miRNAs in the 116 and 84-70 variety roots exposed to chronic low nitrogen-stress
miRNA or miRNA* variants name	unified miRNA or miRNA* variants sequence	target genes	function of target gene
gma-miR159a-3p-1	TTTGGATTGAAGGGAGCTCTA	Glyma03g26830.1|PACid:16252438	Myb-like DNA-binding domain
gma-miR159e-3p-1	TTTGGATTGAAGGGAGCTCTA	Glyma04g15150.1|PACid:16255950	Myb superfamily transcription factor
		Glyma06g47000.1|PACid:16265437	Myb superfamily transcription factor
		Glyma07g14480.1|PACid:16267270	Myb superfamily transcription factor
		Glyma12g03650.1|PACid:16286273	Beta-galactosidase
		Glyma12g28850.1|PACid:16288225	'chromo' (CHRromatin Organisation MOdifier) domain
		Glyma13g04030.1|PACid:16289586	Myb superfamily transcription factor
		Glyma13g25720.1|PACid:16291562	MYB-RELATED
		Glyma13g34710.1|PACid:16292626	unknownn
		Glyma15g08630.1|PACid:16298105	unknownn
		Glyma15g35860.1|PACid:16300171	Myb superfamily transcription factor
		Glyma18g10920.1|PACid:16308528	Myb superfamily transcription factor
		Glyma20g11040.1|PACid:16315826	Myb superfamily transcription factor
gma-miR169c-5p	AAGCCAAGGATGACTTGCCGA	Glyma18g07890.1|PACid:16308242	CCAAT-binding factor, subunit B (HAP2)
gma-miR169e-5p.1	TGAGCCAAGGATGACTTGCCGG	Glyma10g28520.1|PACid:16280223	Vesicle coat complex COPII, subunit SEC24/subunit SFB2
gma-miR169h-5p.1	TGAGCCAAGGATGACTTGCCGG
gma-miR169p-5p	TTGAGCCAAGGATGACTTGCCGA	Glyma10g28520.1|PACid:16280223	Vesicle coat complex COPII, subunit SEC24/subunit SFB2
gma-miR169s-5p	AAGCCAAGGATGACTTGCCGG	Glyma08g09430.1|PACid:16270535	START domain
		Glyma09g35260.1|PACid:16277267	High-affinity nickel-transport protein
		Glyma12g03750.1|PACid:16286292	High-affinity nickel-transport protein
		Glyma18g07890.1|PACid:16308242	CCAAT-binding factor, subunit B (HAP2)
gma-miR5036-3p	AGAGGCCCTTGGGGAGGAGTA	Glyma08g14370.1|PACid:16271118	Uncharacterized conserved protein, contains IPT/TIG domain
		Glyma17g13120.1|PACid:16305413	Oleosin
		Glyma20g02120.1|PACid:16315227	Mitochondrial import inner membrane translocase, subunit TIM17
gma-miR5559-5p	TACTTGGTGAATTGTTGGATC	Glyma02g19340.1|PACid:16248484	unknownn
		Glyma03g40350.1|PACid:16254007	Predicted hydrolase/acyltransferase (alpha/beta hydrolase superfamily)
		Glyma07g35800.1|PACid:16268855	C2 domain
		Glyma10g32970.1|PACid:16280758	sieve element occlusion g
		Glyma10g32980.1|PACid:16280759	sieve element occlusion g
		Glyma13g25950.1|PACid:16291587	Apoptotic ATPase
		Glyma13g26310.1|PACid:16291627	Apoptotic ATPase
		Glyma20g34660.1|PACid:16317857	sieve element occlusion g
		Glyma20g34670.1|PACid:16317858	sieve element occlusion g
gma-miR862a-3p	GCTGGATGTCTTTGAAGGAAT	Glyma02g39480.1|PACid:16249581	Glutaredoxin-related protein
		Glyma02g43140.1|PACid:16249991	Glutaredoxin and related proteins
		Glyma11g13670.1|PACid:16283780	Putative transmembrane protein cmp44E
		Glyma11g29280.1|PACid:16284874	Glutaredoxin and related proteins
		Glyma11g35580.1|PACid:16285493	Glutaredoxin and related proteins
		Glyma12g05670.1|PACid:16286529	Putative transmembrane protein cmp44E
		Glyma14g06220.1|PACid:16294547	Glutaredoxin and related proteins
		Glyma14g37620.1|PACid:16296741	Glutaredoxin and related proteins
		Glyma18g02840.1|PACid:16307739	Glutaredoxin and related proteins
gma-miR862a-5p	TCCCTCAAAGGCTTCCAGTAT	Glyma05g03020.1|PACid:16258131	GRAS family transcription factor
gma-miR862b-5p	TCCCTCAAAGGCTTCCAGTAT	Glyma05g22460.1|PACid:16259301	GRAS family transcription factor
		Glyma16g33150.1|PACid:16303705	unknownn
		Glyma17g13680.1|PACid:16305475	GRAS family transcription factor
		Glyma17g17400.1|PACid:16305903	GRAS family transcription factor
		Glyma18g06270.1|PACid:16308084	unknownn
gma-miR1512c-5p	TAACTGAACATTCTTAGAGCAT	no
gma-miR159b-5p-2	TGAAAGGATATGATGGTAAACCTC	no
gma-miR159f-5p-2	TGAAAGGATATGATGGTAAACCTC
gma-miR397b-3p	TATTGACGCTGCACTCAATCA	no

## Sheet: 4
Sheet 4:target genes of differentially expressed miRNAs in the roots of the 84-70 variety ( low nitrogen -sensitive variety) responsive to chronic low nitrogen-stress note: differentially expressed miRNAs with predicted target genes: 25 differentially expressed miRNAs without predicted target genes: 9
Specific responsive miRNAs in 84-70 variety root( low nitrogen -sensitive variety) exposed to chronic low nitrogen-stress
miRNA or miRNA* variants name	unified miRNA or miRNA* variants sequence	target genes	function of target gene
gma-miR1510a-5p.1	AGGGATAGGTAAAACAATGAC	Glyma20g08100.1|PACid:16315692	Apoptotic ATPase，Leucine Rich Repeat
		Glyma20g30340.1|PACid:16317364	Reticulon
gma-miR1512b-5p	TAACTGGAAATTCTTAAAGCAT	Glyma08g17790.1|PACid:16271516	Serine/threonine protein kinase
gma-miR156r-3p.1	CTGACAGAAGATAGAGAGCAT	Glyma02g13370.1|PACid:16247956	SBP domain
		Glyma02g30670.1|PACid:16248849	SBP domain
		Glyma03g27200.1|PACid:16252477	SBP domain
		Glyma03g29900.1|PACid:16252780	SBP domain
		Glyma03g41440.1|PACid:16254137	unknownn
		Glyma05g00200.1|PACid:16257816	SBP domain
		Glyma05g38180.1|PACid:16261116	SBP domain
		Glyma05g38180.2|PACid:16261117	SBP domain
		Glyma05g38180.3|PACid:16261118	SBP domain
		Glyma05g38180.4|PACid:16261119	SBP domain
		Glyma05g38180.5|PACid:16261120	SBP domain
		Glyma06g17700.1|PACid:16263315	SBP domain
		Glyma08g01450.1|PACid:16269570	SBP domain
		Glyma08g24170.1|PACid:16272305	Serine/threonine protein kinase
		Glyma11g36980.1|PACid:16285644	SBP domain
		Glyma14g01960.1|PACid:16294030	GRAS family transcription factor
		Glyma16g05900.1|PACid:16301627	unknownn
		Glyma17g08840.1|PACid:16304908	SBP domain
		Glyma18g00890.1|PACid:16307509	unknownn
		Glyma18g36960.1|PACid:16309829	SBP domain
		Glyma19g26390.1|PACid:16312873	SBP domain
		Glyma19g32800.1|PACid:16313547	SBP domain
gma-miR3522-5p	TGAGACCAAATGAGCAGCTGA	Glyma07g31270.1|PACid:16268366	Common central domain of tyrosinase
		Glyma07g31270.2|PACid:16268367	Common central domain of tyrosinase
gma-miR4416c-3p	ACGGGTCGCTCTCACCTGGAG	Glyma10g06650.1|PACid:16278801	Major Facilitator Superfamily，UNCHARACTERIZED NODULIN-LIKE PROTEIN
gma-miR482a-5p	GGAATGGGCTGATTGGGAAGC	Glyma08g18830.1|PACid:16271654	Thiamine pyrophosphate-requiring enzyme
gma-miR4996-3p	TAGAAGCTCCCCATGTTCTCA	Glyma05g25690.1|PACid:16259608	Stress up-regulated Nod 19
		Glyma06g42170.1|PACid:16264918	Common central domain of tyrosinase
		Glyma07g05750.1|PACid:16266328	Ca2+/calmodulin-dependent protein kinase, EF-Hand protein superfamily
		Glyma07g31290.1|PACid:16268369	Common central domain of tyrosinase
		Glyma07g31310.1|PACid:16268371	Common central domain of tyrosinase
		Glyma13g25150.1|PACid:16291497	Common central domain of tyrosinase
		Glyma13g25260.1|PACid:16291508	Common central domain of tyrosinase
		Glyma16g02340.1|PACid:16301205	Ca2+/calmodulin-dependent protein kinase, EF-Hand protein superfamily
gma-miR156b-5p	TTGACAGAAGAGAGAGAGCAC	Glyma02g13370.1|PACid:16247956	SBP domain
gma-miR156f-5p	TTGACAGAAGAGAGAGAGCAC	Glyma02g30670.1|PACid:16248849	SBP domain
		Glyma03g27200.1|PACid:16252477	SBP domain
		Glyma03g29900.1|PACid:16252780	SBP domain
		Glyma05g00200.1|PACid:16257816	SBP domain
		Glyma05g38180.1|PACid:16261116	SBP domain
		Glyma05g38180.2|PACid:16261117	SBP domain
		Glyma05g38180.3|PACid:16261118	SBP domain
		Glyma05g38180.4|PACid:16261119	SBP domain
		Glyma05g38180.5|PACid:16261120	SBP domain
		Glyma06g17700.1|PACid:16263315	SBP domain
		Glyma07g31580.1|PACid:16268397	Predicted E3 ubiquitin ligase，Zinc finger, C3HC4 type (RING finger)
		Glyma07g31580.2|PACid:16268398	Predicted E3 ubiquitin ligase，Zinc finger, C3HC4 type (RING finger)
		Glyma07g38310.1|PACid:16269139	Two-component phosphorelay intermediate involved in MAP kinase cascade regulation，Hpt domain
		Glyma07g38310.2|PACid:16269140	Two-component phosphorelay intermediate involved in MAP kinase cascade regulation，Hpt domain
		Glyma08g01450.1|PACid:16269570	SBP domain
		Glyma09g39440.1|PACid:16277754	unknownn
		Glyma11g36980.1|PACid:16285644	SBP domain
		Glyma13g43050.1|PACid:16293593	AUX/IAA family
		Glyma13g43050.2|PACid:16293594	AUX/IAA family
		Glyma14g01860.1|PACid:16294019	PPR repeat
		Glyma16g05900.1|PACid:16301627	unknownn
		Glyma16g33010.1|PACid:16303691	Serine/threonine protein kinase，Protein kinase domain
		Glyma17g08840.1|PACid:16304908	SBP domain
		Glyma18g00890.1|PACid:16307509	unknownn
		Glyma18g03030.1|PACid:16307758	Chaperone HSP104 and related ATP-dependent Clp proteases
		Glyma18g36960.1|PACid:16309829	SBP domain
		Glyma18g46830.1|PACid:16310669	unknownn
		Glyma19g01410.1|PACid:16311551	TENEURIN AND N-ACETYLGLUCOSAMINE-1-PHOSPHODIESTER ALPHA-N-ACETYLGLUCOSAMINIDASE
		Glyma19g07490.1|PACid:16312171	pectate lyase
		Glyma19g26390.1|PACid:16312873	SBP domain
		Glyma19g32800.1|PACid:16313547	SBP domain
gma-miR169r-5p	TGAGCCAGGATGGCTTGCCGG	Glyma05g34150.1|PACid:16260633	cyclin-dependent kinase 7,Cdk activating kinase (CAK)/RNA polymerase II transcription initiation/nucleotide excision repair factor TFIIH/TFIIK, kinase subunit CDK7
gma-miR169o-5p	TGAGCCAGGATGGCTTGCCGG	Glyma05g34150.2|PACid:16260634	cyclin-dependent kinase 7,Cdk activating kinase (CAK)/RNA polymerase II transcription initiation/nucleotide excision repair factor TFIIH/TFIIK, kinase subunit CDK7
		Glyma07g10870.1|PACid:16266905	Reticulon
		Glyma08g24170.1|PACid:16272305	Serine/threonine protein kinase,Protein tyrosine kinase
		Glyma13g23810.1|PACid:16291343	unknownn
		Glyma16g05900.1|PACid:16301627	unknownn
		Glyma19g26390.1|PACid:16312873	SBP domain
gma-miR397a-5p	TCATTGAGTGCAGCGTTGATG	Glyma01g26750.1|PACid:16244516	Multicopper oxidases
gma-miR397b-5p	TCATTGAGTGCAGCGTTGATG	Glyma01g27710.1|PACid:16244593	Multicopper oxidases
		Glyma01g37930.1|PACid:16245538	Multicopper oxidases
		Glyma02g38990.1|PACid:16249524	Multicopper oxidases
		Glyma02g38990.2|PACid:16249525	Multicopper oxidases
		Glyma03g14450.1|PACid:16251683	Multicopper oxidases
		Glyma03g15800.1|PACid:16251767	Multicopper oxidases
		Glyma03g15800.2|PACid:16251768	Multicopper oxidases
		Glyma03g15800.3|PACid:16251769	Multicopper oxidases
		Glyma06g43700.1|PACid:16265076	Multicopper oxidases
		Glyma07g16060.1|PACid:16267446	Multicopper oxidases
		Glyma07g16080.1|PACid:16267448	Multicopper oxidases
		Glyma07g17140.1|PACid:16267559	Multicopper oxidases
		Glyma07g17150.1|PACid:16267560	Multicopper oxidases
		Glyma07g17170.1|PACid:16267562	Multicopper oxidases
		Glyma08g47380.1|PACid:16274150	Multicopper oxidases
		Glyma11g07420.1|PACid:16283007	Multicopper oxidases
		Glyma11g14600.1|PACid:16283893	Multicopper oxidases
		Glyma11g35700.1|PACid:16285505	Multicopper oxidases
		Glyma12g06480.1|PACid:16286631	Multicopper oxidases
		Glyma12g14230.1|PACid:16287443	Multicopper oxidases
		Glyma14g37040.1|PACid:16296676	Multicopper oxidases
		Glyma18g02690.1|PACid:16307723	Multicopper oxidases
		Glyma18g07240.1|PACid:16308179	Multicopper oxidases
		Glyma18g38710.1|PACid:16309924	Multicopper oxidases
		Glyma18g40050.1|PACid:16310018	Multicopper oxidases
		Glyma18g40070.1|PACid:16310021	Multicopper oxidases
		Glyma18g41860.1|PACid:16310177	Multicopper oxidases
		Glyma18g41870.1|PACid:16310178	Multicopper oxidases
		Glyma18g41910.1|PACid:16310182	Multicopper oxidases
		Glyma18g42520.1|PACid:16310240	Multicopper oxidases
gma-miR1510b-5p	AGGGATAGGTAAAACAACTACT	no
gma-miR171c-5p	AGATATTGGTGCGGTTCAATC	no
gma-miR171e-5p	TGTTGGACGGTTCAATCAAA	no
gma-miR169i-5p	TGAGCCGGGATGGCTTGCCGGCA	no
gma-miR5225-5p	CCTGTCGTAGGAGAGATGACGC	no
Common responsive miRNAs in the 116 and 84-70 variety roots exposed to chronic low nitrogen-stress
miRNA or miRNA* variants name	unified miRNA or miRNA* variants sequence	target genes	function of target gene
gma-miR159a-3p-1	TTTGGATTGAAGGGAGCTCTA	Glyma03g26830.1|PACid:16252438	Myb-like DNA-binding domain
gma-miR159e-3p-1	TTTGGATTGAAGGGAGCTCTA	Glyma04g15150.1|PACid:16255950	Myb superfamily transcription factor
		Glyma06g47000.1|PACid:16265437	Myb superfamily transcription factor
		Glyma07g14480.1|PACid:16267270	Myb superfamily transcription factor
		Glyma12g03650.1|PACid:16286273	Beta-galactosidase
		Glyma12g28850.1|PACid:16288225	'chromo' (CHRromatin Organisation MOdifier) domain
		Glyma13g04030.1|PACid:16289586	Myb superfamily transcription factor
		Glyma13g25720.1|PACid:16291562	MYB-RELATED
		Glyma13g34710.1|PACid:16292626	unknownn
		Glyma15g08630.1|PACid:16298105	unknownn
		Glyma15g35860.1|PACid:16300171	Myb superfamily transcription factor
		Glyma18g10920.1|PACid:16308528	Myb superfamily transcription factor
		Glyma20g11040.1|PACid:16315826	Myb superfamily transcription factor
gma-miR169c-5p	AAGCCAAGGATGACTTGCCGA	Glyma18g07890.1|PACid:16308242	CCAAT-binding factor, subunit B (HAP2)
gma-miR169e-5p.1	TGAGCCAAGGATGACTTGCCGG	Glyma10g28520.1|PACid:16280223	Vesicle coat complex COPII, subunit SEC24/subunit SFB2
gma-miR169h-5p.1	TGAGCCAAGGATGACTTGCCGG
gma-miR169p-5p	TTGAGCCAAGGATGACTTGCCGA	Glyma10g28520.1|PACid:16280223	Vesicle coat complex COPII, subunit SEC24/subunit SFB2
gma-miR169s-5p	AAGCCAAGGATGACTTGCCGG	Glyma08g09430.1|PACid:16270535	START domain
		Glyma09g35260.1|PACid:16277267	High-affinity nickel-transport protein
		Glyma12g03750.1|PACid:16286292	High-affinity nickel-transport protein
		Glyma18g07890.1|PACid:16308242	CCAAT-binding factor, subunit B (HAP2)
gma-miR5036-3p	AGAGGCCCTTGGGGAGGAGTA	Glyma08g14370.1|PACid:16271118	Uncharacterized conserved protein, contains IPT/TIG domain
		Glyma17g13120.1|PACid:16305413	Oleosin
		Glyma20g02120.1|PACid:16315227	Mitochondrial import inner membrane translocase, subunit TIM17
gma-miR5559-5p	TACTTGGTGAATTGTTGGATC	Glyma02g19340.1|PACid:16248484	unknownn
		Glyma03g40350.1|PACid:16254007	Predicted hydrolase/acyltransferase (alpha/beta hydrolase superfamily)
		Glyma07g35800.1|PACid:16268855	C2 domain
		Glyma10g32970.1|PACid:16280758	sieve element occlusion g
		Glyma10g32980.1|PACid:16280759	sieve element occlusion g
		Glyma13g25950.1|PACid:16291587	Apoptotic ATPase
		Glyma13g26310.1|PACid:16291627	Apoptotic ATPase
		Glyma20g34660.1|PACid:16317857	sieve element occlusion g
		Glyma20g34670.1|PACid:16317858	sieve element occlusion g
gma-miR862a-3p	GCTGGATGTCTTTGAAGGAAT	Glyma02g39480.1|PACid:16249581	Glutaredoxin-related protein
		Glyma02g43140.1|PACid:16249991	Glutaredoxin and related proteins
		Glyma11g13670.1|PACid:16283780	Putative transmembrane protein cmp44E
		Glyma11g29280.1|PACid:16284874	Glutaredoxin and related proteins
		Glyma11g35580.1|PACid:16285493	Glutaredoxin and related proteins
		Glyma12g05670.1|PACid:16286529	Putative transmembrane protein cmp44E
		Glyma14g06220.1|PACid:16294547	Glutaredoxin and related proteins
		Glyma14g37620.1|PACid:16296741	Glutaredoxin and related proteins
		Glyma18g02840.1|PACid:16307739	Glutaredoxin and related proteins
gma-miR862a-5p	TCCCTCAAAGGCTTCCAGTAT	Glyma05g03020.1|PACid:16258131	GRAS family transcription factor
gma-miR862b-5p	TCCCTCAAAGGCTTCCAGTAT	Glyma05g22460.1|PACid:16259301	GRAS family transcription factor
		Glyma16g33150.1|PACid:16303705	unknownn
		Glyma17g13680.1|PACid:16305475	GRAS family transcription factor
		Glyma17g17400.1|PACid:16305903	GRAS family transcription factor
		Glyma18g06270.1|PACid:16308084	unknownn
gma-miR1512c-5p	TAACTGAACATTCTTAGAGCAT	no
gma-miR159b-5p-2	TGAAAGGATATGATGGTAAACCTC	no
gma-miR159f-5p-2	TGAAAGGATATGATGGTAAACCTC
gma-miR397b-3p	TATTGACGCTGCACTCAATCA	no

## Sheet: 5
Sheet5:target genes of differentially expressed miRNAs in the shoots of the 116 variety ( low nitrogen -tolerance variety) responsive to transient low nitrogen-stress note: differentially expressed miRNAs with predicted target genes: 45 differentially expressed miRNAs without predicted target genes: 9
Specific responsive miRNAs in 116 variety shoots( low nitrogen -tolerance variety) exposed to transient low nitrogen-stress
unified miRNA or miRNA* variants sequence	miRNA or miRNA* variants name	target genes	function of target gene
gma-miR1511-3p.1	AACCAGGCTCTGATACCATG	Glyma05g33040.1|PACid:16260492	Protein of unknownn function
gma-miR1511-3p.2	AACCAGGCTCTGATACCATGG	Glyma09g27720.1|PACid:16276440	Serine/threonine protein kinase，Protein tyrosine kinase
		Glyma09g38650.1|PACid:16277661	CCCH-type Zn-finger protein
		Glyma09g38650.2|PACid:16277662	CCCH-type Zn-finger protein
		Glyma19g43770.1|PACid:16314836	Nuclear transport receptor exportin 4 (importin beta superfamily)
gma-miR169f-3p.1	GGCAAGTTGGCCTTGGCTATA	Glyma03g32250.1|PACid:16253043	Lecithin:cholesterol acyltransferase (LCAT)/Acyl-ceramide synthase
gma-miR169f-3p.2	GGCAAGTTGGCCTTGGCTAT	Glyma05g11410.1|PACid:16258857	Amino acid transporters
		Glyma05g35570.1|PACid:16260804	Protein kinase PCTAIRE and related kinases
		Glyma19g40900.1|PACid:16314491	Transferase family
gma-miR2109-3p	GGAGGCGTAGATACTCACACC	Glyma08g09040.1|PACid:16270486	gibberellin 2-oxidase
gma-miR398c-5p	GGGTCGTCCTGAGATCACATG	Glyma03g39740.2|PACid:16253926	ALPHA/BETA HYDROLASE RELATED
gma-miR4348-5p	AAACTTGTAAGATGGTGACAT	Glyma03g22330.1|PACid:16252042	Galactose binding lectin domain
		Glyma07g12810.1|PACid:16267104	unknownn
		Glyma16g09490.1|PACid:16302012	Beta-galactosidase
		Glyma19g33630.1|PACid:16313641	Uncharacterized conserved protein
gma-miR4413a-5p	TAAGAGAATTGTAAGTCACTG	Glyma06g14990.1|PACid:16263002	PPR repeat
		Glyma07g11290.1|PACid:16266946	PPR repeat
		Glyma07g11410.1|PACid:16266959	PPR repeat
		Glyma09g07250.1|PACid:16275066	PPR repeat
		Glyma09g07290.1|PACid:16275070	PPR repeat
		Glyma09g07300.1|PACid:16275071	PPR repeat
		Glyma09g30160.1|PACid:16276691	PPR repeat
		Glyma09g30500.1|PACid:16276732	PPR repeat
		Glyma09g30680.1|PACid:16276752	PPR repeat
		Glyma09g30720.1|PACid:16276756	PPR repeat
		Glyma09g30940.1|PACid:16276781	PPR repeat
		Glyma09g39260.1|PACid:16277732	PPR repeat
		Glyma10g43110.1|PACid:16281951	PPR repeat
		Glyma15g24040.1|PACid:16299749	PPR repeat
		Glyma16g25410.1|PACid:16302850	PPR repeat
		Glyma16g27600.1|PACid:16303101	PPR repeat
		Glyma16g27790.1|PACid:16303121	PPR repeat
		Glyma16g31950.1|PACid:16303563	PPR repeat
		Glyma16g31950.2|PACid:16303564	PPR repeat
		Glyma19g31970.1|PACid:16313452	PPR repeat
		Glyma20g37780.1|PACid:16318214	Kinesin-like protein
gma-miR5374-5p	TTATAGTCTGACATCTGGAAT	Glyma05g09440.1|PACid:16258796	Apoptotic ATPase，Leucine Rich Repeat
		Glyma05g09440.2|PACid:16258797	Apoptotic ATPase，Leucine Rich Repeat
		Glyma14g06080.1|PACid:16294533	AP2 domain
		Glyma17g20860.1|PACid:16306176	Apoptotic ATPase，Leucine Rich Repeat
gma-miR159d-3p	CTTCCATATCTGGGGAGCTTC	Glyma01g22200.1|PACid:16244226	Integrase core domain
gma-miR159e-3p-3	CTTCCATATCTGGGGAGCTTC	Glyma01g35700.1|PACid:16245281	PPR repeat
		Glyma03g42190.1|PACid:16254229	Pyruvate dehydrogenase E1, alpha subunit
		Glyma05g23280.1|PACid:16259379	Hexokinase
		Glyma07g05550.1|PACid:16266302	pyruvate dehydrogenase E1 component, alpha subunit
		Glyma08g25050.1|PACid:16272401	CCCH-type Zn-finger protein
		Glyma11g07760.1|PACid:16283048	Beta-galactosidase
		Glyma11g33870.1|PACid:16285289	Armadillo/beta-catenin-like repeat
		Glyma13g22900.1|PACid:16291231	unknownn
		Glyma16g02090.1|PACid:16301176	pyruvate dehydrogenase E1 component, alpha subunit
		Glyma17g16750.1|PACid:16305830	Hexokinase
		Glyma18g41820.1|PACid:16310173	Uncharacterized conserved protein
		Glyma19g44930.1|PACid:16314975	pyruvate dehydrogenase E1 component, alpha subunit
gma-miR319g-3p	TGGACTGAAGGGAGCTCCTTC	Glyma13g04030.1|PACid:16289586	Transcription factor, Myb superfamily
gma-miR319l-3p	TGGACTGAAGGGAGCTCCTTC	Glyma13g25720.1|PACid:16291562	MYB-RELATED
		Glyma15g35860.1|PACid:16300171	MYB-RELATED
		Glyma20g11040.1|PACid:16315826	Transcription factor, Myb superfamily
gma-miR390a-3p	CGCTATCCATCCTGAGTTTCA	Glyma01g33290.1|PACid:16245029	Predicted unusual protein kinase，ABC1 family，CHAPERONE-ACTIVITY OF BC1 COMPLEX (CABC1)-RELATED
gma-miR390c-3p	CGCTATCCATCCTGAGTTTCA	Glyma01g33290.2|PACid:16245030	Predicted unusual protein kinase，ABC1 family，CHAPERONE-ACTIVITY OF BC1 COMPLEX (CABC1)-RELATED
		Glyma04g23080.1|PACid:16256260	IMPORTIN-ALPHA RE-EXPORTER RELATED
		Glyma04g39880.1|PACid:16257329	PURINE PERMEASE
		Glyma20g24820.1|PACid:16316718	U4/U6-associated splicing factor PRP4
		Glyma20g24820.2|PACid:16316719	U4/U6-associated splicing factor PRP4
gma-miR396b-3p	GCTCAAGAAAGCTGTGGGAGA	Glyma02g35060.1|PACid:16249104	ATP-DEPENDENT CLP PROTEASE
gma-miR396d-3p	GCTCAAGAAAGCTGTGGGAGA	Glyma11g38100.1|PACid:16285788	unknownn
gma-miR396g-3p	GCTCAAGAAAGCTGTGGGAGA	Glyma16g03560.1|PACid:16301345	PPR repeat
		Glyma20g23370.1|PACid:16316549	HMG box-containing protein，SWI/SNF-RELATED CHROMATIN BINDING PROTEIN
gma-miR408d-3p	ATGCACTGCCTCTTCCCTGGC	Glyma04g42120.1|PACid:16257600	Plastocyanin-like domain
gma-miR408a-3p	ATGCACTGCCTCTTCCCTGGC	Glyma05g30380.1|PACid:16260165	Plastocyanin-like domain
gma-miR408b-3p	ATGCACTGCCTCTTCCCTGGC	Glyma06g12680.1|PACid:16262699	Plastocyanin-like domain
gma-miR408c-3p	ATGCACTGCCTCTTCCCTGGC	Glyma08g13510.1|PACid:16271017	Plastocyanin-like domain
gma-miR166i-5p	GGAATGTCGTCTGGTTCGAGA	no
gma-miR171c-5p	AGATATTGGTGCGGTTCAATC	no
gma-miR4346-5p	GAAAGACCAAACGAGAAGCTGCAT	no
gma-miR5368-3p-1	AGGGACAGTCTCAGGTAGACAG	no
gma-miR5368-3p-2	AGCTAGAATTCTAACCTTGTGCCAGGAC	no
gma-miR319d-3p	TGGACTGAAGGGGAGCTCCTTC	no
gma-miR319i-3p	TGGACTGAAGGGGAGCTCCTTC
Common responsive miRNAs in the 116 and 84-70 variety shoots exposed to transient low nitrogen-stress
unified miRNA or miRNA* variants sequence	miRNA or miRNA* variants name	target genes	function of target gene
gma-miR2109-5p	TGCGAGTGTCTTCGCCTCTGA	Glyma01g03980.1|PACid:16243334	Apoptotic ATPase，Leucine Rich Repeat
		Glyma01g04000.1|PACid:16243336	Apoptotic ATPase，Leucine Rich Repeat
		Glyma01g06750.1|PACid:16243636	26S proteasome regulatory complex, subunit PSMD10，Ankyrin repeat
		Glyma01g06750.2|PACid:16243637	26S proteasome regulatory complex, subunit PSMD10，Ankyrin repeat
		Glyma01g06750.3|PACid:16243638	26S proteasome regulatory complex, subunit PSMD10，Ankyrin repeat
		Glyma01g27460.1|PACid:16244587	Leucine Rich Repeat
		Glyma02g02790.1|PACid:16246772	TIR domain
		Glyma02g08430.1|PACid:16247402	Leucine Rich Repeat
		Glyma03g06950.1|PACid:16251322	TIR domain
		Glyma03g14900.1|PACid:16251732	Apoptotic ATPase，Leucine Rich Repeat
		Glyma03g22120.1|PACid:16252022	Leucine Rich Repeat
		Glyma06g39960.1|PACid:16264700	Apoptotic ATPase，Leucine Rich Repeat
		Glyma06g40690.1|PACid:16264769	Apoptotic ATPase，Leucine Rich Repeat
		Glyma06g40710.1|PACid:16264771	Apoptotic ATPase，Leucine Rich Repeat
		Glyma06g40740.1|PACid:16264774	Apoptotic ATPase，Leucine Rich Repeat
		Glyma06g40740.2|PACid:16264775	Apoptotic ATPase，Leucine Rich Repeat
		Glyma06g40950.1|PACid:16264796	Apoptotic ATPase，Leucine Rich Repeat
		Glyma06g40980.1|PACid:16264799	Apoptotic ATPase，Leucine Rich Repeat
		Glyma06g41240.1|PACid:16264825	Apoptotic ATPase，Leucine Rich Repeat
		Glyma06g41290.1|PACid:16264830	Apoptotic ATPase，Leucine Rich Repeat
		Glyma06g41380.1|PACid:16264839	Apoptotic ATPase，Leucine Rich Repeat
		Glyma06g41430.1|PACid:16264844	Leucine Rich Repeat
		Glyma06g41700.1|PACid:16264875	NB-ARC domain
		Glyma06g41880.1|PACid:16264892	NB-ARC domain
		Glyma08g41560.1|PACid:16273478	Leucine Rich Repeat
		Glyma08g41560.2|PACid:16273479	Leucine Rich Repeat
		Glyma09g29050.1|PACid:16276573	Leucine Rich Repeat
		Glyma12g27800.1|PACid:16288162	TIR domain
		Glyma14g02760.1|PACid:16294139	TIR domain
		Glyma14g02760.2|PACid:16294140	TIR domain
		Glyma16g10080.1|PACid:16302052	Leucine Rich Repeat
		Glyma16g10290.1|PACid:16302072	Leucine Rich Repeat
		Glyma16g10340.1|PACid:16302077	Leucine Rich Repeat
		Glyma16g23790.1|PACid:16302683	Apoptotic ATPase，Leucine Rich Repeat，Zinc knuckle
		Glyma16g23790.2|PACid:16302684	Apoptotic ATPase，Leucine Rich Repeat，Zinc knuckle
		Glyma16g27560.1|PACid:16303096	Leucine Rich Repeat
		Glyma16g33590.1|PACid:16303756	Apoptotic ATPase，Leucine Rich Repeat
		Glyma16g33610.1|PACid:16303758	Apoptotic ATPase，Leucine Rich Repeat
		Glyma16g33920.1|PACid:16303793	Ras suppressor protein (contains leucine-rich repeats)，Leucine Rich Repeat
		Glyma16g33930.1|PACid:16303794	Leucine Rich Repeat
		Glyma16g33940.1|PACid:16303795	Leucine Rich Repeat
		Glyma16g33950.1|PACid:16303796	Leucine Rich Repeat
		Glyma16g33980.1|PACid:16303799	Plant Basic Secretory Protein
		Glyma16g34000.1|PACid:16303801	Apoptotic ATPase，Leucine Rich Repeat
		Glyma16g34060.1|PACid:16303807	CALCIUM BINDING PROTEIN，TIR domain，EF hand
		Glyma16g34060.2|PACid:16303808	CALCIUM BINDING PROTEIN，TIR domain，EF hand
		Glyma16g34110.1|PACid:16303813	Apoptotic ATPase，Leucine Rich Repeat
		Glyma18g14810.1|PACid:16308835	Leucine Rich Repeat
gma-miR319f-3p	TTGGACTGAAGGGGCCTCTT	Glyma06g34330.1|PACid:16264256	TCP family transcription factor
		Glyma08g10350.1|PACid:16270643	TCP family transcription factor
		Glyma12g20160.1|PACid:16287845	TCP family transcription factor
		Glyma12g33640.1|PACid:16288777	TCP family transcription factor
		Glyma12g35720.1|PACid:16289009	TCP family transcription factor
		Glyma13g29160.1|PACid:16291962	TCP family transcription factor
		Glyma13g34690.1|PACid:16292624	TCP family transcription factor
		Glyma13g36840.1|PACid:16292871	TCP family transcription factor
		Glyma15g09910.1|PACid:16298250	TCP family transcription factor
		Glyma19g43440.1|PACid:16314797	Thyroid hormone receptor-associated coactivator complex component
gma-miR5372-5p	TTGTTCGATAAAACTGTTGTG	Glyma09g02600.1|PACid:16274557	Peroxidase
gma-miR159a-3p-1	TTTGGATTGAAGGGAGCTCTA	Glyma03g26830.1|PACid:16252438	Myb-like DNA-binding domain
gma-miR159e-3p-1	TTTGGATTGAAGGGAGCTCTA	Glyma04g15150.1|PACid:16255950	Myb superfamily transcription factor
		Glyma06g47000.1|PACid:16265437	Myb superfamily transcription factor
		Glyma07g14480.1|PACid:16267270	Myb superfamily transcription factor
		Glyma12g03650.1|PACid:16286273	Beta-galactosidase
		Glyma12g28850.1|PACid:16288225	'chromo' (CHRromatin Organisation MOdifier) domain
		Glyma13g04030.1|PACid:16289586	Myb superfamily transcription factor
		Glyma13g25720.1|PACid:16291562	MYB-RELATED
		Glyma13g34710.1|PACid:16292626	unknownn
		Glyma15g08630.1|PACid:16298105	unknownn
		Glyma15g35860.1|PACid:16300171	Myb superfamily transcription factor
		Glyma18g10920.1|PACid:16308528	Myb superfamily transcription factor
		Glyma20g11040.1|PACid:16315826	Myb superfamily transcription factor
gma-miR160a-5p	TGCCTGGCTCCCTGTATGCCA	Glyma04g43350.1|PACid:16257749	Auxin responsive factor
gma-miR160b-5p	TGCCTGGCTCCCTGTATGCCA	Glyma10g06080.1|PACid:16278741	Auxin responsive factor
gma-miR160c-5p	TGCCTGGCTCCCTGTATGCCA	Glyma10g35480.1|PACid:16281052	Auxin responsive factor
gma-miR160d-5p	TGCCTGGCTCCCTGTATGCCA	Glyma11g20490.1|PACid:16284466	Auxin responsive factor
gma-miR160e-5p*	TGCCTGGCTCCCTGTATGCCA	Glyma12g08110.1|PACid:16286827	Auxin responsive factor
		Glyma12g29720.1|PACid:16288327	Auxin responsive factor
		Glyma13g02410.1|PACid:16289434	Auxin responsive factor
		Glyma13g20370.1|PACid:16290957	Auxin responsive factor
		Glyma13g20370.2|PACid:16290958	Auxin responsive factor
		Glyma13g40030.1|PACid:16293233	Auxin responsive factor
		Glyma14g33730.1|PACid:16296329	Auxin responsive factor
		Glyma19g36570.1|PACid:16313987	Auxin responsive factor
		Glyma20g32040.1|PACid:16317570	Auxin responsive factor
gma-miR394a-5p-2	TTGGCATTCTGTCCACCTCC	Glyma01g04400.1|PACid:16243382	unknownn
gma-miR394b-5p	TTGGCATTCTGTCCACCTCC	Glyma02g03160.1|PACid:16246812	unknownn
gma-miR394c-5p	TTGGCATTCTGTCCACCTCC	Glyma05g28050.1|PACid:16259885	F-box domain
		Glyma08g11030.1|PACid:16270724	F-box domain
		Glyma08g11030.2|PACid:16270725	F-box domain
		Glyma08g41550.1|PACid:16273477	Leucine Rich Repeat
		Glyma08g41820.1|PACid:16273507	Leucine Rich Repeat
		Glyma08g41950.1|PACid:16273519	SERINE-THREONINE PROTEIN KINASE, PLANT-TYPE，Leucine Rich Repeat
		Glyma09g38350.1|PACid:16277625	Chromatin assembly factor-I
		Glyma11g36960.1|PACid:16285642	F-box domain
		Glyma13g01180.1|PACid:16289301	Ribulose kinase and related carbohydrate kinases
		Glyma15g05730.1|PACid:16297766	Serine/threonine protein kinase，Protein tyrosine kinase
		Glyma18g00870.1|PACid:16307506	F-box domain
		Glyma18g00870.2|PACid:16307507	F-box domain
		Glyma18g13650.1|PACid:16308763	Leucine Rich Repeat
		Glyma18g42310.1|PACid:16310222	acetyl-CoA carboxylase carboxyl transferase subunit alpha
		Glyma18g51240.1|PACid:16311117	PPR repeat
		Glyma19g39520.1|PACid:16314323	Glutaredoxin and related proteins
		Glyma20g26830.1|PACid:16316962	Domain of unknownn function (DUF1909)
gma-miR396b-5p	TTCCACAGCTTTCTTGAACTT	Glyma01g40360.1|PACid:16245816	Phytosulfokine precursor protein
gma-miR396c-5p	TTCCACAGCTTTCTTGAACTT	Glyma02g01370.1|PACid:16246600	Long-chain acyl-CoA synthetases
gma-miR396d-5p	TTCCACAGCTTTCTTGAACTT	Glyma02g01370.2|PACid:16246601	Long-chain acyl-CoA synthetases
gma-miR396f-5p	TTCCACAGCTTTCTTGAACTT	Glyma03g30630.1|PACid:16252864	Uncharacterized conserved protein, contains BSD domain
gma-miR396g-5p	TTCCACAGCTTTCTTGAACTT	Glyma04g36150.1|PACid:16256907	DNA (cytosine-5-)-methyltransferase
		Glyma05g02910.1|PACid:16258119	Neoplastic transformation suppressor Pdcd4/MA-3
		Glyma05g08630.1|PACid:16258693	Magnesium-ATPase
		Glyma05g20930.1|PACid:16259147	Cysteine proteinase Cathepsin L
		Glyma06g18790.1|PACid:16263446	Cysteine proteinase Cathepsin L
		Glyma07g39710.1|PACid:16269308	Cytochrome P450 CYP2 subfamily
		Glyma09g37000.1|PACid:16277471	Predicted small molecule transporter
		Glyma11g04930.1|PACid:16282723	Phytosulfokine precursor protein
		Glyma13g12120.1|PACid:16290371	Malic enzyme
		Glyma13g17670.1|PACid:16290638	Predicted K+/H+-antiporter
		Glyma15g08010.1|PACid:16298034	Phosphoglycerate mutase
		Glyma15g08010.2|PACid:16298035	Phosphoglycerate mutase
		Glyma15g12630.1|PACid:16298560	Uncharacterized conserved protein
		Glyma16g06280.1|PACid:16301672	PENTATRICOPEPTIDE REPEAT-CONTAINING PROTEIN
		Glyma16g16290.1|PACid:16302224	Cysteine proteinase Cathepsin L
		Glyma17g13570.1|PACid:16305463	Neoplastic transformation suppressor Pdcd4/MA-3, contains MA3 domain
		Glyma17g18440.1|PACid:16306020	Cysteine proteinase Cathepsin L
		Glyma18g01000.1|PACid:16307523	Rubber elongation factor protein
		Glyma18g01000.2|PACid:16307524	Rubber elongation factor protein
		Glyma18g01030.1|PACid:16307527	Plant specific mitochondrial import receptor subunit TOM20
		Glyma18g49680.1|PACid:16310958	Predicted small molecule transporter
		Glyma19g01010.1|PACid:16311492	P-type ATPase
		Glyma19g01010.2|PACid:16311493	P-type ATPase
		Glyma19g01200.1|PACid:16311520	Glyoxylate/hydroxypyruvate reductase
		Glyma19g33530.1|PACid:16313631	Uncharacterized conserved protein, contains BSD domain
gma-miR319a-3p-1.2	TTGGACTGAAGGGAGCTCCCT	Glyma13g04030.1|PACid:16289586	Transcription factor, Myb superfamily
gma-miR319b-3p-1.2	TTGGACTGAAGGGAGCTCCCT	Glyma13g25720.1|PACid:16291562	Transcription factor, Myb superfamily
gma-miR319e-3p.2	TTGGACTGAAGGGAGCTCCCT	Glyma15g35860.1|PACid:16300171	Transcription factor, Myb superfamily
gma-miR319h-3p.2	TTGGACTGAAGGGAGCTCCCT	Glyma20g11040.1|PACid:16315826	Transcription factor, Myb superfamily
gma-miR319j-3p.2	TTGGACTGAAGGGAGCTCCCT
gma-miR319k-3p.2	TTGGACTGAAGGGAGCTCCCT
gma-miR319m-3p.2	TTGGACTGAAGGGAGCTCCCT
gma-miR319a-3p-3.1	AGTGAATGATGCGGGAGACAAAT	no
gma-miR319b-3p-2.1	AGTGAATGATGCGGGAGACAAAT
gma-miR319a-3p-3.2	AGTGAATGATGCGGGAGACAA	no
gma-miR319b-3p-2.2	AGTGAATGATGCGGGAGACAA

## Sheet: 6
Sheet6:target genes of differentially expressed miRNAs in the shoots of the 84-70 variety ( low nitrogen -tolerance variety) responsive to transient low nitrogen-stress note: differentially expressed miRNAs with predicted target genes: 47 differentially expressed miRNAs without predicted target genes: 10
target genes of differentially expressed miRNAs in the shoots of the 84-70 variety ( low nitrogen -tolerance variety) exposed to transient low nitrogen-stress
Specific responsive miRNAs in 84-70 variety shoots( low nitrogen -sensitive variety) exposed to transient low nitrogen-stress
unified miRNA or miRNA* variants sequence	miRNA or miRNA* variants name	target genes	function of target gene
gma-miR156r-3p.1	CTGACAGAAGATAGAGAGCAT	Glyma02g13370.1|PACid:16247956	SBP domain
		Glyma02g30670.1|PACid:16248849	SBP domain
		Glyma03g27200.1|PACid:16252477	SBP domain
		Glyma03g29900.1|PACid:16252780	SBP domain
		Glyma03g41440.1|PACid:16254137	unknownn
		Glyma05g00200.1|PACid:16257816	SBP domain
		Glyma05g38180.1|PACid:16261116	SBP domain
		Glyma05g38180.2|PACid:16261117	SBP domain
		Glyma05g38180.3|PACid:16261118	SBP domain
		Glyma05g38180.4|PACid:16261119	SBP domain
		Glyma05g38180.5|PACid:16261120	SBP domain
		Glyma06g17700.1|PACid:16263315	SBP domain
		Glyma08g01450.1|PACid:16269570	SBP domain
		Glyma08g24170.1|PACid:16272305	Serine/threonine protein kinase
		Glyma11g36980.1|PACid:16285644	SBP domain
		Glyma14g01960.1|PACid:16294030	GRAS family transcription factor
		Glyma16g05900.1|PACid:16301627	unknownn
		Glyma17g08840.1|PACid:16304908	SBP domain
		Glyma18g00890.1|PACid:16307509	unknownn
		Glyma18g36960.1|PACid:16309829	SBP domain
		Glyma19g26390.1|PACid:16312873	SBP domain
		Glyma19g32800.1|PACid:16313547	SBP domain
gma-miR156r-3p.2	TGACAGAAGATAGAGAGCAT	Glyma01g44470.1|PACid:16246300	WRC
		Glyma03g41440.1|PACid:16254137	unknownn
		Glyma05g34150.1|PACid:16260633	cyclin-dependent kinase 7
		Glyma05g34150.2|PACid:16260634	cyclin-dependent kinase 7
		Glyma07g10870.1|PACid:16266905	Reticulon
		Glyma08g24170.1|PACid:16272305	Serine/threonine protein kinase
		Glyma13g23810.1|PACid:16291343	unknownn
		Glyma16g05900.1|PACid:16301627	unknownn
		Glyma19g26390.1|PACid:16312873	SBP domain
gma-miR2119-3p	TCAAAGGGAGTTGTAGGGGAA	Glyma02g19410.1|PACid:16248492	unknownn
		Glyma05g30460.1|PACid:16260174	SUBTILISIN/KEXIN-RELATED SERINE PROTEASE
		Glyma08g13590.1|PACid:16271027	SUBTILISIN/KEXIN-RELATED SERINE PROTEASE，PA domain
		Glyma13g09530.1|PACid:16290126	Alcohol dehydrogenase, class III
		Glyma13g09530.2|PACid:16290127	Alcohol dehydrogenase, class III
		Glyma13g37450.1|PACid:16292938	AP2 domain
		Glyma14g24860.1|PACid:16295998	Alcohol dehydrogenase, class III
gma-miR390b-5p	AAGCTCAGGAGGGATAGCACC	Glyma01g42100.1|PACid:16246017	Serine/threonine protein kinase
gma-miR390d-5p	AAGCTCAGGAGGGATAGCACC	Glyma02g45010.1|PACid:16250225	Serine/threonine protein kinase
		Glyma05g25830.1|PACid:16259629	Serine/threonine protein kinase
		Glyma05g25830.2|PACid:16259630	Serine/threonine protein kinase
		Glyma06g02090.1|PACid:16261419	Uncharacterized conserved protein
		Glyma08g44620.1|PACid:16273836	Serine/threonine protein kinase
		Glyma08g47200.1|PACid:16274132	Serine/threonine protein kinase
		Glyma09g27830.1|PACid:16276451	SERINE/THREONINE RECEPTOR-LIKE PROTEIN KINASE
		Glyma10g36490.1|PACid:16281184	Serine/threonine protein kinase
		Glyma12g28750.1|PACid:16288212	Hsp70 protein
		Glyma13g17960.1|PACid:16290671	Predicted pseudouridylate synthase
		Glyma14g03770.1|PACid:16294259	Serine/threonine protein kinase
		Glyma14g04130.1|PACid:16294300	Uncharacterized conserved protein
		Glyma18g08190.1|PACid:16308270	Serine/threonine protein kinase
		Glyma18g14680.1|PACid:16308822	Serine/threonine protein kinase
		Glyma18g38440.1|PACid:16309898	Serine/threonine protein kinase
		Glyma19g32200.1|PACid:16313473	Serine/threonine protein kinase
		Glyma19g32200.2|PACid:16313474	Serine/threonine protein kinase
gma-miR4414-5p	AGCTGCTGACTCGTTGGCTCG	Glyma12g09690.1|PACid:16287000	Protein of unknownn function
gma-miR5559-5p	TACTTGGTGAATTGTTGGATC	Glyma02g19340.1|PACid:16248484	unknownn
		Glyma03g40350.1|PACid:16254007	Predicted hydrolase/acyltransferase (alpha/beta hydrolase superfamily)
		Glyma07g35800.1|PACid:16268855	C2 domain
		Glyma10g32970.1|PACid:16280758	unknownn
		Glyma10g32980.1|PACid:16280759	unknownn
		Glyma13g25950.1|PACid:16291587	Apoptotic ATPase
		Glyma13g26310.1|PACid:16291627	Apoptotic ATPase
		Glyma20g34660.1|PACid:16317857	unknownn
		Glyma20g34670.1|PACid:16317858	unknownn
gma-miR169o-5p	TGAGCCAGGATGGCTTGCCGG	Glyma07g01870.1|PACid:16265834	Iron/ascorbate family oxidoreductases
gma-miR169r-5p	TGAGCCAGGATGGCTTGCCGG	Glyma07g07550.1|PACid:16266541	Chromatin remodeling complex SWI/SNF, component SWI2 and related ATPases (DNA/RNA helicase superfamily)
		Glyma08g21550.1|PACid:16271981	Iron/ascorbate family oxidoreductases
		Glyma16g03950.1|PACid:16301390	Chromatin remodeling complex SWI/SNF, component SWI2 and related ATPases (DNA/RNA helicase superfamily)
gma-miR4414-3p	ATCCAACGATGCGGGAGCTGC	Glyma05g34730.1|PACid:16260707	Zn-finger protein，C3HC4 type (RING finger)
gma-miR319f-5p	ATCCAACGATGCGGGAGCTGC	Glyma08g04950.1|PACid:16270005	Zn-finger protein，C3HC4 type (RING finger)
gma-miR390a-5p	AAGCTCAGGAGGGATAGCGCC	Glyma01g42100.1|PACid:16246017	Serine/threonine protein kinase，Protein tyrosine kinase
gma-miR390c-5p	AAGCTCAGGAGGGATAGCGCC	Glyma02g45010.1|PACid:16250225	Serine/threonine protein kinase，Protein tyrosine kinase
		Glyma03g35070.1|PACid:16253378	Putative serine/threonine protein kinase
		Glyma05g33700.1|PACid:16260575	Serine/threonine protein kinase
		Glyma08g06020.1|PACid:16270139	Serine/threonine protein kinase
		Glyma08g18610.1|PACid:16271621	Serine/threonine protein kinase，Protein tyrosine kinase
		Glyma08g47200.1|PACid:16274132	Serine/threonine protein kinase，Leucine Rich Repeat
		Glyma08g47220.1|PACid:16274134	Serine/threonine protein kinase，Protein tyrosine kinase
		Glyma09g27830.1|PACid:16276451	SERINE/THREONINE RECEPTOR-LIKE PROTEIN KINASE
		Glyma13g17960.1|PACid:16290671	Predicted pseudouridylate synthase
		Glyma14g03770.1|PACid:16294259	Serine/threonine protein kinase，Protein tyrosine kinase
		Glyma15g40320.1|PACid:16300609	Serine/threonine protein kinase，Leucine Rich Repeat
		Glyma18g38440.1|PACid:16309898	Serine/threonine protein kinase，Leucine Rich Repeat
		Glyma18g38470.1|PACid:16309901	Serine/threonine protein kinase，Protein tyrosine kinase
		Glyma19g32200.1|PACid:16313473	Serine/threonine protein kinase
		Glyma19g32200.2|PACid:16313474	Serine/threonine protein kinase
gma-miR394b-3p	AGGTGGGCATACTGTCAACT	Glyma02g43400.1|PACid:16250018	ELAC RELATED
gma-miR394a-3p-2	AGGTGGGCATACTGTCAACT	Glyma13g42150.1|PACid:16293495	Ypt/Rab-specific GTPase-activating protein GYP7 and related proteins
		Glyma14g05580.1|PACid:16294466	ELAC RELATED
		Glyma14g37240.1|PACid:16296697	Pleiotropic drug resistance proteins (PDR1-15), ABC superfamily
		Glyma15g03240.1|PACid:16297467	Ypt/Rab-specific GTPase-activating protein GYP7 and related proteins
		Glyma15g03240.2|PACid:16297468	Ypt/Rab-specific GTPase-activating protein GYP7 and related proteins
gma-miR1535a-3p	CTTGTTTGTGGTGATGTCTAG	Glyma01g26860.1|PACid:16244526	unknownn
gma-miR1535b-5p	CTTGTTTGTGGTGATGTCTAG	Glyma01g26900.1|PACid:16244530	unknownn
		Glyma01g35720.1|PACid:16245283	unknownn
		Glyma05g23760.1|PACid:16259407	Ras suppressor protein (contains leucine-rich repeats)
		Glyma06g18420.1|PACid:16263405	Serine/threonine protein kinase，Leucine Rich Repeat
		Glyma06g44490.1|PACid:16265160	unknownn
		Glyma07g38620.1|PACid:16269174	tRNA delta(2)-isopentenylpyrophosphate transferase
		Glyma10g41990.1|PACid:16281819	tRNA delta(2)-isopentenylpyrophosphate transferase
		Glyma11g37410.1|PACid:16285702	Metalloendopeptidase family - saccharolysin & thimet oligopeptidase
		Glyma13g41700.1|PACid:16293438	Cyclin B and related kinase-activating proteins
		Glyma14g09190.1|PACid:16294921	HEAT SHOCK TRANSCRIPTION FACTOR
		Glyma15g11040.1|PACid:16298392	tRNA delta(2)-isopentenylpyrophosphate transferase
		Glyma17g02080.1|PACid:16304110	tRNA delta(2)-isopentenylpyrophosphate transferase
		Glyma18g01380.1|PACid:16307568	Metalloendopeptidase family - saccharolysin & thimet oligopeptidase
		Glyma18g08860.1|PACid:16308336	Predicted membrane protein, contains DoH and Cytochrome b-561/ferric reductase transmembrane domains
gma-miR319a-5p-3	TAGCTGCCGACTCATTCATCCA	Glyma06g07490.1|PACid:16262067	Transketolase
gma-miR319b-5p-2	TAGCTGCCGACTCATTCATCCA
gma-miR482b-3p	TCTTCCCTACACCTCCCATACC	Glyma04g03880.1|PACid:16254774	GAMMA TUBULIN COMPLEX PROTEIN，Spc97 / Spc98 family
gma-miR482d-3p	TCTTCCCTACACCTCCCATACC	Glyma06g19630.1|PACid:16263525	Ras-related small GTPase, Rho type
		Glyma06g39720.1|PACid:16264675	Apoptotic ATPase
		Glyma09g39410.1|PACid:16277751	Apoptotic ATPase
		Glyma10g34760.1|PACid:16280958	unknownn
gma-miR156b-5p	TTGACAGAAGAGAGAGAGCAC	Glyma02g13370.1|PACid:16247956	SBP domain
gma-miR156f-5p	TTGACAGAAGAGAGAGAGCAC	Glyma02g30670.1|PACid:16248849	SBP domain
		Glyma03g27200.1|PACid:16252477	SBP domain
		Glyma03g29900.1|PACid:16252780	SBP domain
		Glyma05g00200.1|PACid:16257816	SBP domain
		Glyma05g38180.1|PACid:16261116	SBP domain
		Glyma05g38180.2|PACid:16261117	SBP domain
		Glyma05g38180.3|PACid:16261118	SBP domain
		Glyma05g38180.4|PACid:16261119	SBP domain
		Glyma05g38180.5|PACid:16261120	SBP domain
		Glyma06g17700.1|PACid:16263315	SBP domain
		Glyma07g31580.1|PACid:16268397	Predicted E3 ubiquitin ligase，Zinc finger, C3HC4 type (RING finger)
		Glyma07g31580.2|PACid:16268398	Predicted E3 ubiquitin ligase，Zinc finger, C3HC4 type (RING finger)
		Glyma07g38310.1|PACid:16269139	Two-component phosphorelay intermediate involved in MAP kinase cascade regulation，Hpt domain
		Glyma07g38310.2|PACid:16269140	Two-component phosphorelay intermediate involved in MAP kinase cascade regulation，Hpt domain
		Glyma08g01450.1|PACid:16269570	SBP domain
		Glyma09g39440.1|PACid:16277754	unknownn
		Glyma11g36980.1|PACid:16285644	SBP domain
		Glyma13g43050.1|PACid:16293593	AUX/IAA family
		Glyma13g43050.2|PACid:16293594	AUX/IAA family
		Glyma14g01860.1|PACid:16294019	PPR repeat
		Glyma16g05900.1|PACid:16301627	unknownn
		Glyma16g33010.1|PACid:16303691	Serine/threonine protein kinase，Protein kinase domain
		Glyma17g08840.1|PACid:16304908	SBP domain
		Glyma18g00890.1|PACid:16307509	unknownn
		Glyma18g03030.1|PACid:16307758	Chaperone HSP104 and related ATP-dependent Clp proteases
		Glyma18g36960.1|PACid:16309829	SBP domain
		Glyma18g46830.1|PACid:16310669	unknownn
		Glyma19g01410.1|PACid:16311551	TENEURIN AND N-ACETYLGLUCOSAMINE-1-PHOSPHODIESTER ALPHA-N-ACETYLGLUCOSAMINIDASE
		Glyma19g07490.1|PACid:16312171	pectate lyase
		Glyma19g26390.1|PACid:16312873	SBP domain
		Glyma19g32800.1|PACid:16313547	SBP domain
gma-miR171b-5p	CGTGATATTGGTACGGCTCATC	no
gma-miR171e-5p	TGTTGGACGGTTCAATCAAA	no
gma-miR171h-5p	CGTGATATTGGTACGGCTCATCT	no
gma-miR394a-3p-1	AGCTCTGTTGGCTACACTTTG	no
gma-miR394a-5p-1	AAGTGTTGCTAACAGAGTTTA	no
gma-miR171r-3p	CGAGCCGAATCAATACCACTC	no
gma-miR171s-3p	CGAGCCGAATCAATACCACTC	no
novel-soy0043-5p.1	TACTTGGGTTGTTGTAGGCAC	no
Common responsive miRNAs in the 116 and 84-70 variety shoots exposed to transient low nitrogen-stress
unified miRNA or miRNA* variants sequence	miRNA or miRNA* variants name	target genes	function of target gene
gma-miR2109-5p	TGCGAGTGTCTTCGCCTCTGA	Glyma01g03980.1|PACid:16243334	Apoptotic ATPase，Leucine Rich Repeat
		Glyma01g04000.1|PACid:16243336	Apoptotic ATPase，Leucine Rich Repeat
		Glyma01g06750.1|PACid:16243636	26S proteasome regulatory complex, subunit PSMD10，Ankyrin repeat
		Glyma01g06750.2|PACid:16243637	26S proteasome regulatory complex, subunit PSMD10，Ankyrin repeat
		Glyma01g06750.3|PACid:16243638	26S proteasome regulatory complex, subunit PSMD10，Ankyrin repeat
		Glyma01g27460.1|PACid:16244587	Leucine Rich Repeat
		Glyma02g02790.1|PACid:16246772	TIR domain
		Glyma02g08430.1|PACid:16247402	Leucine Rich Repeat
		Glyma03g06950.1|PACid:16251322	TIR domain
		Glyma03g14900.1|PACid:16251732	Apoptotic ATPase，Leucine Rich Repeat
		Glyma03g22120.1|PACid:16252022	Leucine Rich Repeat
		Glyma06g39960.1|PACid:16264700	Apoptotic ATPase，Leucine Rich Repeat
		Glyma06g40690.1|PACid:16264769	Apoptotic ATPase，Leucine Rich Repeat
		Glyma06g40710.1|PACid:16264771	Apoptotic ATPase，Leucine Rich Repeat
		Glyma06g40740.1|PACid:16264774	Apoptotic ATPase，Leucine Rich Repeat
		Glyma06g40740.2|PACid:16264775	Apoptotic ATPase，Leucine Rich Repeat
		Glyma06g40950.1|PACid:16264796	Apoptotic ATPase，Leucine Rich Repeat
		Glyma06g40980.1|PACid:16264799	Apoptotic ATPase，Leucine Rich Repeat
		Glyma06g41240.1|PACid:16264825	Apoptotic ATPase，Leucine Rich Repeat
		Glyma06g41290.1|PACid:16264830	Apoptotic ATPase，Leucine Rich Repeat
		Glyma06g41380.1|PACid:16264839	Apoptotic ATPase，Leucine Rich Repeat
		Glyma06g41430.1|PACid:16264844	Leucine Rich Repeat
		Glyma06g41700.1|PACid:16264875	NB-ARC domain
		Glyma06g41880.1|PACid:16264892	NB-ARC domain
		Glyma08g41560.1|PACid:16273478	Leucine Rich Repeat
		Glyma08g41560.2|PACid:16273479	Leucine Rich Repeat
		Glyma09g29050.1|PACid:16276573	Leucine Rich Repeat
		Glyma12g27800.1|PACid:16288162	TIR domain
		Glyma14g02760.1|PACid:16294139	TIR domain
		Glyma14g02760.2|PACid:16294140	TIR domain
		Glyma16g10080.1|PACid:16302052	Leucine Rich Repeat
		Glyma16g10290.1|PACid:16302072	Leucine Rich Repeat
		Glyma16g10340.1|PACid:16302077	Leucine Rich Repeat
		Glyma16g23790.1|PACid:16302683	Apoptotic ATPase，Leucine Rich Repeat，Zinc knuckle
		Glyma16g23790.2|PACid:16302684	Apoptotic ATPase，Leucine Rich Repeat，Zinc knuckle
		Glyma16g27560.1|PACid:16303096	Leucine Rich Repeat
		Glyma16g33590.1|PACid:16303756	Apoptotic ATPase，Leucine Rich Repeat
		Glyma16g33610.1|PACid:16303758	Apoptotic ATPase，Leucine Rich Repeat
		Glyma16g33920.1|PACid:16303793	Ras suppressor protein (contains leucine-rich repeats)，Leucine Rich Repeat
		Glyma16g33930.1|PACid:16303794	Leucine Rich Repeat
		Glyma16g33940.1|PACid:16303795	Leucine Rich Repeat
		Glyma16g33950.1|PACid:16303796	Leucine Rich Repeat
		Glyma16g33980.1|PACid:16303799	Plant Basic Secretory Protein
		Glyma16g34000.1|PACid:16303801	Apoptotic ATPase，Leucine Rich Repeat
		Glyma16g34060.1|PACid:16303807	CALCIUM BINDING PROTEIN，TIR domain，EF hand
		Glyma16g34060.2|PACid:16303808	CALCIUM BINDING PROTEIN，TIR domain，EF hand
		Glyma16g34110.1|PACid:16303813	Apoptotic ATPase，Leucine Rich Repeat
		Glyma18g14810.1|PACid:16308835	Leucine Rich Repeat
gma-miR319f-3p	TTGGACTGAAGGGGCCTCTT	Glyma06g34330.1|PACid:16264256	TCP family transcription factor
		Glyma08g10350.1|PACid:16270643	TCP family transcription factor
		Glyma12g20160.1|PACid:16287845	TCP family transcription factor
		Glyma12g33640.1|PACid:16288777	TCP family transcription factor
		Glyma12g35720.1|PACid:16289009	TCP family transcription factor
		Glyma13g29160.1|PACid:16291962	TCP family transcription factor
		Glyma13g34690.1|PACid:16292624	TCP family transcription factor
		Glyma13g36840.1|PACid:16292871	TCP family transcription factor
		Glyma15g09910.1|PACid:16298250	TCP family transcription factor
		Glyma19g43440.1|PACid:16314797	Thyroid hormone receptor-associated coactivator complex component
gma-miR5372-5p	TTGTTCGATAAAACTGTTGTG	Glyma09g02600.1|PACid:16274557	Peroxidase
gma-miR159a-3p-1	TTTGGATTGAAGGGAGCTCTA	Glyma03g26830.1|PACid:16252438	Myb-like DNA-binding domain
gma-miR159e-3p-1	TTTGGATTGAAGGGAGCTCTA	Glyma04g15150.1|PACid:16255950	Myb superfamily transcription factor
		Glyma06g47000.1|PACid:16265437	Myb superfamily transcription factor
		Glyma07g14480.1|PACid:16267270	Myb superfamily transcription factor
		Glyma12g03650.1|PACid:16286273	Beta-galactosidase
		Glyma12g28850.1|PACid:16288225	'chromo' (CHRromatin Organisation MOdifier) domain
		Glyma13g04030.1|PACid:16289586	Myb superfamily transcription factor
		Glyma13g25720.1|PACid:16291562	MYB-RELATED
		Glyma13g34710.1|PACid:16292626	unknownn
		Glyma15g08630.1|PACid:16298105	unknownn
		Glyma15g35860.1|PACid:16300171	Myb superfamily transcription factor
		Glyma18g10920.1|PACid:16308528	Myb superfamily transcription factor
		Glyma20g11040.1|PACid:16315826	Myb superfamily transcription factor
gma-miR160a-5p	TGCCTGGCTCCCTGTATGCCA	Glyma04g43350.1|PACid:16257749	Auxin responsive factor
gma-miR160b-5p	TGCCTGGCTCCCTGTATGCCA	Glyma10g06080.1|PACid:16278741	Auxin responsive factor
gma-miR160c-5p	TGCCTGGCTCCCTGTATGCCA	Glyma10g35480.1|PACid:16281052	Auxin responsive factor
gma-miR160d-5p	TGCCTGGCTCCCTGTATGCCA	Glyma11g20490.1|PACid:16284466	Auxin responsive factor
gma-miR160e-5p*	TGCCTGGCTCCCTGTATGCCA	Glyma12g08110.1|PACid:16286827	Auxin responsive factor
		Glyma12g29720.1|PACid:16288327	Auxin responsive factor
		Glyma13g02410.1|PACid:16289434	Auxin responsive factor
		Glyma13g20370.1|PACid:16290957	Auxin responsive factor
		Glyma13g20370.2|PACid:16290958	Auxin responsive factor
		Glyma13g40030.1|PACid:16293233	Auxin responsive factor
		Glyma14g33730.1|PACid:16296329	Auxin responsive factor
		Glyma19g36570.1|PACid:16313987	Auxin responsive factor
		Glyma20g32040.1|PACid:16317570	Auxin responsive factor
gma-miR394b-5p	TTGGCATTCTGTCCACCTCC	Glyma01g04400.1|PACid:16243382	unknownn
gma-miR394c-5p	TTGGCATTCTGTCCACCTCC	Glyma02g03160.1|PACid:16246812	unknownn
gma-miR394a-5p-2	TTGGCATTCTGTCCACCTCC	Glyma05g28050.1|PACid:16259885	F-box domain
		Glyma08g11030.1|PACid:16270724	F-box domain
		Glyma08g11030.2|PACid:16270725	F-box domain
		Glyma08g41550.1|PACid:16273477	Leucine Rich Repeat
		Glyma08g41820.1|PACid:16273507	Leucine Rich Repeat
		Glyma08g41950.1|PACid:16273519	SERINE-THREONINE PROTEIN KINASE, PLANT-TYPE，Leucine Rich Repeat
		Glyma09g38350.1|PACid:16277625	Chromatin assembly factor-I
		Glyma11g36960.1|PACid:16285642	F-box domain
		Glyma13g01180.1|PACid:16289301	Ribulose kinase and related carbohydrate kinases
		Glyma15g05730.1|PACid:16297766	Serine/threonine protein kinase，Protein tyrosine kinase
		Glyma18g00870.1|PACid:16307506	F-box domain
		Glyma18g00870.2|PACid:16307507	F-box domain
		Glyma18g13650.1|PACid:16308763	Leucine Rich Repeat
		Glyma18g42310.1|PACid:16310222	acetyl-CoA carboxylase carboxyl transferase subunit alpha
		Glyma18g51240.1|PACid:16311117	PPR repeat
		Glyma19g39520.1|PACid:16314323	Glutaredoxin and related proteins
		Glyma20g26830.1|PACid:16316962	Domain of unknownn function (DUF1909)
gma-miR396b-5p	TTCCACAGCTTTCTTGAACTT	Glyma01g40360.1|PACid:16245816	Phytosulfokine precursor protein
gma-miR396c-5p	TTCCACAGCTTTCTTGAACTT	Glyma02g01370.1|PACid:16246600	Long-chain acyl-CoA synthetases
gma-miR396d-5p	TTCCACAGCTTTCTTGAACTT	Glyma02g01370.2|PACid:16246601	Long-chain acyl-CoA synthetases
gma-miR396f-5p	TTCCACAGCTTTCTTGAACTT	Glyma03g30630.1|PACid:16252864	Uncharacterized conserved protein, contains BSD domain
gma-miR396g-5p	TTCCACAGCTTTCTTGAACTT	Glyma04g36150.1|PACid:16256907	DNA (cytosine-5-)-methyltransferase
		Glyma05g02910.1|PACid:16258119	Neoplastic transformation suppressor Pdcd4/MA-3
		Glyma05g08630.1|PACid:16258693	Magnesium-ATPase
		Glyma05g20930.1|PACid:16259147	Cysteine proteinase Cathepsin L
		Glyma06g18790.1|PACid:16263446	Cysteine proteinase Cathepsin L
		Glyma07g39710.1|PACid:16269308	Cytochrome P450 CYP2 subfamily
		Glyma09g37000.1|PACid:16277471	Predicted small molecule transporter
		Glyma11g04930.1|PACid:16282723	Phytosulfokine precursor protein
		Glyma13g12120.1|PACid:16290371	Malic enzyme
		Glyma13g17670.1|PACid:16290638	Predicted K+/H+-antiporter
		Glyma15g08010.1|PACid:16298034	Phosphoglycerate mutase
		Glyma15g08010.2|PACid:16298035	Phosphoglycerate mutase
		Glyma15g12630.1|PACid:16298560	Uncharacterized conserved protein
		Glyma16g06280.1|PACid:16301672	PENTATRICOPEPTIDE REPEAT-CONTAINING PROTEIN
		Glyma16g16290.1|PACid:16302224	Cysteine proteinase Cathepsin L
		Glyma17g13570.1|PACid:16305463	Neoplastic transformation suppressor Pdcd4/MA-3, contains MA3 domain
		Glyma17g18440.1|PACid:16306020	Cysteine proteinase Cathepsin L
		Glyma18g01000.1|PACid:16307523	Rubber elongation factor protein
		Glyma18g01000.2|PACid:16307524	Rubber elongation factor protein
		Glyma18g01030.1|PACid:16307527	Plant specific mitochondrial import receptor subunit TOM20
		Glyma18g49680.1|PACid:16310958	Predicted small molecule transporter
		Glyma19g01010.1|PACid:16311492	P-type ATPase
		Glyma19g01010.2|PACid:16311493	P-type ATPase
		Glyma19g01200.1|PACid:16311520	Glyoxylate/hydroxypyruvate reductase
		Glyma19g33530.1|PACid:16313631	Uncharacterized conserved protein, contains BSD domain
gma-miR319a-3p-1.2	TTGGACTGAAGGGAGCTCCCT	Glyma13g04030.1|PACid:16289586	Transcription factor, Myb superfamily
gma-miR319b-3p-1.2	TTGGACTGAAGGGAGCTCCCT	Glyma13g25720.1|PACid:16291562	Transcription factor, Myb superfamily
gma-miR319e-3p.2	TTGGACTGAAGGGAGCTCCCT	Glyma15g35860.1|PACid:16300171	Transcription factor, Myb superfamily
gma-miR319h-3p.2	TTGGACTGAAGGGAGCTCCCT	Glyma20g11040.1|PACid:16315826	Transcription factor, Myb superfamily
gma-miR319j-3p.2	TTGGACTGAAGGGAGCTCCCT
gma-miR319k-3p.2	TTGGACTGAAGGGAGCTCCCT
gma-miR319m-3p.2	TTGGACTGAAGGGAGCTCCCT
gma-miR319a-3p-1.1	TTGGACTGAAGGGAGCTCCC	Glyma06g43720.1|PACid:16265078	TCP family transcription factor
gma-miR319b-3p-1.1	TTGGACTGAAGGGAGCTCCC	Glyma07g19290.1|PACid:16267758	Uncharacterized conserved protein
gma-miR319e-3p.1	TTGGACTGAAGGGAGCTCCC	Glyma08g10350.1|PACid:16270643	TCP family transcription factor
gma-miR319h-3p.1	TTGGACTGAAGGGAGCTCCC	Glyma12g14200.1|PACid:16287440	TCP family transcription factor
gma-miR319j-3p.1	TTGGACTGAAGGGAGCTCCC	Glyma13g04030.1|PACid:16289586	Transcription factor, Myb superfamily
gma-miR319k-3p.1	TTGGACTGAAGGGAGCTCCC	Glyma13g25720.1|PACid:16291562	Transcription factor, Myb superfamily
gma-miR319m-3p.1	TTGGACTGAAGGGAGCTCCC	Glyma13g29160.1|PACid:16291962	TCP family transcription factor
		Glyma15g09910.1|PACid:16298250	TCP family transcription factor
		Glyma15g35860.1|PACid:16300171	Myb-like DNA-binding domain
		Glyma18g10920.1|PACid:16308528	Transcription factor, Myb superfamily
		Glyma20g11040.1|PACid:16315826	Transcription factor, Myb superfamily
gma-miR319a-3p-3.2	AGTGAATGATGCGGGAGACAA	no
gma-miR319b-3p-2.2	AGTGAATGATGCGGGAGACAA

## Sheet: 7
Sheet7:target genes of differentially expressed miRNAs in the shoots of the 116 variety ( low nitrogen -tolerance variety) responsive to chronic low nitrogen-stress note: differentially expressed miRNAs with predicted target genes: 22 differentially expressed miRNAs without predicted target genes: 6
Specific responsive miRNAs in 116 variety shoots( low nitrogen -tolerance variety) exposed to chronic low nitrogen-stress
unified miRNA or miRNA* variants sequence	miRNA or miRNA* variants name	target genes	function of target gene
gma-miR156r-3p.1	CTGACAGAAGATAGAGAGCAT	Glyma02g13370.1|PACid:16247956	SBP domain
		Glyma02g30670.1|PACid:16248849	SBP domain
		Glyma03g27200.1|PACid:16252477	SBP domain
		Glyma03g29900.1|PACid:16252780	SBP domain
		Glyma03g41440.1|PACid:16254137	unknownn
		Glyma05g00200.1|PACid:16257816	SBP domain
		Glyma05g38180.1|PACid:16261116	SBP domain
		Glyma05g38180.2|PACid:16261117	SBP domain
		Glyma05g38180.3|PACid:16261118	SBP domain
		Glyma05g38180.4|PACid:16261119	SBP domain
		Glyma05g38180.5|PACid:16261120	SBP domain
		Glyma06g17700.1|PACid:16263315	SBP domain
		Glyma08g01450.1|PACid:16269570	SBP domain
		Glyma08g24170.1|PACid:16272305	Serine/threonine protein kinase
		Glyma11g36980.1|PACid:16285644	SBP domain
		Glyma14g01960.1|PACid:16294030	GRAS family transcription factor
		Glyma16g05900.1|PACid:16301627	unknownn
		Glyma17g08840.1|PACid:16304908	SBP domain
		Glyma18g00890.1|PACid:16307509	unknownn
		Glyma18g36960.1|PACid:16309829	SBP domain
		Glyma19g26390.1|PACid:16312873	SBP domain
		Glyma19g32800.1|PACid:16313547	SBP domain
gma-miR2109-3p	GGAGGCGTAGATACTCACACC	Glyma08g09040.1|PACid:16270486	gibberellin 2-oxidase
gma-miR319f-3p	TTGGACTGAAGGGGCCTCTT	Glyma06g34330.1|PACid:16264256	TCP family transcription factor
		Glyma08g10350.1|PACid:16270643	TCP family transcription factor
		Glyma12g20160.1|PACid:16287845	TCP family transcription factor
		Glyma12g33640.1|PACid:16288777	TCP family transcription factor
		Glyma12g35720.1|PACid:16289009	TCP family transcription factor
		Glyma13g29160.1|PACid:16291962	TCP family transcription factor
		Glyma13g34690.1|PACid:16292624	TCP family transcription factor
		Glyma13g36840.1|PACid:16292871	TCP family transcription factor
		Glyma15g09910.1|PACid:16298250	TCP family transcription factor
		Glyma19g43440.1|PACid:16314797	Thyroid hormone receptor-associated coactivator complex component
gma-miR390b-5p	AAGCTCAGGAGGGATAGCACC	Glyma01g42100.1|PACid:16246017	Serine/threonine protein kinase
gma-miR390d-5p	AAGCTCAGGAGGGATAGCACC	Glyma02g45010.1|PACid:16250225	Serine/threonine protein kinase
		Glyma05g25830.1|PACid:16259629	Serine/threonine protein kinase
		Glyma05g25830.2|PACid:16259630	Serine/threonine protein kinase
		Glyma06g02090.1|PACid:16261419	Uncharacterized conserved protein
		Glyma08g44620.1|PACid:16273836	Serine/threonine protein kinase
		Glyma08g47200.1|PACid:16274132	Serine/threonine protein kinase
		Glyma09g27830.1|PACid:16276451	SERINE/THREONINE RECEPTOR-LIKE PROTEIN KINASE
		Glyma10g36490.1|PACid:16281184	Serine/threonine protein kinase
		Glyma12g28750.1|PACid:16288212	Hsp70 protein
		Glyma13g17960.1|PACid:16290671	Predicted pseudouridylate synthase
		Glyma14g03770.1|PACid:16294259	Serine/threonine protein kinase
		Glyma14g04130.1|PACid:16294300	Uncharacterized conserved protein
		Glyma18g08190.1|PACid:16308270	Serine/threonine protein kinase
		Glyma18g14680.1|PACid:16308822	Serine/threonine protein kinase
		Glyma18g38440.1|PACid:16309898	Serine/threonine protein kinase
		Glyma19g32200.1|PACid:16313473	Serine/threonine protein kinase
		Glyma19g32200.2|PACid:16313474	Serine/threonine protein kinase
gma-miR4996-5p	AGAGCATGGGTAACTTCTATT	Glyma04g41230.1|PACid:16257497	Karyopherin (importin) beta 1
		Glyma06g13620.1|PACid:16262827	Karyopherin (importin) beta 1
		Glyma12g31730.1|PACid:16288559	Kinesin-like protein
		Glyma13g38700.1|PACid:16293076	Kinesin-like protein
gma-miR5372-5p	TTGTTCGATAAAACTGTTGTG	Glyma09g02600.1|PACid:16274557	Peroxidase
gma-miR398c-5p	GGGTCGTCCTGAGATCACATG	Glyma03g39740.2|PACid:16253926	ALPHA/BETA HYDROLASE RELATED
gma-miR156p-5p	TTGACAGAAGAAAGGGAGCAC	Glyma02g08610.1|PACid:16247424	Dehydrogenases with different specificities
gma-miR156t-5p	TTGACAGAAGAAAGGGAGCAC	Glyma02g13370.1|PACid:16247956	SBP domain
		Glyma02g30670.1|PACid:16248849	SBP domain
		Glyma03g27200.1|PACid:16252477	SBP domain
		Glyma03g29900.1|PACid:16252780	SBP domain
		Glyma05g00200.1|PACid:16257816	SBP domain
		Glyma05g38180.1|PACid:16261116	SBP domain
		Glyma05g38180.2|PACid:16261117	SBP domain
		Glyma05g38180.3|PACid:16261118	SBP domain
		Glyma05g38180.4|PACid:16261119	SBP domain
		Glyma05g38180.5|PACid:16261120	SBP domain
		Glyma06g17700.1|PACid:16263315	SBP domain
		Glyma08g01450.1|PACid:16269570	SBP domain
		Glyma08g46550.1|PACid:16274052	Purple acid phosphatase，Calcineurin-like phosphoesterase
		Glyma11g36980.1|PACid:16285644	SBP domain
		Glyma16g05900.1|PACid:16301627	unknownn
		Glyma17g08840.1|PACid:16304908	SBP domain
		Glyma18g00890.1|PACid:16307509	unknownn
		Glyma18g03030.1|PACid:16307758	Chaperone HSP104 and related ATP-dependent Clp proteases
		Glyma18g36960.1|PACid:16309829	SBP domain
		Glyma19g26390.1|PACid:16312873	SBP domain
		Glyma19g32800.1|PACid:16313547	SBP domain
gma-miR159a-3p-1	TTTGGATTGAAGGGAGCTCTA	Glyma03g26830.1|PACid:16252438	Myb-like DNA-binding domain
gma-miR159e-3p-1	TTTGGATTGAAGGGAGCTCTA	Glyma04g15150.1|PACid:16255950	Myb superfamily transcription factor
		Glyma06g47000.1|PACid:16265437	Myb superfamily transcription factor
		Glyma07g14480.1|PACid:16267270	Myb superfamily transcription factor
		Glyma12g03650.1|PACid:16286273	Beta-galactosidase
		Glyma12g28850.1|PACid:16288225	'chromo' (CHRromatin Organisation MOdifier) domain
		Glyma13g04030.1|PACid:16289586	Myb superfamily transcription factor
		Glyma13g25720.1|PACid:16291562	MYB-RELATED
		Glyma13g34710.1|PACid:16292626	unknownn
		Glyma15g08630.1|PACid:16298105	unknownn
		Glyma15g35860.1|PACid:16300171	Myb superfamily transcription factor
		Glyma18g10920.1|PACid:16308528	Myb superfamily transcription factor
		Glyma20g11040.1|PACid:16315826	Myb superfamily transcription factor
gma-miR4414-3p	ATCCAACGATGCGGGAGCTGC	Glyma05g34730.1|PACid:16260707	Zn-finger protein
gma-miR319f-5p	ATCCAACGATGCGGGAGCTGC	Glyma08g04950.1|PACid:16270005	Zn-finger protein
gma-miR397a-5p	TCATTGAGTGCAGCGTTGATG	Glyma01g26750.1|PACid:16244516	Multicopper oxidases
gma-miR397b-5p	TCATTGAGTGCAGCGTTGATG	Glyma01g27710.1|PACid:16244593	Multicopper oxidases
		Glyma01g37930.1|PACid:16245538	Multicopper oxidases
		Glyma02g38990.1|PACid:16249524	Multicopper oxidases
		Glyma02g38990.2|PACid:16249525	Multicopper oxidases
		Glyma03g14450.1|PACid:16251683	Multicopper oxidases
		Glyma03g15800.1|PACid:16251767	Multicopper oxidases
		Glyma03g15800.2|PACid:16251768	Multicopper oxidases
		Glyma03g15800.3|PACid:16251769	Multicopper oxidases
		Glyma06g43700.1|PACid:16265076	Multicopper oxidases
		Glyma07g16060.1|PACid:16267446	Multicopper oxidases
		Glyma07g16080.1|PACid:16267448	Multicopper oxidases
		Glyma07g17140.1|PACid:16267559	Multicopper oxidases
		Glyma07g17150.1|PACid:16267560	Multicopper oxidases
		Glyma07g17170.1|PACid:16267562	Multicopper oxidases
		Glyma08g47380.1|PACid:16274150	Multicopper oxidases
		Glyma11g07420.1|PACid:16283007	Multicopper oxidases
		Glyma11g14600.1|PACid:16283893	Multicopper oxidases
		Glyma11g35700.1|PACid:16285505	Multicopper oxidases
		Glyma12g06480.1|PACid:16286631	Multicopper oxidases
		Glyma12g14230.1|PACid:16287443	Multicopper oxidases
		Glyma14g37040.1|PACid:16296676	Multicopper oxidases
		Glyma18g02690.1|PACid:16307723	Multicopper oxidases
		Glyma18g07240.1|PACid:16308179	Multicopper oxidases
		Glyma18g38710.1|PACid:16309924	Multicopper oxidases
		Glyma18g40050.1|PACid:16310018	Multicopper oxidases
		Glyma18g40070.1|PACid:16310021	Multicopper oxidases
		Glyma18g41860.1|PACid:16310177	Multicopper oxidases
		Glyma18g41870.1|PACid:16310178	Multicopper oxidases
		Glyma18g41910.1|PACid:16310182	Multicopper oxidases
		Glyma18g42520.1|PACid:16310240	Multicopper oxidases
gma-miR396b-5p	TTCCACAGCTTTCTTGAACTT	Glyma01g40360.1|PACid:16245816	Phytosulfokine precursor protein
gma-miR396c-5p	TTCCACAGCTTTCTTGAACTT	Glyma02g01370.1|PACid:16246600	Long-chain acyl-CoA synthetases
gma-miR396d-5p	TTCCACAGCTTTCTTGAACTT	Glyma02g01370.2|PACid:16246601	Long-chain acyl-CoA synthetases
gma-miR396f-5p	TTCCACAGCTTTCTTGAACTT	Glyma03g30630.1|PACid:16252864	Uncharacterized conserved protein, contains BSD domain
gma-miR396g-5p	TTCCACAGCTTTCTTGAACTT	Glyma04g36150.1|PACid:16256907	DNA (cytosine-5-)-methyltransferase
		Glyma05g02910.1|PACid:16258119	Neoplastic transformation suppressor Pdcd4/MA-3
		Glyma05g08630.1|PACid:16258693	Magnesium-ATPase
		Glyma05g20930.1|PACid:16259147	Cysteine proteinase Cathepsin L
		Glyma06g18790.1|PACid:16263446	Cysteine proteinase Cathepsin L
		Glyma07g39710.1|PACid:16269308	Cytochrome P450 CYP2 subfamily
		Glyma09g37000.1|PACid:16277471	Predicted small molecule transporter
		Glyma11g04930.1|PACid:16282723	Phytosulfokine precursor protein
		Glyma13g12120.1|PACid:16290371	Malic enzyme
		Glyma13g17670.1|PACid:16290638	Predicted K+/H+-antiporter
		Glyma15g08010.1|PACid:16298034	Phosphoglycerate mutase
		Glyma15g08010.2|PACid:16298035	Phosphoglycerate mutase
		Glyma15g12630.1|PACid:16298560	Uncharacterized conserved protein
		Glyma16g06280.1|PACid:16301672	PENTATRICOPEPTIDE REPEAT-CONTAINING PROTEIN
		Glyma16g16290.1|PACid:16302224	Cysteine proteinase Cathepsin L
		Glyma17g13570.1|PACid:16305463	Neoplastic transformation suppressor Pdcd4/MA-3, contains MA3 domain
		Glyma17g18440.1|PACid:16306020	Cysteine proteinase Cathepsin L
		Glyma18g01000.1|PACid:16307523	Rubber elongation factor protein
		Glyma18g01000.2|PACid:16307524	Rubber elongation factor protein
		Glyma18g01030.1|PACid:16307527	Plant specific mitochondrial import receptor subunit TOM20
		Glyma18g49680.1|PACid:16310958	Predicted small molecule transporter
		Glyma19g01010.1|PACid:16311492	P-type ATPase
		Glyma19g01010.2|PACid:16311493	P-type ATPase
		Glyma19g01200.1|PACid:16311520	Glyoxylate/hydroxypyruvate reductase
		Glyma19g33530.1|PACid:16313631	Uncharacterized conserved protein, contains BSD domain
gma-miR394a-3p-1	AGCTCTGTTGGCTACACTTTG	no
gma-miR397b-3p	TATTGACGCTGCACTCAATCA	no
gma-miR408d-5p	CTGGGAACAGGCAGAGCACGA	no
gma-miR408b-5p	CTGGGAACAGGCAGGGCACGA	no
gma-miR408a-5p	CAGGGGAACAGGCAGAGCATG	no
gma-miR408c-5p	CAGGGGAACAGGCAGAGCATG	no
Common responsive miRNAs in the 116 and 84-70 variety shoots exposed to chronic low nitrogen-stress
unified miRNA or miRNA* variants sequence	miRNA or miRNA* variants name	target genes	function of target gene
gma-miR5774b-5p	TCGACACGTGGCATGAGACTA	Glyma07g37470.1|PACid:16269039	RING FINGER PROTEIN 11，Anaphase-promoting complex
		Glyma13g02410.1|PACid:16289434	Auxin responsive factor
		Glyma14g38490.1|PACid:16296832	B3 DNA binding domain
		Glyma17g03160.1|PACid:16304242	RING FINGER PROTEIN 11，Anaphase-promoting complex

## Sheet: 8
Sheet8:target genes of differentially expressed miRNAs in the shoots of the 84-70 variety ( low nitrogen -sensitive variety) responsive to chronic low nitrogen-stress note: differentially expressed miRNAs with predicted target genes: 21 differentially expressed miRNAs without predicted target genes: 12
Specific responsive miRNAs in 84-70 variety shoots ( low nitrogen -sensitive variety) exposed to chronic low nitrogen-stress
miRNA or miRNA* variants name	unified miRNA or miRNA* variants sequence	target genes	function of target gene
gma-miR482c-5p.2	TGGGAATGGGCTGATTGGGAA	Glyma01g40060.1|PACid:16245781	X8 domain
		Glyma10g08960.1|PACid:16279038	ARGININE/SERINE-RICH SPLICING FACTOR，RNA recognition motif
		Glyma11g05230.1|PACid:16282757	X8 domain
gma-miR1510a-5p.1	AGGGATAGGTAAAACAATGAC	Glyma20g08100.1|PACid:16315692	Apoptotic ATPase，Leucine Rich Repeat
		Glyma20g30340.1|PACid:16317364	Reticulon
gma-miR1507a-5p	AGAGGTGTATGGAGTGAGAGA	Glyma03g42060.1|PACid:16254209	unknownn
		Glyma04g02970.1|PACid:16254659	FHA domain
		Glyma05g04660.1|PACid:16258329	Asparaginyl-tRNA synthetase
		Glyma05g29230.1|PACid:16260033	Leucine-rich repeat (LRR) protein associated with apoptosis in muscle tissue
		Glyma06g40210.1|PACid:16264722	Harpin-induced protein 1
		Glyma08g41750.1|PACid:16273501	Eukaryotic protein of unknownn function
		Glyma10g33390.1|PACid:16280804	CCT motif
		Glyma13g33520.1|PACid:16292489	PENTATRICOPEPTIDE REPEAT-CONTAINING PROTEIN，PPR repeat
		Glyma17g15090.1|PACid:16305638	Asparaginyl-tRNA synthetase
		Glyma20g31360.1|PACid:16317487	Acetylglucosaminyltransferase EXT1/exostosin 1
gma-miR1507b-5p	AGAGATGTATGGAGTGAGAGA	Glyma03g15910.1|PACid:16251781	F-actin capping protein, beta subunit
		Glyma07g30960.1|PACid:16268329	Guanine nucleotide-binding protein
		Glyma09g23980.1|PACid:16276082	Serine-threonine phosphatase 2A, catalytic subunit
		Glyma09g37520.1|PACid:16277530	ATPeVAC39, ATP6D; V-type H+-transporting ATPase subunit AC39，Vacuolar H+-ATPase V0 sector, subunit d
		Glyma09g37520.2|PACid:16277531	ATPeVAC39, ATP6D; V-type H+-transporting ATPase subunit AC39，Vacuolar H+-ATPase V0 sector
		Glyma18g14050.1|PACid:16308783	Uncharacterized conserved protein, contains TBC domain
		Glyma18g49110.1|PACid:16310899	ATPeVAC39, ATP6D; V-type H+-transporting ATPase subunit AC39，Vacuolar H+-ATPase V0 sector
gma-miR1507c-5p	AGAGGTGTTTGGGATGAGAGA	Glyma15g26790.1|PACid:16299835	SERINE-THREONINE PROTEIN KINASE, PLANT-TYPE
gma-miR2119-3p	TCAAAGGGAGTTGTAGGGGAA	Glyma02g19410.1|PACid:16248492	unknownn
		Glyma05g30460.1|PACid:16260174	SUBTILISIN/KEXIN-RELATED SERINE PROTEASE
		Glyma08g13590.1|PACid:16271027	SUBTILISIN/KEXIN-RELATED SERINE PROTEASE
		Glyma13g09530.1|PACid:16290126	Alcohol dehydrogenase, class III
		Glyma13g09530.2|PACid:16290127	Alcohol dehydrogenase, class III
		Glyma13g37450.1|PACid:16292938	AP2 domain
		Glyma14g24860.1|PACid:16295998	Alcohol dehydrogenase, class III
gma-miR4416a-5p	TGGGTGAGAGAAACGCGTATC	Glyma10g11910.1|PACid:16279289	Plant phosphoribosyltransferase C-terminal
		Glyma18g50540.1|PACid:16311047	Serine/threonine protein kinase
		Glyma18g50630.1|PACid:16311056	Serine/threonine protein kinase
		Glyma18g50680.1|PACid:16311060	Serine/threonine protein kinase
gma-miR482a-5p	GGAATGGGCTGATTGGGAAGC	Glyma08g18830.1|PACid:16271654	Thiamine pyrophosphate-requiring enzyme
gma-miR398b-5p.2	AGTGGATCTGAGAACACAAGGC	Glyma14g11100.1|PACid:16295137	unknownn
gma-miR2111a-5p	TAATCTGCATCCTGAGGTTTA	Glyma01g01950.1|PACid:16243100	RNA recognition motif
gma-miR2111f-5p	TAATCTGCATCCTGAGGTTTA	Glyma15g34820.1|PACid:16300109	Integral membrane protein DUF6
gma-miR2111e-5p	TAATCTGCATCCTGAGGTTTA	Glyma16g06160.1|PACid:16301655	KELCH-RELATED PROTEINS
gma-miR2111b-5p	TAATCTGCATCCTGAGGTTTA	Glyma19g01430.1|PACid:16311554	Integral membrane protein DUF6
gma-miR2111c-5p	TAATCTGCATCCTGAGGTTTA	Glyma19g25770.1|PACid:16312811	KELCH-RELATED PROTEINS
gma-miR398a-5p	GGAGTGAATCTGAGAACACAAG	Glyma09g05000.1|PACid:16274823	Protein arginine N-methyltransferase CARM1
gma-miR482a-3p	TTCCCAATTCCGCCCATTCCTA	Glyma01g05710.1|PACid:16243528	LEUCINE-RICH REPEAT-CONTAINING PROTEIN
gma-miR482c-3p	TTCCCAATTCCGCCCATTCCTA	Glyma01g31520.1|PACid:16244875	Apoptotic ATPase
		Glyma11g19880.1|PACid:16284393	ATP-dependent DNA ligase I
		Glyma13g26230.1|PACid:16291618	Apoptotic ATPase
		Glyma18g51550.1|PACid:16311148	NB-ARC domain
gma-miR168a-3p	CCCGCCTTGCATCAACTGAAT	Glyma04g39730.1|PACid:16257311	4-alpha-glucanotransferase
gma-miR168b-3p	CCCGCCTTGCATCAACTGAAT	Glyma09g13590.1|PACid:16275603	GAG/POL/ENV POLYPROTEIN
		Glyma10g08640.1|PACid:16279007	unknownn
		Glyma13g26970.1|PACid:16291699	Mitochondrial sulfhydryl oxidase involved in the biogenesis of cytosolic Fe/S proteins
		Glyma15g38020.1|PACid:16300373	Mitochondrial sulfhydryl oxidase involved in the biogenesis of cytosolic Fe/S proteins
		Glyma15g38020.2|PACid:16300374	Mitochondrial sulfhydryl oxidase involved in the biogenesis of cytosolic Fe/S proteins
		Glyma18g08850.1|PACid:16308335	Agenet domain
gma-miR168a-5p	TCGCTTGGTGCAGGTCGGGAA	Glyma09g29720.1|PACid:16276645	Translation initiation factor 2C (eIF-2C) and related proteins，Piwi domain
gma-miR168b-5p	TCGCTTGGTGCAGGTCGGGAA	Glyma16g34300.1|PACid:16303833	Translation initiation factor 2C (eIF-2C) and related proteins，Piwi domain
gma-miR1510b-5p	AGGGATAGGTAAAACAACTACT	no
gma-miR156o-3p	GCTCACTACTCTTTCTGTCGGTT	no
gma-miR171e-5p	TGTTGGACGGTTCAATCAAA	no
gma-miR4345-5p.1	CTAAGACGGAACTTACAAAGAT	no
gma-miR4416a-3p	ATACGGGTCGCTCTCACCTAGG	no
gma-miR160a-3p	GCGTATGAGGAGCCAAGCATA	no
gma-miR160b-3p	GCGTATGAGGAGCCAAGCATA
gma-miR2118a-5p-2	GGAGATGGGAGGGTCGGTAAAG	no
gma-miR2118b-5p	GGAGATGGGAGGGTCGGTAAAG
gma-miR482c-5p.1	GGAATGGGCTGATTGGGAAGT	no
gma-miR5786-5p.1	TGTCGCAGGATAGAGGGCACTG	no
gma-miR2111a-3p	GTCCTTGGGATGCAGATTACG	no
Common responsive miRNAs in the 116 and 84-70 variety shoots exposed to chronic low nitrogen-stress
miRNA or miRNA* variants name	unified miRNA or miRNA* variants sequence	target genes	function of target gene
gma-miR5774b-5p	TCGACACGTGGCATGAGACTA	Glyma07g37470.1|PACid:16269039	RING FINGER PROTEIN 11，Anaphase-promoting complex
		Glyma13g02410.1|PACid:16289434	Auxin responsive factor
		Glyma14g38490.1|PACid:16296832	B3 DNA binding domain
		Glyma17g03160.1|PACid:16304242	RING FINGER PROTEIN 11，Anaphase-promoting complex
